# Supplementary material for: 3-(3-Nitro­phen­yl)-1-[4-(prop-2-yn­yloxy)phen­yl]prop-2-en-1-one
Source: IUCrdata. 2022 Oct 4;7(Pt 10):x220957. doi: 10.1107/S2414314622009579 (PMC9638063; doi:10.1107/S2414314622009579)
Supplement: Supplementary file 1 [file x-07-x220957-sup1.cif]

##############################################################################
#                                                                            #
# This CIF contains the data for a data article accepted for                 #
# publication in IUCrData. It conforms to the requirements of                #
# Notes for Authors for IUCrData, and has been                               #
# peer reviewed under the auspices of IUCrData.                              #
#                                                                            #
# Full details of the Crystallographic Information File format               #
# are given in the paper "The Crystallographic Information File (CIF):       #
# a New Standard Archive File for Crystallography" by S. R. Hall, F. H.      #
# Allen and I. D. Brown [Acta Cryst. (1991), A47, 655-685].                  #
#                                                                            #
# The current version of the core CIF dictionary is obtainable from          #
# ftp://ftp.iucr.org/pub/cif_core.dic.                                       #
#                                                                            #
# Software is freely available for graphical display of the structure(s)     #
# in this CIF. For information consult the CIF software page                 #
# http://www.iucr.org/resources/cif/software.                                #
#                                                                            #
# This file may be used for bona fide research purposes within the           #
# scientific community so long as proper attribution is given to the data    # 
# article from which it was obtained.                                        #
#                                                                            #
##############################################################################
data_I
_audit_creation_method     'SHELXL-2018/3'
_journal_date_recd_electronic     2022-09-19
_journal_date_accepted     2022-09-29
_journal_name_full     'IUCrData'
_journal_year     2022
_journal_volume     7
_journal_issue     10
_journal_page_first     0
_journal_page_last     0
_journal_paper_category     HO
_journal_paper_doi     10.1107/S2414314622009579
_journal_coeditor_code     BT4126
_publ_contact_author_name     'Hemmige S. Yathirajan'
_publ_contact_author_address
;
Department of Studies in Chemistry
University of Mysore
Manasagangotri
Mysore-570 006
India
;
_publ_contact_author_email     'yathirajan@hotmail.com'
_publ_contact_author_fax     ?
_publ_contact_author_phone     ?
_publ_section_title
;
3-(3-Nitrophenyl)-1-[4-(prop-2-ynyloxy)phenyl]prop-2-en-1-one
;
loop_
    _publ_author_name
    _publ_author_footnote
    _publ_author_address
    'Vinaya' .
;
Department of Studies in Chemistry
University of Mysore
Manasagangotri
Mysore-570 006
India
;
    'Basavaraju, Yeriyur B.' .
;
Department of Studies in Chemistry
University of Mysore
Manasagangotri
Mysore-570 006
India
;
    'Nagma Banu, Holalagudu A.' .
;
Department of Studies in Chemistry
Mangalore University
Mangalagangotri
Mangalore-574 199
India
;
    'Kalluraya, Balakrishna' .
;
Department of Studies in Chemistry
Mangalore University
Mangalagangotri
Mangalore-574 199
India
;
    'Yathirajan, Hemmige S.' .
;
Department of Studies in Chemistry
University of Mysore
Manasagangotri
Mysore-570 006
India
;
    'Balerao, Rishik' .
;
Thomas Jefferson High School for Science and Technology
6560 Braddock Rd, Alexandria VA 22312
USA
;
    'Butcher, Ray J.' .
;
Department of Chemistry
Howard University
525 College Street NW
Washington DC 20059
.
USA
;
_publ_section_synopsis
;
The molecule of the title compound is almost planar but with dihedral angles
between the two phenyl rings of 19.22(5)\%. In the crystal, molecules are
linked by C---H...O interactions, forming sheets in the (21\=1) plane.
;
_chemical_name_systematic
;
3-(3-Nitrophenyl)-1-[4-(prop-2-ynyloxy)phenyl]prop-2-en-1-one
;
_chemical_name_common     ?
_chemical_formula_moiety     'C18 H13 N O4'
_chemical_formula_sum     'C18 H13 N O4'
_chemical_formula_iupac     'C18 H13 N O4'
_chemical_formula_weight     307.29
_chemical_melting_point     ?
_space_group_crystal_system     triclinic
_space_group_name_H-M_alt     'P -1'
_space_group_name_Hall     '-P 1'
loop_
    _space_group_symop_operation_xyz
    'x, y, z'
    '-x, -y, -z'
_cell_length_a     7.6534(16)
_cell_length_b     8.6079(15)
_cell_length_c     11.369(2)
_cell_angle_alpha     94.433(7)
_cell_angle_beta     97.953(8)
_cell_angle_gamma     97.019(7)
_cell_volume     732.8(3)
_cell_formula_units_Z     2
_cell_measurement_reflns_used     9976
_cell_measurement_theta_min     2.71
_cell_measurement_theta_max     32.85
_cell_measurement_temperature     100(2)
_exptl_crystal_description     prism
_exptl_crystal_colour     yellow
_exptl_crystal_size_max     0.33
_exptl_crystal_size_mid     0.19
_exptl_crystal_size_min     0.14
_exptl_crystal_density_diffrn     1.393
_exptl_crystal_density_meas     ?
_exptl_crystal_density_method     ?
_exptl_crystal_F_000     320
_exptl_absorpt_coefficient_mu     0.100
_exptl_absorpt_correction_type     multi-scan
_exptl_absorpt_process_details
;
(SADABS; Bruker, 2016)
;
_exptl_absorpt_correction_T_min     0.6340
_exptl_absorpt_correction_T_max     0.7293
_diffrn_ambient_temperature     100(2)
_diffrn_source     ?
_diffrn_radiation_type     MoK\a
_diffrn_radiation_wavelength     0.71073
_diffrn_measurement_device_type     'Bruker APEXII CCD'
_diffrn_measurement_method     '\f and \w scans'
_diffrn_detector_area_resol_mean     ?
_diffrn_reflns_number     47166
_diffrn_reflns_av_R_equivalents     0.0889
_diffrn_reflns_av_unetI/netI     0.0399
_diffrn_reflns_theta_min     2.395
_diffrn_reflns_theta_max     28.282
_diffrn_reflns_theta_full     25.242
_diffrn_measured_fraction_theta_max     0.997
_diffrn_measured_fraction_theta_full     0.996
_diffrn_reflns_limit_h_min     -10
_diffrn_reflns_limit_h_max     10
_diffrn_reflns_limit_k_min     -11
_diffrn_reflns_limit_k_max     10
_diffrn_reflns_limit_l_min     -15
_diffrn_reflns_limit_l_max     15
_refine_special_details
;
The acetylenic H atom was freely refined.
All remaining hydrogen atoms were placed geometrically and refined as riding
atoms with their <i>U</i>~iso~ values 1.2 times that of their attached atoms.
;
_reflns_number_total     3638
_reflns_number_gt     2700
_reflns_threshold_expression     'I > 2\s(I)'
_refine_ls_structure_factor_coef     Fsqd
_refine_ls_matrix_type     full
_refine_ls_R_factor_all     0.0644
_refine_ls_R_factor_gt     0.0459
_refine_ls_wR_factor_gt     0.1253
_refine_ls_wR_factor_ref     0.1367
_refine_ls_goodness_of_fit_ref     1.077
_refine_ls_restrained_S_all     1.077
_refine_ls_number_reflns     3638
_refine_ls_number_parameters     212
_refine_ls_number_restraints     0
_refine_ls_hydrogen_treatment     mixed
_refine_ls_weighting_scheme     calc
_refine_ls_weighting_details
              'w=1/[\s^2^(Fo^2^)+(0.0642P)^2^+0.1082P] where P=(Fo^2^+2Fc^2^)/3'
_atom_sites_solution_hydrogens     mixed
_atom_sites_solution_primary     dual
_atom_sites_solution_secondary     difmap
_refine_ls_shift/su_max     0.000
_refine_ls_shift/su_mean     0.000
_refine_diff_density_max     0.280
_refine_diff_density_min     -0.210
_refine_ls_extinction_method     none
_refine_ls_extinction_coef     .
loop_
    _atom_type_symbol
    _atom_type_description
    _atom_type_scat_dispersion_real
    _atom_type_scat_dispersion_imag
    _atom_type_scat_source
    'C' 'C' 0.0033 0.0016
                         'International Tables Vol C Tables 4.2.6.8 and 6.1.1.4'
    'H' 'H' 0.0000 0.0000
                         'International Tables Vol C Tables 4.2.6.8 and 6.1.1.4'
    'N' 'N' 0.0061 0.0033
                         'International Tables Vol C Tables 4.2.6.8 and 6.1.1.4'
    'O' 'O' 0.0106 0.0060
                         'International Tables Vol C Tables 4.2.6.8 and 6.1.1.4'
_computing_data_collection
;
APEX2 (Bruker, 2016)
;
_computing_cell_refinement
;
SAINT (Bruker, 2016)
;
_computing_data_reduction
;
SAINT (Bruker, 2016)
;
_computing_structure_solution
;
SHELXT (Sheldrick, 2015a)
;
_computing_structure_refinement
;
<i>SHELXL2018/3</i> (Sheldrick, 2015b)
;
_computing_molecular_graphics
;
SHELXTL (Sheldrick, 2008)
;
_computing_publication_material
;
SHELXTL (Sheldrick, 2008)
;
loop_
    _atom_site_type_symbol
    _atom_site_label
    _atom_site_fract_x
    _atom_site_fract_y
    _atom_site_fract_z
    _atom_site_U_iso_or_equiv
    _atom_site_adp_type
    _atom_site_calc_flag
    _atom_site_occupancy
    _atom_site_disorder_assembly
    _atom_site_disorder_group
    O O1 0.8224(2) -0.53179(13) 0.40582(11) 0.0732(4) Uani d 1 . .
    O O2 0.78869(16) -0.48667(12) 0.22192(10) 0.0557(3) Uani d 1 . .
    O O3 0.38666(16) 0.19330(12) 0.03294(9) 0.0557(3) Uani d 1 . .
    O O4 0.12863(14) 0.82184(10) 0.22678(8) 0.0419(3) Uani d 1 . .
    N N1 0.79204(16) -0.44535(13) 0.32710(11) 0.0436(3) Uani d 1 . .
    C C1 0.63484(18) -0.05300(15) 0.30785(12) 0.0358(3) Uani d 1 . .
    C C2 0.67213(17) -0.20372(14) 0.27518(11) 0.0342(3) Uani d 1 . .
    H H2A 0.639784 -0.249615 0.195197 0.041 Uiso calc 1 . .
    C C3 0.75705(18) -0.28509(15) 0.36138(12) 0.0362(3) Uani d 1 . .
    C C4 0.8101(2) -0.22355(17) 0.47820(12) 0.0446(3) Uani d 1 . .
    H H4A 0.868961 -0.282414 0.535011 0.054 Uiso calc 1 . .
    C C5 0.7751(2) -0.07331(18) 0.51018(13) 0.0518(4) Uani d 1 . .
    H H5A 0.811026 -0.027252 0.589874 0.062 Uiso calc 1 . .
    C C6 0.6882(2) 0.00972(17) 0.42650(13) 0.0469(4) Uani d 1 . .
    H H6A 0.663892 0.112233 0.450078 0.056 Uiso calc 1 . .
    C C7 0.54529(18) 0.03375(15) 0.21647(12) 0.0378(3) Uani d 1 . .
    H H7A 0.524932 -0.013883 0.136707 0.045 Uiso calc 1 . .
    C C8 0.49007(19) 0.17290(15) 0.23512(12) 0.0402(3) Uani d 1 . .
    H H8A 0.505167 0.222444 0.314155 0.048 Uiso calc 1 . .
    C C9 0.40553(19) 0.25253(15) 0.13558(12) 0.0386(3) Uani d 1 . .
    C C10 0.34071(18) 0.40617(14) 0.16303(11) 0.0345(3) Uani d 1 . .
    C C11 0.32576(18) 0.46816(15) 0.27815(11) 0.0366(3) Uani d 1 . .
    H H11A 0.365827 0.414762 0.344742 0.044 Uiso calc 1 . .
    C C12 0.25357(19) 0.60589(15) 0.29624(11) 0.0382(3) Uani d 1 . .
    H H12A 0.242477 0.645757 0.374749 0.046 Uiso calc 1 . .
    C C13 0.19719(17) 0.68610(14) 0.19960(11) 0.0343(3) Uani d 1 . .
    C C14 0.2132(2) 0.62771(16) 0.08447(12) 0.0418(3) Uani d 1 . .
    H H14A 0.176033 0.682647 0.018101 0.050 Uiso calc 1 . .
    C C15 0.2840(2) 0.48861(16) 0.06802(12) 0.0418(3) Uani d 1 . .
    H H15A 0.293985 0.448410 -0.010617 0.050 Uiso calc 1 . .
    C C16 0.0652(2) 0.90385(15) 0.12751(12) 0.0412(3) Uani d 1 . .
    H H16A -0.037244 0.838377 0.076985 0.049 Uiso calc 1 . .
    H H16B 0.160640 0.926181 0.078194 0.049 Uiso calc 1 . .
    C C17 0.01114(18) 1.05106(15) 0.17380(12) 0.0397(3) Uani d 1 . .
    C C18 -0.0334(2) 1.17155(17) 0.20482(14) 0.0466(4) Uani d 1 . .
    H H18A -0.067(2) 1.266(2) 0.2248(15) 0.057(5) Uiso d 1 . .
loop_
    _atom_site_aniso_label
    _atom_site_aniso_U_11
    _atom_site_aniso_U_22
    _atom_site_aniso_U_33
    _atom_site_aniso_U_12
    _atom_site_aniso_U_13
    _atom_site_aniso_U_23
    O1 0.1189(11) 0.0461(6) 0.0560(7) 0.0324(7) -0.0072(7) 0.0173(5)
    O2 0.0791(8) 0.0448(6) 0.0449(6) 0.0280(5) 0.0012(5) -0.0014(5)
    O3 0.0887(9) 0.0452(6) 0.0366(6) 0.0323(6) 0.0041(5) -0.0009(4)
    O4 0.0605(6) 0.0339(5) 0.0339(5) 0.0210(4) 0.0040(4) 0.0022(4)
    N1 0.0506(7) 0.0363(6) 0.0440(7) 0.0146(5) -0.0018(5) 0.0069(5)
    C1 0.0395(7) 0.0333(6) 0.0357(7) 0.0103(5) 0.0049(5) 0.0040(5)
    C2 0.0384(7) 0.0328(6) 0.0316(6) 0.0087(5) 0.0027(5) 0.0026(5)
    C3 0.0397(7) 0.0333(6) 0.0372(7) 0.0102(5) 0.0052(5) 0.0063(5)
    C4 0.0535(8) 0.0465(8) 0.0352(7) 0.0153(6) 0.0012(6) 0.0090(6)
    C5 0.0691(10) 0.0530(9) 0.0320(7) 0.0183(7) -0.0018(7) -0.0026(6)
    C6 0.0633(9) 0.0391(7) 0.0388(7) 0.0179(7) 0.0032(6) -0.0021(6)
    C7 0.0457(7) 0.0333(6) 0.0353(7) 0.0121(5) 0.0040(5) 0.0016(5)
    C8 0.0514(8) 0.0340(7) 0.0359(7) 0.0148(6) 0.0025(6) 0.0014(5)
    C9 0.0484(8) 0.0324(6) 0.0366(7) 0.0130(5) 0.0061(6) 0.0021(5)
    C10 0.0406(7) 0.0296(6) 0.0339(6) 0.0096(5) 0.0038(5) 0.0025(5)
    C11 0.0472(7) 0.0324(6) 0.0317(6) 0.0115(5) 0.0037(5) 0.0066(5)
    C12 0.0514(8) 0.0343(6) 0.0299(6) 0.0109(6) 0.0064(5) 0.0014(5)
    C13 0.0396(7) 0.0281(6) 0.0352(6) 0.0090(5) 0.0033(5) 0.0007(5)
    C14 0.0596(9) 0.0371(7) 0.0307(6) 0.0188(6) 0.0018(6) 0.0047(5)
    C15 0.0603(9) 0.0365(7) 0.0305(6) 0.0177(6) 0.0044(6) 0.0011(5)
    C16 0.0526(8) 0.0343(7) 0.0368(7) 0.0160(6) -0.0016(6) 0.0028(5)
    C17 0.0429(7) 0.0361(7) 0.0408(7) 0.0107(6) 0.0019(6) 0.0062(5)
    C18 0.0518(9) 0.0378(7) 0.0527(9) 0.0170(6) 0.0063(7) 0.0052(6)
_geom_special_details
;
 All esds (except the esd in the dihedral angle between two l.s. planes)
 are estimated using the full covariance matrix.  The cell esds are taken
 into account individually in the estimation of esds in distances, angles
 and torsion angles; correlations between esds in cell parameters are only
 used when they are defined by crystal symmetry.  An approximate (isotropic)
 treatment of cell esds is used for estimating esds involving l.s. planes.
;
loop_
    _geom_bond_atom_site_label_1
    _geom_bond_atom_site_label_2
    _geom_bond_site_symmetry_2
    _geom_bond_distance
    _geom_bond_publ_flag
    O1 N1 . 1.2232(15) y
    O2 N1 . 1.2168(16) y
    O3 C9 . 1.2189(16) y
    O4 C13 . 1.3693(14) ?
    O4 C16 . 1.4362(15) ?
    N1 C3 . 1.4706(17) y
    C1 C2 . 1.3957(17) ?
    C1 C6 . 1.3996(19) ?
    C1 C7 . 1.4680(18) ?
    C2 C3 . 1.3838(17) ?
    C2 H2A . 0.9500 ?
    C3 C4 . 1.3780(19) ?
    C4 C5 . 1.384(2) ?
    C4 H4A . 0.9500 ?
    C5 C6 . 1.380(2) ?
    C5 H5A . 0.9500 ?
    C6 H6A . 0.9500 ?
    C7 C8 . 1.3295(17) ?
    C7 H7A . 0.9500 ?
    C8 C9 . 1.4815(18) ?
    C8 H8A . 0.9500 ?
    C9 C10 . 1.4940(17) ?
    C10 C15 . 1.3866(17) ?
    C10 C11 . 1.3997(18) ?
    C11 C12 . 1.3809(17) ?
    C11 H11A . 0.9500 ?
    C12 C13 . 1.3888(17) ?
    C12 H12A . 0.9500 ?
    C13 C14 . 1.3924(18) ?
    C14 C15 . 1.3835(18) ?
    C14 H14A . 0.9500 ?
    C15 H15A . 0.9500 ?
    C16 C17 . 1.4627(18) ?
    C16 H16A . 0.9900 ?
    C16 H16B . 0.9900 ?
    C17 C18 . 1.1746(19) ?
    C18 H18A . 0.901(18) ?
loop_
    _geom_angle_atom_site_label_1
    _geom_angle_atom_site_label_2
    _geom_angle_atom_site_label_3
    _geom_angle_site_symmetry_1
    _geom_angle_site_symmetry_3
    _geom_angle
    _geom_angle_publ_flag
    C13 O4 C16 . . 116.23(10) y
    O2 N1 O1 . . 122.80(12) ?
    O2 N1 C3 . . 118.79(11) ?
    O1 N1 C3 . . 118.40(12) ?
    C2 C1 C6 . . 118.12(12) ?
    C2 C1 C7 . . 118.90(11) ?
    C6 C1 C7 . . 122.97(12) ?
    C3 C2 C1 . . 118.80(12) ?
    C3 C2 H2A . . 120.6 ?
    C1 C2 H2A . . 120.6 ?
    C4 C3 C2 . . 123.22(12) ?
    C4 C3 N1 . . 118.22(11) ?
    C2 C3 N1 . . 118.56(11) ?
    C3 C4 C5 . . 117.94(12) ?
    C3 C4 H4A . . 121.0 ?
    C5 C4 H4A . . 121.0 ?
    C6 C5 C4 . . 120.11(13) ?
    C6 C5 H5A . . 119.9 ?
    C4 C5 H5A . . 119.9 ?
    C5 C6 C1 . . 121.80(13) ?
    C5 C6 H6A . . 119.1 ?
    C1 C6 H6A . . 119.1 ?
    C8 C7 C1 . . 125.96(12) ?
    C8 C7 H7A . . 117.0 ?
    C1 C7 H7A . . 117.0 ?
    C7 C8 C9 . . 121.55(12) ?
    C7 C8 H8A . . 119.2 ?
    C9 C8 H8A . . 119.2 ?
    O3 C9 C8 . . 120.87(12) ?
    O3 C9 C10 . . 120.22(12) ?
    C8 C9 C10 . . 118.90(11) ?
    C15 C10 C11 . . 118.06(11) ?
    C15 C10 C9 . . 117.85(11) ?
    C11 C10 C9 . . 124.01(11) ?
    C12 C11 C10 . . 120.89(11) ?
    C12 C11 H11A . . 119.6 ?
    C10 C11 H11A . . 119.6 ?
    C11 C12 C13 . . 119.98(12) ?
    C11 C12 H12A . . 120.0 ?
    C13 C12 H12A . . 120.0 ?
    O4 C13 C12 . . 115.58(11) ?
    O4 C13 C14 . . 124.35(11) ?
    C12 C13 C14 . . 120.07(11) ?
    C15 C14 C13 . . 119.11(12) ?
    C15 C14 H14A . . 120.4 ?
    C13 C14 H14A . . 120.4 ?
    C14 C15 C10 . . 121.89(12) ?
    C14 C15 H15A . . 119.1 ?
    C10 C15 H15A . . 119.1 ?
    O4 C16 C17 . . 108.45(11) ?
    O4 C16 H16A . . 110.0 ?
    C17 C16 H16A . . 110.0 ?
    O4 C16 H16B . . 110.0 ?
    C17 C16 H16B . . 110.0 ?
    H16A C16 H16B . . 108.4 ?
    C18 C17 C16 . . 176.40(14) ?
    C17 C18 H18A . . 177.0(11) ?
loop_
    _geom_torsion_atom_site_label_1
    _geom_torsion_atom_site_label_2
    _geom_torsion_atom_site_label_3
    _geom_torsion_atom_site_label_4
    _geom_torsion_site_symmetry_1
    _geom_torsion_site_symmetry_2
    _geom_torsion_site_symmetry_3
    _geom_torsion_site_symmetry_4
    _geom_torsion
    _geom_torsion_publ_flag
    C6 C1 C2 C3 . . . . 1.0(2) ?
    C7 C1 C2 C3 . . . . 179.80(12) ?
    C1 C2 C3 C4 . . . . -1.3(2) ?
    C1 C2 C3 N1 . . . . 178.51(11) ?
    O2 N1 C3 C4 . . . . -161.56(14) ?
    O1 N1 C3 C4 . . . . 18.8(2) ?
    O2 N1 C3 C2 . . . . 18.64(19) ?
    O1 N1 C3 C2 . . . . -160.96(13) ?
    C2 C3 C4 C5 . . . . 0.5(2) ?
    N1 C3 C4 C5 . . . . -179.33(13) ?
    C3 C4 C5 C6 . . . . 0.6(2) ?
    C4 C5 C6 C1 . . . . -0.7(3) ?
    C2 C1 C6 C5 . . . . -0.1(2) ?
    C7 C1 C6 C5 . . . . -178.78(15) ?
    C2 C1 C7 C8 . . . . 175.05(13) ?
    C6 C1 C7 C8 . . . . -6.3(2) ?
    C1 C7 C8 C9 . . . . 178.18(13) ?
    C7 C8 C9 O3 . . . . -1.1(2) ?
    C7 C8 C9 C10 . . . . 177.91(13) ?
    O3 C9 C10 C15 . . . . -9.4(2) ?
    C8 C9 C10 C15 . . . . 171.57(13) ?
    O3 C9 C10 C11 . . . . 167.42(14) ?
    C8 C9 C10 C11 . . . . -11.6(2) ?
    C15 C10 C11 C12 . . . . 1.2(2) ?
    C9 C10 C11 C12 . . . . -175.62(13) ?
    C10 C11 C12 C13 . . . . -1.0(2) ?
    C16 O4 C13 C12 . . . . -178.35(11) ?
    C16 O4 C13 C14 . . . . 2.0(2) ?
    C11 C12 C13 O4 . . . . -179.60(12) ?
    C11 C12 C13 C14 . . . . 0.1(2) ?
    O4 C13 C14 C15 . . . . -179.70(13) ?
    C12 C13 C14 C15 . . . . 0.7(2) ?
    C13 C14 C15 C10 . . . . -0.5(2) ?
    C11 C10 C15 C14 . . . . -0.4(2) ?
    C9 C10 C15 C14 . . . . 176.58(13) ?
    C13 O4 C16 C17 . . . . -175.40(11) ?
loop_
    _geom_hbond_atom_site_label_D
    _geom_hbond_atom_site_label_H
    _geom_hbond_atom_site_label_A
    _geom_hbond_site_symmetry_A
    _geom_hbond_distance_DH
    _geom_hbond_distance_HA
    _geom_hbond_distance_DA
    _geom_hbond_angle_DHA
    _geom_hbond_publ_flag
    C18 H18A O2 1_475 0.901(18) 2.519(18) 3.3927(18) 163.6(15) yes
_shelx_space_group_comment
;
The symmetry employed for this shelxl refinement is uniquely defined
by the following loop, which should always be used as a source of
symmetry information in preference to the above space-group names.
They are only intended as comments.
;
_shelx_estimated_absorpt_T_min     ?
_shelx_estimated_absorpt_T_max     ?
_shelx_hkl_file
;
  -1   0   0    4.76    0.52
  -1   0   0    5.25    0.46
  -1   0   0    4.62    0.45
  -1   0   0    4.76    0.48
  -1   0   0    5.00    0.46
  -1   0   0    3.73    0.47
   1   0   0    4.62    0.45
   1   0   0    3.39    0.47
   1   0   0    5.19    0.44
   1   0   0    5.19    0.47
   1   0   0    4.52    0.48
   1   0   0    4.96    0.45
   1   0   0    5.19    0.53
  -2   0   0  837.82   72.23
   2   0   0  832.81   72.24
  -3   0   0    1.58    0.37
  -3   0   0    1.01    0.31
  -3   0   0    2.09    0.38
  -3   0   0    2.36    0.35
  -3   0   0    1.41    0.30
  -3   0   0    1.39    0.45
  -3   0   0    1.08    0.25
  -3   0   0    2.15    0.61
   3   0   0    1.14    0.48
   3   0   0    2.97    0.66
   3   0   0    1.53    0.28
   3   0   0    1.67    0.34
   3   0   0    1.51    0.30
   3   0   0    2.57    0.49
   3   0   0    1.08    0.29
   3   0   0    0.80    0.30
  -4   0   0   23.41    2.05
  -4   0   0   22.10    2.14
  -4   0   0   25.50    2.07
  -4   0   0   23.19    2.05
  -4   0   0   17.52    2.07
  -4   0   0   22.71    2.34
  -4   0   0   19.74    2.45
  -4   0   0   24.18    2.16
   4   0   0   24.64    2.06
   4   0   0   19.75    2.13
   4   0   0   23.06    2.05
   4   0   0   18.61    1.91
   4   0   0   23.21    1.95
   4   0   0   21.88    2.04
   4   0   0   17.59    2.05
   4   0   0   22.83    2.36
   4   0   0   18.45    2.33
   4   0   0   20.56    2.18
  -5   0   0   45.19    4.45
  -5   0   0   52.30    4.49
  -5   0   0   46.89    4.34
  -5   0   0   45.75    4.33
  -5   0   0   53.87    5.07
  -5   0   0   48.10    4.36
  -5   0   0   46.54    4.66
  -5   0   0   53.62    4.47
   5   0   0   53.58    4.54
   5   0   0   46.72    4.92
   5   0   0   41.31    4.31
   5   0   0   46.62    4.18
   5   0   0   45.40    4.33
   5   0   0   49.40    4.36
   5   0   0   49.02    4.43
   5   0   0   42.63    4.19
   5   0   0   49.14    4.82
  -6   0   0   12.43    1.37
  -6   0   0   13.11    1.99
  -6   0   0   15.09    1.55
  -6   0   0   16.25    1.58
  -6   0   0   14.53    2.11
  -6   0   0   13.39    1.39
  -6   0   0   11.72    1.34
  -6   0   0   13.15    1.52
   6   0   0   11.54    1.57
   6   0   0   11.62    1.41
   6   0   0   11.91    1.38
   6   0   0   14.29    1.89
   6   0   0   11.55    1.14
   6   0   0    9.11    1.81
   6   0   0    9.87    1.32
   6   0   0   11.92    1.34
   6   0   0   11.48    1.14
  -7   0   0   16.25    1.83
  -7   0   0   15.88    1.67
  -7   0   0   14.48    1.63
  -7   0   0   17.26    1.75
  -7   0   0   17.16    1.86
  -7   0   0   17.99    2.50
  -7   0   0   17.56    2.62
   7   0   0   18.75    1.81
   7   0   0   18.76    2.36
   7   0   0   13.35    2.30
   7   0   0   13.73    1.64
   7   0   0   14.52    1.64
   7   0   0   13.73    1.36
   7   0   0   15.20    1.70
   7   0   0   12.76    1.34
   7   0   0   13.31    1.91
  -8   0   0   -0.75    0.51
  -8   0   0    0.44    0.87
  -8   0   0    0.43    0.68
  -8   0   0    0.58    1.10
  -8   0   0    0.68    0.58
  -8   0   0    0.39    0.42
  -8   0   0    1.11    1.07
  -8   0   0    0.48    0.45
   8   0   0    0.64    0.47
   8   0   0   -1.01    0.86
   8   0   0   -0.08    0.52
   8   0   0    0.59    1.12
   8   0   0   -0.63    0.63
   8   0   0    0.33    0.66
   8   0   0    0.96    0.55
  -9   0   0    3.87    1.90
  -9   0   0    4.01    1.19
  -9   0   0    3.45    1.95
  -9   0   0    1.72    1.01
  -9   0   0    3.04    0.94
  -9   0   0    2.89    0.82
  -9   0   0    1.57    1.16
   9   0   0    2.91    1.08
   9   0   0    2.06    1.83
   9   0   0    1.22    1.49
   9   0   0    0.54    0.84
   9   0   0    2.72    0.82
   9   0   0    2.31    1.54
 -10   0   0    0.25    1.86
 -10   0   0    0.81    0.92
 -10   0   0    1.20    1.20
 -10   0   0    0.08    0.77
 -10   0   0   -0.83    0.81
  10   0   0    0.09    0.75
  10   0   0    0.03    0.96
  10   0   0    0.76    1.23
  10   0   0    0.98    1.52
  10   0   0    0.49    0.89
  10  -1   0    0.00    0.70
  10  -1   0    0.62    1.02
  10  -1   0   -1.04    0.95
  10  -1   0    0.73    1.04
  10  -1   0   -1.90    1.54
 -10   1   0    0.82    0.81
 -10   1   0   -0.77    0.76
 -10   1   0    0.54    1.28
 -10   1   0   -1.57    2.16
 -10   1   0   -2.39    1.73
 -10   1   0    0.31    0.74
   9  -1   0    0.72    1.41
   9  -1   0    0.70    1.52
   9  -1   0    0.14    0.74
   9  -1   0   -0.14    0.73
   9  -1   0    0.49    0.31
   9  -1   0    0.08    0.59
   9  -1   0    0.48    0.76
   9  -1   0    0.08    0.31
  -9   1   0    0.08    1.06
  -9   1   0    1.34    0.92
  -9   1   0   -0.36    0.61
  -9   1   0    0.37    0.63
  -9   1   0    0.09    0.59
  -9   1   0    1.48    1.72
  -9   1   0    0.31    1.46
   8  -1   0   -0.21    0.48
   8  -1   0    0.23    0.65
   8  -1   0    0.60    0.48
   8  -1   0    0.17    0.50
   8  -1   0    0.02    0.24
   8  -1   0    0.29    0.53
   8  -1   0    0.02    0.95
   8  -1   0    0.81    0.95
   8  -1   0   -0.40    0.30
  -8   1   0    0.38    0.51
  -8   1   0    0.73    1.01
  -8   1   0    0.09    0.61
  -8   1   0    0.12    0.61
  -8   1   0   -0.29    0.51
  -8   1   0    0.97    1.11
  -8   1   0   -0.06    0.38
  -8   1   0   -0.21    0.47
   7  -1   0    0.86    0.47
   7  -1   0    1.33    0.57
   7  -1   0   -0.62    0.67
   7  -1   0    2.17    0.97
   7  -1   0    1.28    0.30
   7  -1   0    0.71    0.43
   7  -1   0    0.51    0.60
   7  -1   0    0.80    0.32
   7  -1   0    1.15    0.51
  -7   1   0    0.95    0.40
  -7   1   0    1.11    0.52
  -7   1   0    1.23    0.90
  -7   1   0    1.11    0.48
  -7   1   0    1.31    0.59
  -7   1   0    0.53    0.87
  -7   1   0    0.22    0.42
  -7   1   0    1.17    0.55
   6  -1   0    7.93    1.65
   6  -1   0    9.55    1.33
   6  -1   0    6.61    0.93
   6  -1   0    8.21    0.99
   6  -1   0    8.49    0.97
   6  -1   0    6.59    1.42
   6  -1   0    7.55    0.85
   6  -1   0    6.53    1.18
   6  -1   0    6.97    1.00
   6  -1   0    7.10    0.80
  -6   1   0    8.16    1.00
  -6   1   0    7.60    1.02
  -6   1   0    8.13    1.02
  -6   1   0    8.00    0.99
  -6   1   0    6.77    1.65
  -6   1   0    7.63    1.04
  -6   1   0    8.58    1.58
  -6   1   0    6.72    0.92
   5  -1   0   31.96    3.25
   5  -1   0   27.17    2.70
   5  -1   0   27.92    3.09
   5  -1   0   27.64    2.64
   5  -1   0   29.06    2.71
   5  -1   0   31.57    2.84
   5  -1   0   26.75    2.69
   5  -1   0   22.78    2.95
  -5   1   0   29.67    2.76
  -5   1   0   34.16    2.88
  -5   1   0   25.40    2.69
  -5   1   0   28.79    2.73
  -5   1   0   26.37    3.01
  -5   1   0   27.23    2.71
  -5   1   0   28.72    2.73
  -5   1   0   34.10    3.43
   4  -1   0   19.28    1.94
   4  -1   0   21.78    2.27
   4  -1   0   20.38    1.95
   4  -1   0   19.93    2.33
   4  -1   0   18.45    2.00
   4  -1   0   22.36    1.96
   4  -1   0   18.10    2.02
   4  -1   0   19.70    2.01
   4  -1   0   20.88    1.93
  -4   1   0   20.82    1.96
  -4   1   0   25.92    2.00
  -4   1   0   20.51    2.21
  -4   1   0   17.80    2.00
  -4   1   0   20.02    2.43
  -4   1   0   20.97    1.99
  -4   1   0   20.95    1.97
  -4   1   0   20.40    1.96
   3  -1   0   71.92    6.44
   3  -1   0   69.93    6.60
   3  -1   0   71.96    6.38
   3  -1   0   72.70    6.72
   3  -1   0   70.36    6.42
   3  -1   0   74.27    6.38
   3  -1   0   71.15    6.38
   3  -1   0   73.64    6.39
   3  -1   0   65.72    6.41
  -3   1   0   75.36    6.40
  -3   1   0   71.46    6.38
  -3   1   0   68.89    6.74
  -3   1   0   70.21    6.44
  -3   1   0   75.12    6.40
  -3   1   0   75.62    6.40
  -3   1   0   75.50    6.61
  -3   1   0   75.99    6.39
   2  -1   0   75.57    6.81
   2  -1   0   81.91    6.98
   2  -1   0   80.64    6.83
   2  -1   0   78.51    6.82
   2  -1   0   73.06    6.82
   2  -1   0   81.80    6.82
   2  -1   0   79.26    6.82
  -2   1   0   66.00    7.02
  -2   1   0   81.75    6.80
  -2   1   0   80.80    6.81
  -2   1   0   85.92    6.98
  -2   1   0   66.04    6.84
  -2   1   0   76.89    6.83
  -2   1   0   82.77    6.83
  -2   1   0   80.30    6.83
   1  -1   0   71.07    6.06
   1  -1   0   72.54    6.07
   1  -1   0   68.71    6.09
   1  -1   0   70.73    6.05
   1  -1   0   72.35    6.11
   1  -1   0   70.41    6.08
   1  -1   0   73.30    6.15
  -1   1   0   64.94    6.09
  -1   1   0   71.73    6.05
  -1   1   0   63.99    6.06
  -1   1   0   69.33    6.09
   0  -1   0    7.07    0.66
   0  -1   0    7.09    0.65
   0   1   0    7.18    0.66
   0   1   0    6.63    0.65
  -1  -1   0  163.34   12.69
  -1  -1   0  143.94   12.77
  -1  -1   0  155.09   12.67
  -1  -1   0  164.36   12.77
  -1  -1   0  134.23   12.78
  -1  -1   0  130.58   12.77
  -1  -1   0  127.48   12.69
  -1  -1   0  158.82   12.72
   1   1   0  128.35   12.78
   1   1   0  152.45   12.72
   1   1   0  131.34   12.75
   1   1   0  153.82   12.72
   1   1   0  158.90   12.69
   1   1   0  135.18   12.76
   1   1   0  161.59   12.76
  -3  -1   0   44.83    4.22
  -3  -1   0   49.71    4.10
  -3  -1   0   46.49    4.45
  -3  -1   0   43.47    4.23
  -3  -1   0   46.39    4.09
  -3  -1   0   49.83    4.32
  -3  -1   0   45.45    4.15
  -3  -1   0   46.24    4.09
   3   1   0   46.13    4.13
   3   1   0   37.29    4.23
   3   1   0   48.01    4.12
   3   1   0   44.72    4.22
   3   1   0   48.47    4.32
   3   1   0   44.84    4.34
   3   1   0   45.08    4.09
  -4  -1   0    5.70    0.65
  -4  -1   0    4.99    0.93
  -4  -1   0    3.86    0.78
  -4  -1   0    7.03    1.11
  -4  -1   0    4.42    0.86
  -4  -1   0    5.55    0.63
  -4  -1   0    6.68    0.69
  -4  -1   0    3.72    1.02
   4   1   0    5.34    0.66
   4   1   0    5.50    0.95
   4   1   0    6.10    0.67
   4   1   0    5.69    1.02
   4   1   0    6.05    0.72
   4   1   0    4.56    0.94
   4   1   0    4.17    0.93
   4   1   0    3.91    0.63
  -5  -1   0    0.43    0.35
  -5  -1   0   -0.18    0.21
  -5  -1   0   -0.11    0.18
  -5  -1   0    0.20    0.31
  -5  -1   0   -0.09    0.20
  -5  -1   0   -0.05    0.46
  -5  -1   0   -0.18    0.43
  -5  -1   0    0.00    0.36
   5   1   0    0.30    0.33
   5   1   0    0.25    0.29
   5   1   0    0.15    0.36
   5   1   0   -0.04    0.28
   5   1   0    0.01    0.20
   5   1   0    0.12    0.18
   5   1   0   -0.50    0.39
  -6  -1   0    2.48    0.62
  -6  -1   0    1.18    0.76
  -6  -1   0    0.50    0.31
  -6  -1   0    1.30    0.47
  -6  -1   0    1.15    0.57
  -6  -1   0    1.52    0.76
  -6  -1   0    0.52    0.30
  -6  -1   0    1.68    0.93
   6   1   0    0.10    0.60
   6   1   0    1.65    0.79
   6   1   0    0.80    0.63
   6   1   0    0.69    0.43
   6   1   0    1.88    0.48
   6   1   0    0.62    0.34
   6   1   0    1.81    0.64
  -7  -1   0    2.63    0.70
  -7  -1   0    3.09    0.66
  -7  -1   0    4.10    0.88
  -7  -1   0    2.77    0.68
  -7  -1   0    3.14    1.25
  -7  -1   0    3.03    0.84
  -7  -1   0    3.24    1.17
  -7  -1   0    3.27    1.03
   7   1   0    2.76    0.64
   7   1   0    4.00    0.83
   7   1   0    1.32    0.71
   7   1   0    3.38    0.90
   7   1   0    0.95    0.85
   7   1   0    5.10    0.76
   7   1   0    3.31    1.15
  -8  -1   0    5.40    1.64
  -8  -1   0    3.29    1.00
  -8  -1   0    4.69    0.95
  -8  -1   0    5.34    1.11
  -8  -1   0    2.13    1.16
  -8  -1   0    3.47    0.93
  -8  -1   0    4.85    1.81
  -8  -1   0    3.83    0.85
   8   1   0    3.35    0.90
   8   1   0    3.07    0.78
   8   1   0    2.71    0.84
   8   1   0    4.50    1.71
   8   1   0    4.08    0.87
   8   1   0    4.23    1.25
   8   1   0    2.44    0.81
  -9  -1   0    0.16    0.53
  -9  -1   0   -0.39    0.81
  -9  -1   0   -0.47    1.30
  -9  -1   0   -0.39    0.74
  -9  -1   0    0.70    1.64
  -9  -1   0    0.46    2.17
  -9  -1   0    0.43    0.57
   9   1   0   -0.34    1.18
   9   1   0    2.23    1.27
   9   1   0    1.07    0.88
   9   1   0   -0.30    0.94
   9   1   0    0.03    0.58
   9   1   0   -0.47    0.71
  10  -2   0   -0.47    0.59
  10  -2   0   -0.37    1.09
  10  -2   0    0.64    0.80
  10  -2   0    0.15    0.95
  10  -2   0   -0.57    1.02
  10  -2   0    0.68    0.55
 -10   2   0    1.53    1.58
 -10   2   0    2.11    1.25
 -10   2   0    0.66    0.73
 -10   2   0    0.65    0.77
 -10   2   0   -0.48    2.38
 -10   2   0    0.48    1.81
 -10   2   0    1.26    0.89
   9  -2   0    0.72    0.72
   9  -2   0    1.81    0.82
   9  -2   0    0.06    0.49
   9  -2   0    0.59    0.89
   9  -2   0    0.58    0.35
   9  -2   0    1.23    0.62
   9  -2   0    2.98    1.53
   9  -2   0    1.17    1.42
  -9   2   0    1.21    0.61
  -9   2   0    1.44    1.66
  -9   2   0    2.18    0.92
  -9   2   0    0.09    1.56
  -9   2   0    1.43    0.67
  -9   2   0    0.92    0.70
  -9   2   0    1.66    0.77
   8  -2   0    3.08    0.53
   8  -2   0    1.52    0.66
   8  -2   0    2.14    0.70
   8  -2   0    2.15    0.70
   8  -2   0    2.90    1.20
   8  -2   0    0.85    0.78
   8  -2   0    2.57    0.58
   8  -2   0    5.02    1.63
  -8   2   0    2.37    0.64
  -8   2   0    0.30    1.19
  -8   2   0    1.71    0.60
  -8   2   0    1.07    0.69
  -8   2   0    5.13    1.12
  -8   2   0    2.52    1.45
  -8   2   0    2.61    0.79
  -8   2   0    1.73    0.57
   7  -2   0    2.06    0.71
   7  -2   0    1.03    0.50
   7  -2   0    1.53    0.46
   7  -2   0    2.94    0.57
   7  -2   0    1.75    0.52
   7  -2   0    2.83    1.87
   7  -2   0    1.62    0.55
   7  -2   0    1.86    0.94
   7  -2   0    0.34    0.57
  -7   2   0    2.36    0.85
  -7   2   0    1.08    0.83
  -7   2   0    1.91    0.61
  -7   2   0    0.12    0.49
  -7   2   0    1.17    0.48
  -7   2   0    1.27    0.61
  -7   2   0    1.67    0.51
   6  -2   0   20.26    2.82
   6  -2   0   25.43    2.48
   6  -2   0   22.78    2.46
   6  -2   0   20.45    2.57
   6  -2   0   29.16    3.15
   6  -2   0   28.36    2.60
   6  -2   0   22.81    2.42
   6  -2   0   25.41    2.49
  -6   2   0   21.25    2.42
  -6   2   0   27.40    2.48
  -6   2   0   30.39    2.69
  -6   2   0   27.46    2.93
  -6   2   0   26.58    2.53
  -6   2   0   32.07    3.40
  -6   2   0   25.39    2.53
   5  -2   0   -0.06    0.30
   5  -2   0   -0.09    0.49
   5  -2   0    0.47    0.31
   5  -2   0    0.57    0.30
   5  -2   0   -0.04    0.23
   5  -2   0   -0.05    0.19
   5  -2   0    0.16    0.29
   5  -2   0    0.30    0.46
   5  -2   0    0.33    0.26
  -5   2   0    0.19    0.24
  -5   2   0    0.05    0.25
  -5   2   0    0.25    0.23
  -5   2   0    0.70    0.49
  -5   2   0   -0.07    0.20
  -5   2   0   -0.12    0.44
  -5   2   0    0.26    0.23
   4  -2   0    1.44    0.39
   4  -2   0    1.57    0.41
   4  -2   0    2.75    0.74
   4  -2   0    0.84    0.28
   4  -2   0    1.50    0.37
   4  -2   0    1.59    0.67
   4  -2   0    0.96    0.30
   4  -2   0    2.01    0.44
  -4   2   0    1.78    0.34
  -4   2   0    1.62    0.69
  -4   2   0    1.62    0.40
  -4   2   0    0.84    0.29
  -4   2   0    1.04    0.35
  -4   2   0    1.31    0.54
  -4   2   0    2.17    0.54
   3  -2   0   19.34    1.87
   3  -2   0   20.09    1.87
   3  -2   0   20.14    2.20
   3  -2   0   20.05    1.88
   3  -2   0   19.25    1.89
   3  -2   0   19.53    1.92
   3  -2   0   20.52    1.94
   3  -2   0   20.92    1.90
   3  -2   0   20.28    2.11
  -3   2   0   20.77    1.86
  -3   2   0   19.10    1.91
  -3   2   0   20.59    1.83
  -3   2   0   21.84    1.96
  -3   2   0   18.83    1.87
  -3   2   0   17.11    2.17
  -3   2   0   21.13    1.91
   2  -2   0  289.65   23.45
   2  -2   0  288.76   23.30
   2  -2   0  278.48   23.34
   2  -2   0  274.53   23.27
   2  -2   0  226.80   23.29
   2  -2   0  274.17   23.31
  -2   2   0  279.56   23.31
  -2   2   0  241.70   23.30
  -2   2   0  283.21   23.22
  -2   2   0  282.84   23.27
  -2   2   0  239.08   23.30
  -2   2   0  270.02   23.25
   1  -2   0   51.28    4.98
   1  -2   0   52.74    5.09
   1  -2   0   60.87    4.99
   1  -2   0   59.81    4.95
   1  -2   0   57.65    5.05
   1  -2   0   58.19    5.05
   1  -2   0   54.18    5.02
   1  -2   0   61.71    4.97
   1  -2   0   61.64    5.02
  -1   2   0   58.69    4.97
  -1   2   0   59.69    4.97
  -1   2   0   54.03    4.99
  -1   2   0   58.53    5.02
  -1   2   0   52.00    4.98
  -1   2   0   51.04    5.07
  -1   2   0   54.79    5.02
  -1   2   0   62.28    5.04
   0  -2   0  163.42   14.35
   0  -2   0  166.52   14.26
   0  -2   0  163.58   14.34
   0  -2   0  167.24   14.27
  -1  -2   0   15.16    1.46
  -1  -2   0   15.44    1.56
  -1  -2   0   12.78    1.57
  -1  -2   0   16.17    1.52
  -1  -2   0   16.67    1.44
  -1  -2   0   16.47    1.49
  -1  -2   0   17.30    1.48
  -1  -2   0   16.34    1.42
  -1  -2   0   16.02    1.52
   1   2   0   15.87    1.42
   1   2   0   16.50    1.46
   1   2   0   15.73    1.41
   1   2   0   15.46    1.52
   1   2   0   17.15    1.41
  -2  -2   0   43.76    3.80
  -2  -2   0   43.79    3.72
  -2  -2   0   42.18    3.76
  -2  -2   0   36.19    3.93
  -2  -2   0   43.78    3.72
  -2  -2   0   46.71    3.84
  -2  -2   0   44.67    3.90
  -2  -2   0   40.23    3.97
  -2  -2   0   45.77    3.79
  -2  -2   0   44.92    3.94
   2   2   0   42.10    3.78
   2   2   0   36.94    3.95
   2   2   0   42.63    3.83
   2   2   0   39.79    3.77
   2   2   0   42.10    3.88
   2   2   0   44.11    3.89
   2   2   0   42.77    3.76
  -3  -2   0   97.20    9.35
  -3  -2   0  111.00    9.02
  -3  -2   0   98.24    9.20
  -3  -2   0   95.51    9.23
  -3  -2   0   93.76    9.06
  -3  -2   0  112.43    9.04
  -3  -2   0  113.34    9.07
  -3  -2   0  113.32    9.24
   3   2   0  104.50    9.04
   3   2   0   94.14    9.02
   3   2   0   92.07    9.19
   3   2   0  110.04    9.09
   3   2   0  107.04    9.23
   3   2   0  110.61    9.02
   3   2   0   91.34    9.25
  -4  -2   0   97.04    9.27
  -4  -2   0  106.79    9.08
  -4  -2   0  107.72    9.15
  -4  -2   0  111.06    9.61
  -4  -2   0   93.99    9.27
  -4  -2   0   96.86    9.29
  -4  -2   0   99.70    9.04
  -4  -2   0  105.75    9.07
   4   2   0   91.21    9.05
   4   2   0  112.88    9.40
   4   2   0  103.04    9.11
   4   2   0  106.34    9.09
   4   2   0  102.62    9.33
  -5  -2   0    0.97    0.38
  -5  -2   0    1.70    0.60
  -5  -2   0    2.99    0.60
  -5  -2   0    0.90    0.72
  -5  -2   0    1.76    0.48
  -5  -2   0    1.38    0.36
  -5  -2   0    1.05    0.46
   5   2   0    2.28    0.49
   5   2   0    1.09    0.58
   5   2   0    0.88    0.50
   5   2   0    1.32    0.37
   5   2   0    1.13    0.58
   5   2   0    1.37    0.43
  -6  -2   0    0.67    0.73
  -6  -2   0    0.14    0.32
  -6  -2   0   -0.03    0.48
  -6  -2   0   -0.06    0.48
  -6  -2   0    0.46    0.57
  -6  -2   0    0.31    0.66
  -6  -2   0    0.29    0.35
  -6  -2   0    0.20    0.29
   6   2   0    0.32    0.57
   6   2   0    0.23    0.37
   6   2   0   -0.06    0.32
   6   2   0    0.37    0.40
   6   2   0    0.09    0.27
   6   2   0    0.64    0.68
   6   2   0    0.65    0.59
  -7  -2   0    1.16    0.68
  -7  -2   0    0.55    0.95
  -7  -2   0    0.61    0.37
  -7  -2   0    0.24    0.37
  -7  -2   0    0.61    0.51
  -7  -2   0   -1.10    0.98
  -7  -2   0    0.42    0.69
  -7  -2   0    1.19    1.07
   7   2   0    0.43    0.58
   7   2   0    0.02    0.71
   7   2   0    0.05    0.42
   7   2   0   -0.51    0.60
   7   2   0   -0.17    0.49
   7   2   0    0.40    0.36
   7   2   0    0.38    0.32
  -8  -2   0    0.60    0.60
  -8  -2   0   -0.44    1.16
  -8  -2   0   -1.97    1.26
  -8  -2   0    0.15    1.07
  -8  -2   0   -0.01    0.45
  -8  -2   0   -0.12    0.80
  -8  -2   0   -0.05    0.44
   8   2   0   -0.71    0.62
   8   2   0    1.23    0.60
   8   2   0    0.59    0.57
   8   2   0   -0.22    0.43
   8   2   0   -0.22    0.97
  -9  -2   0    0.36    0.62
  -9  -2   0    0.96    1.03
  -9  -2   0    1.31    0.68
  -9  -2   0    1.62    1.77
  -9  -2   0    0.58    0.82
   9   2   0    0.20    0.75
   9   2   0    1.85    0.77
   9   2   0    0.59    1.23
  10  -3   0   -0.35    0.79
  10  -3   0   -0.11    0.99
  10  -3   0    0.62    1.26
  10  -3   0    1.05    1.81
  10  -3   0   -0.79    1.04
  10  -3   0    0.22    0.71
  10  -3   0   -1.00    2.23
  10  -3   0    0.13    0.50
 -10   3   0   -0.23    0.72
 -10   3   0    0.72    0.82
 -10   3   0   -1.97    1.91
 -10   3   0    0.24    2.35
 -10   3   0    1.66    1.46
 -10   3   0   -0.20    0.58
   9  -3   0    1.82    0.84
   9  -3   0    3.06    0.76
   9  -3   0    3.09    0.63
   9  -3   0    2.01    1.49
   9  -3   0    5.48    1.19
   9  -3   0    0.81    1.01
   9  -3   0    3.41    0.90
   9  -3   0    4.19    1.72
  -9   3   0    2.01    0.95
  -9   3   0    1.39    1.60
  -9   3   0    4.51    1.24
  -9   3   0    2.87    1.65
  -9   3   0    0.90    0.58
  -9   3   0    1.91    0.82
  -9   3   0    2.03    1.04
   8  -3   0    1.30    0.61
   8  -3   0    1.01    0.91
   8  -3   0    2.58    1.49
   8  -3   0    1.72    0.59
   8  -3   0    2.54    0.56
   8  -3   0    0.84    1.17
   8  -3   0    2.08    0.68
   8  -3   0    2.25    0.72
   8  -3   0    1.42    0.72
  -8   3   0    1.94    0.84
  -8   3   0    0.68    0.76
  -8   3   0    0.58    0.64
  -8   3   0    0.19    0.72
  -8   3   0    1.60    0.52
  -8   3   0    2.70    1.63
  -8   3   0    2.61    0.67
  -8   3   0    1.49    1.16
   7  -3   0    3.03    0.73
   7  -3   0    4.09    0.66
   7  -3   0    2.99    0.69
   7  -3   0    2.03    0.75
   7  -3   0    3.81    0.79
   7  -3   0    3.21    0.68
   7  -3   0    2.63    1.12
  -7   3   0    2.34    0.67
  -7   3   0    2.32    0.56
  -7   3   0    3.54    1.23
  -7   3   0    1.53    0.63
  -7   3   0    2.37    0.68
  -7   3   0    2.42    0.62
  -7   3   0    2.69    1.12
  -7   3   0    3.54    0.86
   6  -3   0    1.95    0.62
   6  -3   0    1.57    0.86
   6  -3   0    1.15    0.42
   6  -3   0    1.98    0.56
   6  -3   0    2.60    0.65
   6  -3   0    2.08    0.56
   6  -3   0    1.78    0.48
   6  -3   0    1.65    0.84
   6  -3   0    1.50    0.46
  -6   3   0    2.71    0.65
  -6   3   0    1.07    0.49
  -6   3   0    1.64    0.37
  -6   3   0    1.05    0.44
  -6   3   0    3.14    1.10
  -6   3   0    1.39    0.92
  -6   3   0    2.64    0.64
  -6   3   0    1.47    0.44
   5  -3   0    4.62    1.12
   5  -3   0    4.99    0.72
   5  -3   0    4.70    0.76
   5  -3   0    4.10    0.74
   5  -3   0    4.55    0.71
   5  -3   0    4.65    0.74
   5  -3   0    5.05    0.76
   5  -3   0    6.20    0.95
   5  -3   0    5.92    1.30
  -5   3   0    5.08    1.08
  -5   3   0    6.85    1.00
  -5   3   0    5.30    0.61
  -5   3   0    3.41    0.63
  -5   3   0    5.08    0.87
  -5   3   0    4.21    0.72
  -5   3   0    6.12    0.82
  -5   3   0    5.45    1.35
   4  -3   0   56.63    4.92
   4  -3   0   53.13    4.92
   4  -3   0   49.97    4.88
   4  -3   0   52.72    4.99
   4  -3   0   54.28    5.00
   4  -3   0   58.82    4.97
   4  -3   0   53.27    5.36
   4  -3   0   54.68    4.95
   4  -3   0   52.98    5.23
  -4   3   0   55.31    5.44
  -4   3   0   55.44    4.93
  -4   3   0   56.35    4.98
  -4   3   0   58.83    5.03
  -4   3   0   50.99    4.88
  -4   3   0   55.29    5.00
  -4   3   0   54.25    5.37
  -4   3   0   56.50    4.84
   3  -3   0    0.61    0.22
   3  -3   0    0.89    0.22
   3  -3   0    1.08    0.48
   3  -3   0    1.02    0.47
   3  -3   0    1.25    0.25
   3  -3   0    1.23    0.28
   3  -3   0    1.32    0.34
   3  -3   0    0.81    0.25
  -3   3   0    0.86    0.23
  -3   3   0    1.19    0.20
  -3   3   0    1.61    0.47
  -3   3   0    0.48    0.22
  -3   3   0    1.19    0.26
  -3   3   0    1.77    0.42
  -3   3   0    0.51    0.20
   2  -3   0    0.50    0.21
   2  -3   0    0.57    0.21
   2  -3   0    1.02    0.23
   2  -3   0    0.57    0.17
   2  -3   0    0.65    0.31
   2  -3   0    0.46    0.24
   2  -3   0    0.42    0.26
   2  -3   0    0.22    0.14
  -2   3   0    1.32    0.32
  -2   3   0    0.72    0.24
  -2   3   0    0.53    0.19
  -2   3   0    0.42    0.23
  -2   3   0    0.96    0.23
  -2   3   0    0.49    0.14
  -2   3   0    1.04    0.35
  -2   3   0    0.36    0.14
   1  -3   0   54.09    4.67
   1  -3   0   47.63    4.70
   1  -3   0   57.36    4.77
   1  -3   0   54.63    4.70
   1  -3   0   56.45    4.77
   1  -3   0   55.39    4.75
   1  -3   0   49.89    4.77
   1  -3   0   50.37    4.81
   1  -3   0   54.84    4.81
  -1   3   0   49.77    4.74
  -1   3   0   55.59    4.73
  -1   3   0   57.30    4.68
  -1   3   0   60.07    4.80
  -1   3   0   48.54    4.68
   0  -3   0  289.24   24.13
   0  -3   0  287.74   23.97
   0  -3   0  288.65   23.99
   0  -3   0  245.54   23.98
   0  -3   0  297.15   24.10
   0  -3   0  260.59   24.00
  -1  -3   0   -0.09    0.09
  -1  -3   0    0.17    0.19
  -1  -3   0    0.01    0.17
  -1  -3   0    0.18    0.06
  -1  -3   0    0.26    0.11
  -1  -3   0    0.31    0.14
  -1  -3   0    0.21    0.21
  -1  -3   0    0.09    0.05
  -1  -3   0    0.32    0.14
   1   3   0    0.20    0.17
   1   3   0    0.13    0.04
   1   3   0    0.14    0.06
  -2  -3   0    0.30    0.16
  -2  -3   0    0.51    0.28
  -2  -3   0    0.41    0.12
  -2  -3   0    0.14    0.20
  -2  -3   0    0.25    0.13
  -2  -3   0    0.62    0.30
  -2  -3   0    0.01    0.25
  -2  -3   0    0.50    0.22
  -2  -3   0    0.63    0.16
   2   3   0    0.62    0.12
   2   3   0    0.59    0.27
   2   3   0    0.39    0.16
   2   3   0    0.43    0.12
   2   3   0    0.37    0.19
   2   3   0    0.61    0.15
  -3  -3   0   11.77    1.08
  -3  -3   0   11.62    1.35
  -3  -3   0   12.65    1.22
  -3  -3   0   10.51    1.37
  -3  -3   0   12.82    1.23
  -3  -3   0   12.59    1.51
  -3  -3   0    9.25    1.37
  -3  -3   0   11.99    1.15
  -3  -3   0   12.37    1.16
  -3  -3   0   12.10    1.28
   3   3   0   11.51    1.19
   3   3   0   11.87    1.17
   3   3   0   12.81    1.17
   3   3   0   10.85    1.26
   3   3   0   12.68    1.29
   3   3   0   12.98    1.35
  -4  -3   0    0.14    0.23
  -4  -3   0   -0.24    0.38
  -4  -3   0   -0.56    0.30
  -4  -3   0   -0.23    0.39
  -4  -3   0    0.23    0.38
  -4  -3   0    0.20    0.20
  -4  -3   0    0.03    0.34
   4   3   0    0.10    0.17
   4   3   0    0.13    0.47
   4   3   0    0.00    0.32
   4   3   0    0.09    0.28
   4   3   0   -0.05    0.17
   4   3   0    0.06    0.27
   4   3   0    0.09    0.15
  -5  -3   0   31.06    3.05
  -5  -3   0   32.68    2.99
  -5  -3   0   26.61    2.98
  -5  -3   0   29.83    2.70
  -5  -3   0   31.63    2.74
  -5  -3   0   26.57    3.00
  -5  -3   0   26.10    2.77
  -5  -3   0   27.46    3.28
   5   3   0   29.75    3.02
   5   3   0   25.50    2.70
   5   3   0   25.38    3.08
   5   3   0   29.83    2.84
   5   3   0   28.09    2.72
   5   3   0   29.00    2.69
   5   3   0   28.32    2.96
  -6  -3   0   16.12    1.87
  -6  -3   0   11.14    1.86
  -6  -3   0   13.00    1.49
  -6  -3   0    9.26    1.66
  -6  -3   0   11.08    1.34
  -6  -3   0   13.94    1.42
  -6  -3   0    9.53    2.09
  -6  -3   0   16.69    1.56
   6   3   0   11.98    2.09
   6   3   0   12.63    1.37
   6   3   0   13.65    1.53
   6   3   0   15.62    1.87
   6   3   0   11.37    1.37
   6   3   0   10.47    1.65
   6   3   0   10.32    1.38
  -7  -3   0    1.02    0.40
  -7  -3   0    0.73    0.50
  -7  -3   0    0.73    0.72
  -7  -3   0    0.84    0.95
  -7  -3   0    0.48    0.99
  -7  -3   0    0.70    0.71
  -7  -3   0    1.47    0.53
  -7  -3   0    1.09    0.97
   7   3   0    0.36    0.45
   7   3   0    0.02    0.40
   7   3   0    1.57    0.72
   7   3   0   -0.04    0.74
   7   3   0    0.49    0.42
   7   3   0    0.08    0.50
  -8  -3   0   -0.70    1.75
  -8  -3   0   -0.12    0.89
  -8  -3   0    1.73    1.38
  -8  -3   0    1.16    0.59
  -8  -3   0    1.53    1.09
  -8  -3   0    0.99    0.61
  -8  -3   0    1.70    0.75
  -8  -3   0    1.61    1.51
   8   3   0    1.37    0.67
   8   3   0    1.51    0.67
   8   3   0   -0.05    0.94
   8   3   0    0.95    0.62
   8   3   0    0.13    0.74
  -9  -3   0    0.48    0.64
  -9  -3   0    0.32    1.16
  -9  -3   0    0.77    0.73
  -9  -3   0    0.46    0.93
  -9  -3   0   -0.47    1.41
   9   3   0    0.39    0.70
   9   3   0   -0.47    0.61
   9   3   0    1.10    0.88
   9   3   0    0.26    1.18
   9  -4   0   11.19    1.64
   9  -4   0   11.47    1.68
   9  -4   0   11.14    2.58
   9  -4   0   13.67    2.85
   9  -4   0   10.15    1.70
   9  -4   0    9.19    1.60
   9  -4   0    6.68    1.63
   9  -4   0   14.70    1.41
  -9   4   0   11.82    2.03
  -9   4   0   11.35    1.62
  -9   4   0    9.86    1.36
  -9   4   0   12.80    1.99
  -9   4   0    8.59    2.25
   8  -4   0    1.33    0.45
   8  -4   0    1.45    0.72
   8  -4   0    2.62    1.54
   8  -4   0    2.44    0.76
   8  -4   0    2.40    0.82
   8  -4   0    2.50    0.79
   8  -4   0    0.74    0.49
   8  -4   0    1.60    1.35
   8  -4   0    1.81    0.86
  -8   4   0    2.12    0.67
  -8   4   0    1.33    0.64
  -8   4   0   -0.12    1.15
  -8   4   0    1.43    0.72
  -8   4   0    2.96    1.50
  -8   4   0    2.72    0.59
  -8   4   0    0.75    0.74
  -8   4   0    2.23    0.72
   7  -4   0    5.82    0.99
   7  -4   0    7.19    1.17
   7  -4   0    4.83    0.96
   7  -4   0    5.78    1.14
   7  -4   0    6.66    1.58
   7  -4   0    5.08    1.63
   7  -4   0    7.25    1.19
  -7   4   0    6.17    1.51
  -7   4   0   10.30    1.46
  -7   4   0    5.81    0.98
  -7   4   0    5.68    1.15
  -7   4   0    4.36    0.97
  -7   4   0    4.47    1.61
   6  -4   0    0.80    0.73
   6  -4   0    0.16    0.38
   6  -4   0    0.88    0.42
   6  -4   0    0.43    0.39
   6  -4   0   -0.25    0.29
   6  -4   0    0.13    0.33
   6  -4   0    0.53    0.37
   6  -4   0    0.46    0.40
   6  -4   0   -0.27    0.71
  -6   4   0    0.20    0.56
  -6   4   0    0.99    0.54
  -6   4   0   -0.10    0.38
  -6   4   0    0.00    0.21
  -6   4   0    0.06    0.70
  -6   4   0    0.34    0.32
  -6   4   0    0.15    0.27
  -6   4   0    0.68    0.42
   5  -4   0    9.77    1.23
   5  -4   0   12.38    1.29
   5  -4   0   12.11    1.82
   5  -4   0   11.91    1.32
   5  -4   0    9.87    1.64
   5  -4   0    9.93    1.16
   5  -4   0   10.55    1.31
   5  -4   0   11.12    1.22
   5  -4   0   10.62    1.25
  -5   4   0   11.57    1.32
  -5   4   0    9.20    1.17
  -5   4   0   11.22    1.22
  -5   4   0   11.67    1.11
  -5   4   0   13.70    1.63
  -5   4   0   11.29    1.81
  -5   4   0   11.47    1.33
  -5   4   0   12.04    1.33
   4  -4   0    0.15    0.17
   4  -4   0    0.47    0.34
   4  -4   0    0.47    0.25
   4  -4   0    0.51    0.26
   4  -4   0    0.03    0.42
   4  -4   0    0.27    0.43
   4  -4   0    0.35    0.21
   4  -4   0    0.61    0.24
   4  -4   0    0.51    0.29
  -4   4   0    0.21    0.23
  -4   4   0    0.69    0.46
  -4   4   0    0.22    0.23
  -4   4   0    0.17    0.21
  -4   4   0    0.42    0.23
  -4   4   0    0.45    0.15
  -4   4   0    0.31    0.24
   3  -4   0    0.09    0.11
   3  -4   0    0.88    0.45
   3  -4   0    0.12    0.22
   3  -4   0   -0.04    0.26
   3  -4   0    0.13    0.18
   3  -4   0    0.25    0.19
   3  -4   0   -0.22    0.11
   3  -4   0    0.09    0.19
   3  -4   0    0.10    0.23
  -3   4   0    0.08    0.11
  -3   4   0   -0.01    0.11
  -3   4   0    0.00    0.19
  -3   4   0    0.41    0.20
  -3   4   0    0.37    0.35
  -3   4   0    0.07    0.24
  -3   4   0    0.21    0.26
  -3   4   0    0.55    0.26
   2  -4   0    9.87    1.14
   2  -4   0   10.30    0.95
   2  -4   0   10.70    1.10
   2  -4   0    9.83    0.98
   2  -4   0   10.66    1.18
   2  -4   0    9.92    1.02
   2  -4   0   10.24    1.07
   2  -4   0    9.80    1.22
   2  -4   0    9.83    1.02
  -2   4   0    9.06    1.08
  -2   4   0   10.24    1.18
  -2   4   0   10.59    0.98
  -2   4   0   10.15    1.09
  -2   4   0   10.17    1.02
  -2   4   0    9.18    1.04
   1  -4   0  182.56   15.61
   1  -4   0  184.53   15.73
   1  -4   0  185.88   15.68
   1  -4   0  176.98   15.79
   1  -4   0  185.14   15.71
   1  -4   0  148.60   15.69
  -1   4   0  184.92   15.64
  -1   4   0  187.77   15.60
  -1   4   0  185.81   15.77
   0  -4   0  169.08   13.99
   0  -4   0  174.10   13.96
   0  -4   0  150.94   14.00
   0  -4   0  146.78   13.97
   0  -4   0  174.78   14.13
   0  -4   0  135.89   14.11
   0  -4   0  165.64   14.19
   0  -4   0  174.81   14.17
   0  -4   0  162.46   14.13
  -1  -4   0    0.00    0.05
  -1  -4   0    0.01    0.13
  -1  -4   0    0.38    0.08
  -1  -4   0    0.08    0.11
  -1  -4   0   -0.08    0.23
  -1  -4   0    0.39    0.14
  -1  -4   0    0.45    0.20
  -1  -4   0    0.15    0.31
  -1  -4   0    0.19    0.19
  -2  -4   0  133.90   12.16
  -2  -4   0  145.72   12.42
  -2  -4   0  142.39   12.20
  -2  -4   0  139.72   12.25
  -2  -4   0  138.63   12.33
  -2  -4   0  136.50   12.28
  -2  -4   0  147.25   12.26
   2   4   0  140.07   12.39
   2   4   0  138.13   12.14
  -3  -4   0   -0.31    0.28
  -3  -4   0   -0.11    0.12
  -3  -4   0    0.11    0.32
  -3  -4   0    0.17    0.22
  -3  -4   0   -0.08    0.36
  -3  -4   0    0.06    0.30
  -3  -4   0   -0.05    0.39
  -3  -4   0    0.07    0.13
   3   4   0    0.01    0.12
   3   4   0    0.11    0.28
   3   4   0    0.15    0.22
   3   4   0    0.04    0.10
   3   4   0    0.01    0.08
  -4  -4   0    1.14    0.29
  -4  -4   0    1.73    0.41
  -4  -4   0    1.32    0.71
  -4  -4   0    1.21    0.36
  -4  -4   0    0.97    0.54
  -4  -4   0    1.46    0.49
  -4  -4   0    1.56    0.73
  -4  -4   0    2.11    0.67
   4   4   0    1.23    0.29
   4   4   0    0.64    0.31
   4   4   0    1.86    0.42
   4   4   0    1.44    0.47
   4   4   0    1.08    0.26
   4   4   0    0.97    0.41
  -5  -4   0   -0.16    0.69
  -5  -4   0   -0.15    0.52
  -5  -4   0   -0.36    0.53
  -5  -4   0    0.05    0.23
  -5  -4   0   -0.13    0.23
  -5  -4   0    0.25    0.27
  -5  -4   0   -0.07    0.48
  -5  -4   0    0.15    0.43
   5   4   0    0.18    0.20
   5   4   0   -0.10    0.37
   5   4   0   -0.13    0.34
   5   4   0    0.02    0.22
   5   4   0   -0.17    0.29
   5   4   0    0.14    0.27
  -6  -4   0    1.61    0.53
  -6  -4   0    0.52    0.36
  -6  -4   0    0.17    0.56
  -6  -4   0    0.34    0.66
  -6  -4   0    0.05    0.37
  -6  -4   0    1.79    0.94
  -6  -4   0    0.18    0.81
  -6  -4   0    0.93    0.76
   6   4   0    0.49    0.45
   6   4   0    1.50    0.44
   6   4   0    0.89    0.43
   6   4   0    0.78    0.35
   6   4   0    1.10    0.60
   6   4   0    1.06    0.57
  -7  -4   0    9.79    2.02
  -7  -4   0   14.02    1.60
  -7  -4   0   12.86    1.61
  -7  -4   0   11.85    1.78
  -7  -4   0   14.37    2.28
  -7  -4   0   15.19    3.18
  -7  -4   0   11.35    1.98
   7   4   0   13.06    2.02
   7   4   0   14.17    1.54
   7   4   0   17.61    1.97
   7   4   0   15.86    1.70
   7   4   0   14.26    1.80
  -8  -4   0    7.59    2.21
  -8  -4   0    4.30    0.93
  -8  -4   0    5.33    1.47
  -8  -4   0    7.75    1.51
  -8  -4   0    1.30    1.28
  -8  -4   0    5.31    1.03
   8   4   0    4.75    1.17
   8   4   0    4.00    1.23
   8   4   0    6.59    1.43
   9  -5   0    0.25    0.92
   9  -5   0    0.50    0.51
   9  -5   0    0.69    0.64
   9  -5   0   -0.96    0.95
   9  -5   0    0.47    0.92
   9  -5   0   -0.61    1.79
   9  -5   0   -0.21    1.81
   9  -5   0    0.94    0.90
  -9   5   0    0.61    0.71
  -9   5   0    0.33    0.51
  -9   5   0    5.29    1.76
  -9   5   0    0.56    1.01
  -9   5   0    1.15    0.95
  -9   5   0    0.98    1.74
   8  -5   0    0.11    0.41
   8  -5   0    0.90    0.74
   8  -5   0    0.89    0.56
   8  -5   0    0.66    0.74
   8  -5   0    1.20    1.27
   8  -5   0   -1.65    1.09
   8  -5   0    1.22    0.79
   8  -5   0    0.29    0.62
  -8   5   0    0.65    0.69
  -8   5   0    0.41    0.54
  -8   5   0    0.53    0.40
  -8   5   0    0.59    0.50
  -8   5   0    0.19    0.74
  -8   5   0    1.93    1.36
  -8   5   0    0.43    1.18
   7  -5   0    0.96    1.00
   7  -5   0    0.13    0.95
   7  -5   0    0.11    0.48
   7  -5   0   -0.22    0.69
   7  -5   0   -0.72    0.59
   7  -5   0    0.51    0.63
  -7   5   0   -0.01    0.67
  -7   5   0    0.24    0.56
  -7   5   0   -0.01    0.26
  -7   5   0    0.14    0.38
  -7   5   0   -0.67    1.01
  -7   5   0   -0.14    0.56
  -7   5   0    0.12    1.00
  -7   5   0   -0.05    0.40
   6  -5   0   67.28    6.55
   6  -5   0   74.33    6.52
   6  -5   0   67.60    7.09
   6  -5   0   73.97    6.35
   6  -5   0   71.92    6.97
   6  -5   0   70.16    6.50
   6  -5   0   66.75    6.43
   6  -5   0   71.15    6.47
   6  -5   0   65.10    6.54
  -6   5   0   77.10    6.91
  -6   5   0   70.96    6.60
  -6   5   0   69.22    6.58
  -6   5   0   68.78    7.17
  -6   5   0   72.68    6.60
  -6   5   0   69.32    6.43
  -6   5   0   76.27    6.28
  -6   5   0   73.48    6.41
   5  -5   0    7.68    1.00
   5  -5   0    7.28    0.84
   5  -5   0    7.08    1.12
   5  -5   0    7.54    1.28
   5  -5   0    8.01    1.67
   5  -5   0    6.76    0.91
   5  -5   0    5.48    1.32
   5  -5   0    8.26    1.02
   5  -5   0    7.81    0.94
  -5   5   0    7.72    1.63
  -5   5   0    6.87    1.17
  -5   5   0    7.34    0.90
  -5   5   0    7.66    0.78
  -5   5   0    8.99    1.07
  -5   5   0    6.92    1.44
  -5   5   0    6.05    0.97
  -5   5   0    7.66    1.03
   4  -5   0   24.22    2.26
   4  -5   0   26.30    2.48
   4  -5   0   24.11    2.71
   4  -5   0   24.93    2.24
   4  -5   0   24.61    2.37
   4  -5   0   23.90    2.16
   4  -5   0   26.59    2.67
   4  -5   0   22.06    2.31
   4  -5   0   23.00    2.33
  -4   5   0   24.01    2.15
  -4   5   0   24.76    2.27
  -4   5   0   21.35    2.32
  -4   5   0   22.50    2.82
  -4   5   0   23.93    2.26
  -4   5   0   20.11    2.34
  -4   5   0   23.30    2.38
  -4   5   0   24.57    2.50
   3  -5   0   -0.08    0.18
   3  -5   0   -0.10    0.26
   3  -5   0    0.12    0.10
   3  -5   0    0.13    0.14
   3  -5   0   -0.02    0.18
   3  -5   0   -0.13    0.25
   3  -5   0   -0.08    0.33
   3  -5   0    0.35    0.21
  -3   5   0    0.52    0.25
  -3   5   0    0.01    0.14
  -3   5   0    0.09    0.16
  -3   5   0   -0.03    0.30
  -3   5   0   -0.09    0.26
  -3   5   0   -0.06    0.20
  -3   5   0   -0.14    0.25
   2  -5   0   31.52    2.69
   2  -5   0   29.81    2.84
   2  -5   0   27.82    2.73
   2  -5   0   30.93    2.68
   2  -5   0   30.17    2.91
   2  -5   0   29.64    2.88
   2  -5   0   29.51    2.97
   2  -5   0   31.38    2.81
   2  -5   0   31.47    2.77
  -2   5   0   30.92    2.77
  -2   5   0   27.58    2.76
  -2   5   0   27.18    2.68
  -2   5   0   30.85    2.68
   1  -5   0   48.73    4.44
   1  -5   0   51.05    4.29
   1  -5   0   53.81    4.41
   1  -5   0   42.76    4.43
   1  -5   0   44.68    4.43
   1  -5   0   41.47    4.31
   1  -5   0   53.50    4.55
   1  -5   0   46.70    4.56
   1  -5   0   51.45    4.41
  -1   5   0   52.30    4.51
  -1   5   0   53.00    4.29
   0  -5   0   26.96    2.44
   0  -5   0   25.44    2.38
   0  -5   0   27.40    2.43
   0  -5   0   21.52    2.39
   0  -5   0   25.42    2.18
   0  -5   0   26.15    2.48
   0  -5   0   26.72    2.22
   0  -5   0   23.46    2.24
   0  -5   0   22.10    2.23
  -1  -5   0  351.67   28.20
  -1  -5   0  319.41   28.23
  -1  -5   0  277.93   28.32
  -1  -5   0  330.08   27.99
  -1  -5   0  306.71   28.07
  -1  -5   0  326.64   28.28
  -1  -5   0  352.21   28.20
  -1  -5   0  317.88   27.99
  -1  -5   0  336.49   27.96
  -1  -5   0  318.29   28.10
  -2  -5   0    7.88    0.94
  -2  -5   0    6.59    0.90
  -2  -5   0   10.83    0.98
  -2  -5   0    9.29    1.17
  -2  -5   0    9.33    0.86
  -2  -5   0    8.02    0.82
  -2  -5   0    7.90    1.03
  -2  -5   0    8.86    1.10
  -3  -5   0   21.33    2.15
  -3  -5   0   16.91    2.33
  -3  -5   0   23.92    2.36
  -3  -5   0   21.96    2.13
  -3  -5   0   20.09    2.32
  -3  -5   0   22.11    1.96
  -3  -5   0   20.44    1.99
   3   5   0   21.90    2.23
   3   5   0   21.28    1.92
   3   5   0   21.32    1.97
  -4  -5   0    3.08    0.35
  -4  -5   0    2.73    0.47
  -4  -5   0    4.72    1.05
  -4  -5   0    2.92    0.39
  -4  -5   0    2.32    0.72
  -4  -5   0    4.24    0.57
  -4  -5   0    2.09    0.65
  -4  -5   0    3.21    0.99
  -4  -5   0    2.77    0.69
  -4  -5   0    4.29    0.65
   4   5   0    2.81    0.73
   4   5   0    3.25    0.56
   4   5   0    2.82    0.44
  -5  -5   0    0.04    0.54
  -5  -5   0    1.60    0.90
  -5  -5   0    0.69    0.33
  -5  -5   0    1.35    0.75
  -5  -5   0    0.72    0.56
  -5  -5   0    1.46    0.47
  -5  -5   0    1.18    0.70
  -5  -5   0    1.47    0.43
   5   5   0    0.89    0.28
   5   5   0    0.52    0.42
   5   5   0    0.41    0.34
   5   5   0    1.50    0.30
   5   5   0    1.60    0.35
   5   5   0    1.68    0.66
  -6  -5   0    0.57    0.40
  -6  -5   0   -0.05    0.88
  -6  -5   0    0.52    0.42
  -6  -5   0    0.07    0.66
  -6  -5   0    0.29    0.76
  -6  -5   0    2.00    0.58
  -6  -5   0    0.20    1.29
  -6  -5   0    1.54    0.89
   6   5   0    0.33    0.33
   6   5   0    0.11    0.47
   6   5   0    0.07    0.45
   6   5   0    0.96    0.59
  -7  -5   0   -0.54    0.46
  -7  -5   0    0.93    0.94
  -7  -5   0   -0.43    0.93
  -7  -5   0    0.85    0.54
  -7  -5   0   -0.23    1.15
  -7  -5   0   -0.23    0.47
   7   5   0    0.08    0.41
   7   5   0   -0.22    0.60
   7   5   0   -0.68    0.59
   7   5   0   -0.17    0.60
   7   5   0    0.33    0.39
  -8  -5   0    0.35    1.31
  -8  -5   0    0.39    1.02
  -8  -5   0   -0.28    0.67
  -8  -5   0   -1.42    1.07
  -8  -5   0    0.44    0.71
   8   5   0    0.30    0.54
   8   5   0    0.31    0.73
   8   5   0   -1.31    0.86
   8   5   0    0.51    0.57
   8   5   0   -0.29    0.76
   9  -6   0    0.91    1.09
   9  -6   0   -1.36    0.99
   9  -6   0    1.00    1.65
   9  -6   0   -1.44    1.09
   9  -6   0    0.04    0.63
   9  -6   0    0.03    0.56
   9  -6   0    0.57    1.82
  -9   6   0    0.24    0.70
  -9   6   0    0.68    0.99
  -9   6   0    0.43    0.78
  -9   6   0   -0.01    0.50
  -9   6   0    1.00    1.94
  -9   6   0   -2.18    1.77
   8  -6   0    0.57    0.64
   8  -6   0    0.58    0.54
   8  -6   0    0.46    0.72
   8  -6   0    0.87    1.29
   8  -6   0   -0.75    1.30
   8  -6   0   -0.31    0.68
   8  -6   0   -0.23    0.77
   8  -6   0   -0.03    0.86
  -8   6   0   -0.92    1.17
  -8   6   0    1.03    0.79
  -8   6   0   -0.10    0.33
  -8   6   0    0.27    0.50
  -8   6   0    0.99    1.26
  -8   6   0    0.60    0.68
   7  -6   0    7.24    1.18
   7  -6   0    5.53    1.57
   7  -6   0    9.28    2.07
   7  -6   0    8.62    1.59
   7  -6   0    6.26    1.11
   7  -6   0    6.00    1.25
   7  -6   0    9.08    1.18
   7  -6   0    6.11    1.12
  -7   6   0    8.71    1.87
  -7   6   0    7.27    1.41
  -7   6   0    5.83    1.05
  -7   6   0    9.40    1.56
  -7   6   0    8.72    1.28
  -7   6   0    6.25    0.81
   6  -6   0   33.46    3.72
   6  -6   0   33.51    3.17
   6  -6   0   28.32    3.20
   6  -6   0   33.30    3.29
   6  -6   0   32.55    3.35
   6  -6   0   34.35    3.26
   6  -6   0   33.53    3.91
   6  -6   0   29.66    3.13
  -6   6   0   32.50    3.15
  -6   6   0   33.98    3.92
  -6   6   0   32.58    2.94
  -6   6   0   34.85    3.36
  -6   6   0   32.26    3.15
  -6   6   0   32.70    3.30
  -6   6   0   33.65    3.36
   5  -6   0   56.08    5.11
   5  -6   0   54.71    4.82
   5  -6   0   52.26    5.09
   5  -6   0   50.06    5.37
   5  -6   0   54.61    4.99
   5  -6   0   51.43    5.18
   5  -6   0   53.01    5.07
   5  -6   0   55.49    5.59
  -5   6   0   57.06    5.20
  -5   6   0   53.07    4.81
  -5   6   0   54.50    4.98
  -5   6   0   61.59    5.64
  -5   6   0   52.74    5.25
  -5   6   0   55.32    4.99
  -5   6   0   56.75    5.12
  -5   6   0   54.10    5.18
   4  -6   0    3.52    0.62
   4  -6   0    4.41    0.81
   4  -6   0    3.64    0.46
   4  -6   0    3.41    0.67
   4  -6   0    5.03    0.71
   4  -6   0    3.90    0.89
   4  -6   0    3.07    0.67
   4  -6   0    3.70    1.01
  -4   6   0    4.10    0.72
  -4   6   0    4.84    1.08
  -4   6   0    3.40    0.76
  -4   6   0    4.57    0.74
  -4   6   0    3.60    0.59
  -4   6   0    2.31    0.74
   3  -6   0    4.71    0.61
   3  -6   0    5.10    0.96
   3  -6   0    4.74    0.65
   3  -6   0    5.50    0.77
   3  -6   0    2.90    0.73
   3  -6   0    4.60    0.92
   3  -6   0    4.99    0.52
   3  -6   0    5.81    1.11
   3  -6   0    3.31    0.65
  -3   6   0    4.99    0.63
  -3   6   0    5.36    0.60
  -3   6   0    7.43    1.11
  -3   6   0    4.57    0.80
  -3   6   0    5.53    0.82
   2  -6   0    5.28    0.61
   2  -6   0    7.30    1.15
   2  -6   0    4.31    0.87
   2  -6   0    5.69    0.60
   2  -6   0    5.11    0.70
   2  -6   0    6.55    0.99
   2  -6   0    5.13    0.73
   2  -6   0    4.52    0.61
   2  -6   0    4.88    0.86
  -2   6   0    5.58    0.63
  -2   6   0    5.01    0.86
  -2   6   0    4.95    0.55
   1  -6   0    0.92    0.43
   1  -6   0    1.02    0.34
   1  -6   0    1.69    0.46
   1  -6   0    1.39    0.26
   1  -6   0    1.29    0.38
   1  -6   0    0.79    0.30
   1  -6   0    0.56    0.32
   1  -6   0    1.08    0.21
  -1   6   0    1.08    0.14
   0  -6   0   16.98    1.61
   0  -6   0   18.16    1.59
   0  -6   0   16.41    1.84
   0  -6   0   18.31    1.86
   0  -6   0   15.58    1.86
   0  -6   0   17.61    1.55
   0  -6   0   17.10    1.79
   0  -6   0   18.44    1.87
   0  -6   0   16.04    1.81
   0  -6   0   19.17    1.65
  -1  -6   0    3.32    0.72
  -1  -6   0    3.06    0.74
  -1  -6   0    3.95    0.92
  -1  -6   0    2.84    0.43
  -1  -6   0    2.88    0.36
  -1  -6   0    5.62    0.73
  -1  -6   0    4.64    0.77
  -1  -6   0    4.64    0.76
  -1  -6   0    4.36    0.75
  -2  -6   0    1.82    0.27
  -2  -6   0    1.14    0.65
  -2  -6   0    1.91    0.64
  -2  -6   0    2.81    0.64
  -2  -6   0    1.84    0.47
  -2  -6   0    1.48    0.74
  -2  -6   0    2.27    0.55
  -2  -6   0    2.23    0.31
  -2  -6   0    1.41    0.33
  -3  -6   0   20.34    2.79
  -3  -6   0   30.15    2.54
  -3  -6   0   27.85    2.84
  -3  -6   0   23.73    2.48
  -3  -6   0   24.50    2.59
  -3  -6   0   25.71    2.36
  -3  -6   0   30.90    2.80
  -3  -6   0   24.55    2.45
  -4  -6   0    0.08    0.15
  -4  -6   0    0.02    0.44
  -4  -6   0   -0.08    0.44
  -4  -6   0   -0.18    0.21
  -4  -6   0   -0.13    0.32
  -4  -6   0   -0.04    0.81
  -4  -6   0   -0.69    0.48
  -4  -6   0   -0.30    0.64
  -4  -6   0    0.01    0.21
  -4  -6   0   -0.14    0.24
   4   6   0   -0.03    0.16
   4   6   0   -0.04    0.44
   4   6   0    0.06    0.19
  -5  -6   0    0.46    0.64
  -5  -6   0    1.32    0.79
  -5  -6   0    1.02    0.88
  -5  -6   0    1.77    0.48
  -5  -6   0    1.28    0.38
  -5  -6   0    0.82    0.49
  -5  -6   0    1.02    1.05
  -5  -6   0    1.15    0.84
   5   6   0    1.11    0.32
   5   6   0    0.96    0.37
   5   6   0    1.11    0.58
  -6  -6   0    0.15    0.44
  -6  -6   0   -0.25    0.79
  -6  -6   0    0.18    0.41
  -6  -6   0   -0.47    0.41
  -6  -6   0   -0.34    0.73
  -6  -6   0   -1.19    1.16
  -6  -6   0    1.03    0.91
  -6  -6   0    0.49    0.97
   6   6   0   -0.27    0.40
   6   6   0   -0.65    0.55
   6   6   0    0.20    0.32
  -7  -6   0    0.31    0.98
  -7  -6   0    0.21    0.55
  -7  -6   0    0.16    0.55
  -7  -6   0    0.41    1.16
  -7  -6   0    0.80    1.19
  -7  -6   0   -0.52    0.53
   7   6   0    0.27    0.61
   7   6   0   -0.43    0.40
   7   6   0    0.02    0.78
   8  -7   0    1.00    0.78
   8  -7   0    1.66    0.66
   8  -7   0    1.11    0.61
   8  -7   0    3.34    1.45
   8  -7   0   -0.13    0.76
   8  -7   0    0.33    1.62
  -8   7   0    0.76    1.64
  -8   7   0    0.88    0.84
  -8   7   0   -0.26    0.60
  -8   7   0    1.06    0.85
   7  -7   0    0.45    0.46
   7  -7   0    1.81    1.02
   7  -7   0    0.85    0.76
   7  -7   0    0.99    0.66
   7  -7   0    0.06    0.59
   7  -7   0    0.37    1.18
   7  -7   0   -0.07    1.21
  -7   7   0    0.82    0.68
  -7   7   0    0.50    0.43
  -7   7   0    1.26    1.25
  -7   7   0    0.35    0.63
   6  -7   0    1.79    1.25
   6  -7   0    2.98    1.04
   6  -7   0    3.25    0.76
   6  -7   0    1.10    0.77
   6  -7   0    3.21    0.73
   6  -7   0    3.54    1.17
  -6   7   0    2.77    0.77
  -6   7   0    1.24    0.87
  -6   7   0    2.76    0.78
  -6   7   0    3.24    1.19
  -6   7   0    3.88    0.80
  -6   7   0    3.47    1.02
  -6   7   0    2.45    0.53
   5  -7   0   -0.22    0.46
   5  -7   0    0.53    0.39
   5  -7   0    0.14    0.37
   5  -7   0   -0.31    0.51
   5  -7   0    0.18    0.31
   5  -7   0    0.64    0.39
   5  -7   0    0.61    0.75
  -5   7   0    0.34    0.48
  -5   7   0    0.69    0.50
  -5   7   0    0.35    0.30
  -5   7   0    0.84    0.39
  -5   7   0    0.54    0.63
  -5   7   0    0.30    0.66
   4  -7   0   15.65    1.69
   4  -7   0   13.99    1.64
   4  -7   0   14.53    1.57
   4  -7   0   11.64    1.97
   4  -7   0   13.66    1.33
   4  -7   0   17.48    2.06
   4  -7   0   12.35    1.74
   4  -7   0   15.41    1.51
   4  -7   0   15.16    1.55
  -4   7   0   15.29    1.54
  -4   7   0   15.47    1.73
  -4   7   0   13.02    1.45
  -4   7   0   14.71    1.64
  -4   7   0   13.27    1.70
   3  -7   0   10.64    1.08
   3  -7   0   10.08    1.45
   3  -7   0    9.17    1.37
   3  -7   0    9.75    1.23
   3  -7   0   12.07    1.32
   3  -7   0   10.67    0.99
   3  -7   0   10.72    1.59
   3  -7   0    9.17    1.12
   3  -7   0    8.74    1.13
  -3   7   0   11.52    1.33
  -3   7   0    9.56    1.02
  -3   7   0    9.87    0.93
  -3   7   0   10.44    1.14
   2  -7   0    3.23    0.73
   2  -7   0    2.76    0.56
   2  -7   0    4.11    0.72
   2  -7   0    2.84    0.48
   2  -7   0    2.35    0.66
   2  -7   0    4.43    0.84
   2  -7   0    3.19    0.47
   2  -7   0    4.38    0.87
   2  -7   0    3.55    0.55
   2  -7   0    3.74    0.86
  -2   7   0    5.37    0.99
  -2   7   0    2.43    0.46
  -2   7   0    2.87    0.39
   1  -7   0    0.03    0.12
   1  -7   0   -0.37    0.31
   1  -7   0    0.00    0.23
   1  -7   0    0.67    0.51
   1  -7   0   -0.01    0.28
   1  -7   0    0.14    0.26
   1  -7   0    0.13    0.15
   1  -7   0    0.59    0.36
   1  -7   0    0.34    0.30
   1  -7   0    0.08    0.25
   0  -7   0   11.15    1.61
   0  -7   0   15.75    1.73
   0  -7   0   14.33    1.63
   0  -7   0   16.78    1.76
   0  -7   0   15.14    1.72
   0  -7   0   17.41    1.46
   0  -7   0   13.40    1.72
   0  -7   0   14.94    1.42
  -1  -7   0    1.94    0.65
  -1  -7   0    2.78    0.71
  -1  -7   0    2.82    0.55
  -1  -7   0    2.16    0.59
  -1  -7   0    1.17    0.81
  -1  -7   0    1.72    0.26
  -1  -7   0    1.81    0.33
  -1  -7   0    1.53    0.58
  -2  -7   0    8.43    1.36
  -2  -7   0    9.91    1.61
  -2  -7   0    8.99    1.27
  -2  -7   0    9.05    1.13
  -2  -7   0   10.50    0.97
  -2  -7   0    9.74    1.11
  -3  -7   0    2.89    0.74
  -3  -7   0    1.82    0.30
  -3  -7   0    2.05    0.49
  -3  -7   0    2.13    0.67
  -3  -7   0    0.94    0.75
  -3  -7   0    1.23    0.66
  -3  -7   0    1.67    0.42
  -3  -7   0    1.10    0.42
  -4  -7   0    2.83    0.87
  -4  -7   0    1.99    1.13
  -4  -7   0    2.96    0.44
  -4  -7   0    2.88    0.67
  -4  -7   0    3.27    0.68
  -4  -7   0    1.73    0.87
  -4  -7   0    4.06    1.02
  -5  -7   0    0.85    1.18
  -5  -7   0   -0.16    0.90
  -5  -7   0    0.37    0.89
  -5  -7   0    0.98    0.53
  -5  -7   0    2.76    0.99
  -5  -7   0    0.63    0.73
  -5  -7   0    2.50    0.52
   5   7   0    1.03    0.25
   5   7   0    1.38    0.71
  -6  -7   0    0.50    1.01
  -6  -7   0    0.71    0.61
  -6  -7   0    1.59    0.62
  -6  -7   0    1.80    1.08
  -6  -7   0   -0.02    1.07
  -6  -7   0    0.27    0.84
   6   7   0    0.88    0.34
   6   7   0    0.57    0.38
  -7  -7   0   -0.09    0.65
  -7  -7   0    1.70    1.33
  -7  -7   0    0.86    0.68
  -7  -7   0    0.66    0.70
  -7  -7   0    0.32    1.22
   7   7   0    0.44    0.41
   7   7   0   -0.15    0.52
   7   7   0    0.64    0.87
   8  -8   0    1.76    1.76
   8  -8   0    3.45    0.98
   8  -8   0    1.48    0.97
   8  -8   0    3.21    0.89
   8  -8   0    2.36    1.79
  -8   8   0    1.22    0.77
  -8   8   0    2.67    1.15
  -8   8   0   -0.46    1.29
  -8   8   0    3.77    1.95
  -8   8   0    4.00    1.19
   7  -8   0    1.32    0.78
   7  -8   0   -2.50    0.89
   7  -8   0    0.60    1.27
   7  -8   0   -0.11    1.31
  -7   8   0    0.30    0.82
  -7   8   0    1.21    1.09
  -7   8   0    0.54    0.52
  -7   8   0   -0.06    1.26
  -7   8   0    0.17    0.82
   6  -8   0    0.96    0.55
   6  -8   0    0.86    1.07
   6  -8   0    1.18    0.69
   6  -8   0    0.95    0.58
   6  -8   0    1.84    1.21
   6  -8   0    1.58    1.05
   6  -8   0    1.27    0.74
   6  -8   0    0.93    0.68
  -6   8   0    1.81    0.97
  -6   8   0    0.16    1.13
  -6   8   0    1.03    0.41
  -6   8   0    1.66    0.71
  -6   8   0    2.64    0.96
   5  -8   0    3.09    0.73
   5  -8   0    2.64    0.86
   5  -8   0    5.06    1.21
   5  -8   0    4.04    1.30
   5  -8   0    3.20    1.14
   5  -8   0    4.40    0.78
  -5   8   0    3.05    0.68
  -5   8   0    3.70    0.90
  -5   8   0    2.94    0.91
  -5   8   0    4.89    1.05
  -5   8   0    3.84    0.74
   4  -8   0    2.63    0.65
   4  -8   0    3.72    0.67
   4  -8   0    3.64    1.00
   4  -8   0    3.39    0.80
   4  -8   0    3.15    0.43
   4  -8   0    1.46    0.96
   4  -8   0    2.49    0.73
   4  -8   0    3.37    0.96
   4  -8   0    3.28    0.66
  -4   8   0    3.12    0.55
  -4   8   0    3.73    0.49
  -4   8   0    3.55    0.55
  -4   8   0    4.16    1.02
  -4   8   0    3.26    0.69
   3  -8   0    2.41    0.73
   3  -8   0    3.92    0.93
   3  -8   0    2.95    0.66
   3  -8   0    2.85    0.83
   3  -8   0    3.53    0.76
   3  -8   0    3.14    0.48
   3  -8   0    3.17    0.57
   3  -8   0    3.62    1.00
   3  -8   0    4.07    0.58
   3  -8   0    3.91    0.63
  -3   8   0    1.98    0.69
  -3   8   0    2.91    0.45
  -3   8   0    2.76    0.52
   2  -8   0    2.48    0.60
   2  -8   0    1.92    0.77
   2  -8   0    2.21    0.57
   2  -8   0    3.12    0.72
   2  -8   0    2.23    0.69
   2  -8   0    1.39    0.57
   2  -8   0    1.63    0.38
   2  -8   0    1.48    0.37
   2  -8   0    1.58    0.52
   2  -8   0    2.57    0.49
  -2   8   0    1.96    0.25
  -2   8   0    1.82    0.24
   1  -8   0   11.45    1.39
   1  -8   0   12.46    1.41
   1  -8   0   12.89    1.27
   1  -8   0   12.97    1.15
   1  -8   0    9.75    1.04
   1  -8   0    9.89    1.14
   1  -8   0   10.66    1.38
   1  -8   0    9.14    1.29
   1  -8   0   10.60    1.74
   1  -8   0   10.78    1.29
   1  -8   0   11.62    1.50
   0  -8   0   12.24    1.65
   0  -8   0   15.13    1.28
   0  -8   0   13.37    1.61
   0  -8   0   12.37    1.53
   0  -8   0   12.74    1.68
   0  -8   0   12.03    1.49
   0  -8   0   12.30    1.58
   0  -8   0   13.46    2.24
   0  -8   0   12.02    1.59
   0  -8   0   12.64    1.24
  -1  -8   0    1.32    0.25
  -1  -8   0    1.10    0.58
  -1  -8   0   -0.03    0.79
  -1  -8   0    1.19    0.43
  -1  -8   0    1.04    0.21
  -1  -8   0    0.50    0.55
  -1  -8   0    0.82    0.51
  -1  -8   0    0.93    0.52
  -1  -8   0    1.13    0.58
  -1  -8   0    0.87    0.56
  -2  -8   0    3.37    0.84
  -2  -8   0    3.39    0.82
  -2  -8   0    5.75    1.25
  -2  -8   0    5.34    0.67
  -2  -8   0    3.88    1.33
  -2  -8   0    5.69    0.57
  -2  -8   0    2.55    0.90
  -2  -8   0    3.13    0.99
  -2  -8   0    5.07    1.07
  -3  -8   0    0.71    0.44
  -3  -8   0    0.78    0.27
  -3  -8   0    0.50    0.64
  -3  -8   0    0.66    0.83
  -3  -8   0    0.10    1.21
  -3  -8   0    0.44    0.42
  -3  -8   0    0.32    0.60
  -3  -8   0   -0.19    0.66
  -3  -8   0    0.46    0.33
  -4  -8   0    0.50    1.36
  -4  -8   0    0.09    0.26
  -4  -8   0    0.05    0.41
  -4  -8   0   -0.17    0.28
  -4  -8   0    0.26    0.46
  -4  -8   0    1.34    1.08
  -4  -8   0   -0.01    0.59
  -4  -8   0   -0.16    0.46
  -4  -8   0   -0.15    0.26
  -4  -8   0   -0.32    0.78
  -4  -8   0    0.67    0.63
  -5  -8   0   -0.01    0.79
  -5  -8   0    0.02    0.27
  -5  -8   0    0.47    1.17
  -5  -8   0    0.93    1.09
  -5  -8   0   -0.23    0.28
  -5  -8   0    0.60    0.51
  -5  -8   0    0.50    0.43
  -5  -8   0    0.37    0.44
  -6  -8   0    5.87    1.03
  -6  -8   0    0.37    1.50
  -6  -8   0    5.15    1.03
  -6  -8   0    4.75    1.53
  -6  -8   0    4.39    0.86
   7  -9   0    0.51    1.71
   7  -9   0    3.15    1.51
   7  -9   0   -0.47    1.02
   7  -9   0    0.83    0.88
  -7   9   0    0.40    1.07
  -7   9   0    1.23    0.64
  -7   9   0    2.28    1.12
  -7   9   0    2.97    1.40
   6  -9   0   -0.05    0.60
   6  -9   0    0.21    1.32
   6  -9   0    0.03    1.06
   6  -9   0    1.55    0.62
   6  -9   0    0.78    0.70
  -6   9   0    1.33    0.94
  -6   9   0    0.96    0.79
  -6   9   0    0.68    0.44
  -6   9   0    1.19    0.78
   5  -9   0    0.14    0.38
   5  -9   0   -0.42    1.14
   5  -9   0    0.25    0.58
   5  -9   0    0.18    0.53
   5  -9   0    0.20    0.73
   5  -9   0    0.17    0.87
  -5   9   0    0.04    0.35
  -5   9   0    0.02    0.28
  -5   9   0   -0.07    0.33
  -5   9   0   -0.48    0.52
  -5   9   0    1.08    0.73
   4  -9   0    1.33    0.99
   4  -9   0    1.57    0.65
   4  -9   0    2.36    0.54
   4  -9   0    1.23    0.90
   4  -9   0    1.59    0.56
   4  -9   0    2.15    0.26
   4  -9   0    0.87    0.49
   4  -9   0    0.37    1.14
   4  -9   0    2.19    0.80
  -4   9   0    1.79    0.78
  -4   9   0    1.37    0.50
  -4   9   0    1.50    0.39
   3  -9   0    0.20    0.25
   3  -9   0   -0.01    0.45
   3  -9   0   -0.02    0.67
   3  -9   0   -0.07    0.34
   3  -9   0    0.27    0.36
   3  -9   0    0.33    0.47
   3  -9   0    0.52    0.54
   3  -9   0   -0.07    0.61
   3  -9   0    0.31    0.85
  -3   9   0    0.10    0.17
  -3   9   0   -0.31    0.44
  -3   9   0    0.02    0.21
   2  -9   0    2.11    0.62
   2  -9   0    2.89    0.76
   2  -9   0    2.28    0.64
   2  -9   0    1.05    0.75
   2  -9   0    1.50    0.38
   2  -9   0    1.36    0.89
   2  -9   0    1.81    0.39
   2  -9   0    2.39    0.53
   2  -9   0    2.24    1.45
   2  -9   0    2.69    0.68
   1  -9   0   -0.22    0.48
   1  -9   0    0.08    0.26
   1  -9   0   -0.41    0.33
   1  -9   0   -0.05    0.46
   1  -9   0    0.01    0.48
   1  -9   0   -0.62    0.64
   1  -9   0    0.05    0.42
   1  -9   0    0.08    0.17
   1  -9   0   -0.54    0.68
   1  -9   0   -0.74    0.80
   0  -9   0   14.91    1.39
   0  -9   0   15.44    1.73
   0  -9   0    8.96    1.90
   0  -9   0   14.62    1.41
   0  -9   0   15.46    1.79
   0  -9   0   14.37    1.82
   0  -9   0   15.98    1.79
   0  -9   0   14.52    1.90
   0  -9   0   15.16    2.01
   0  -9   0   16.05    1.82
  -1  -9   0    0.73    0.66
  -1  -9   0   -0.01    0.59
  -1  -9   0    0.54    0.68
  -1  -9   0   -2.25    0.84
  -1  -9   0    1.16    0.64
  -1  -9   0    0.05    0.15
  -1  -9   0    0.19    0.13
  -1  -9   0    0.36    0.56
  -1  -9   0    0.49    0.42
  -1  -9   0    0.76    0.67
  -2  -9   0    3.19    1.02
  -2  -9   0    3.17    0.69
  -2  -9   0    2.35    1.19
  -2  -9   0    4.14    1.06
  -2  -9   0    4.31    1.20
  -2  -9   0    1.78    1.05
  -2  -9   0    5.57    1.14
  -2  -9   0    5.07    1.01
  -2  -9   0    5.34    0.62
  -3  -9   0    2.40    0.75
  -3  -9   0    0.53    0.87
  -3  -9   0    0.08    0.93
  -3  -9   0    1.52    0.48
  -3  -9   0    1.30    1.44
  -3  -9   0    1.80    0.38
  -3  -9   0    1.33    0.48
  -3  -9   0    0.63    1.03
  -3  -9   0    0.67    0.54
  -3  -9   0    2.97    0.87
  -3  -9   0    0.90    0.76
  -4  -9   0    1.56    1.24
  -4  -9   0    2.70    0.78
  -4  -9   0    2.64    0.97
  -4  -9   0    2.03    0.50
  -4  -9   0    1.32    0.69
  -4  -9   0    2.58    0.56
  -5  -9   0   -0.26    0.44
  -5  -9   0   -0.04    0.39
  -5  -9   0    0.34    0.45
  -5  -9   0    0.06    1.36
  -5  -9   0   -0.30    0.86
  -5  -9   0   -1.33    1.00
  -5  -9   0   -0.67    0.64
   6 -10   0   -0.80    1.20
   6 -10   0    0.71    0.77
   6 -10   0   -0.12    0.81
   6 -10   0    0.18    1.66
  -6  10   0    0.58    0.45
  -6  10   0    0.24    0.73
  -6  10   0    0.28    0.95
   5 -10   0   13.47    1.69
   5 -10   0   15.86    2.29
   5 -10   0   16.52    1.75
   5 -10   0   13.50    1.89
   5 -10   0    8.41    2.06
  -5  10   0   10.90    2.16
  -5  10   0   13.41    1.46
   4 -10   0   -0.03    0.58
   4 -10   0   -0.18    0.56
   4 -10   0    0.23    0.34
   4 -10   0   -0.47    0.86
   4 -10   0   -0.52    1.04
  -4  10   0    0.13    0.33
  -4  10   0    0.06    0.25
  -4  10   0   -0.53    0.55
   3 -10   0    5.21    1.12
   3 -10   0    3.97    0.98
   3 -10   0    6.56    0.83
   3 -10   0    2.65    1.02
   3 -10   0    6.84    1.26
   3 -10   0    8.57    1.45
   3 -10   0    3.96    0.67
   3 -10   0    5.39    0.82
   2 -10   0    0.12    0.43
   2 -10   0    0.37    0.27
   2 -10   0   -0.75    0.78
   2 -10   0   -0.30    0.43
   2 -10   0   -0.51    0.49
   2 -10   0    0.41    0.44
   2 -10   0   -0.71    0.54
   2 -10   0    0.53    0.46
   2 -10   0    0.43    0.99
   2 -10   0   -0.03    0.26
   1 -10   0    0.39    0.55
   1 -10   0    0.21    0.30
   1 -10   0    0.52    0.23
   1 -10   0    0.03    0.56
   1 -10   0   -0.51    0.66
   1 -10   0   -0.20    0.88
   1 -10   0    0.54    0.53
   1 -10   0    1.07    1.06
   1 -10   0   -0.63    0.83
   1 -10   0    0.09    0.60
   0 -10   0    3.20    0.38
   0 -10   0    1.48    0.80
   0 -10   0    2.65    0.76
   0 -10   0    1.07    0.71
   0 -10   0    0.88    1.02
   0 -10   0    2.43    0.83
   0 -10   0    0.57    1.13
   0 -10   0    2.18    0.86
   0 -10   0    2.71    0.36
   0 -10   0    2.69    0.70
   0 -10   0    2.50    1.04
  -1 -10   0    0.35    0.12
  -1 -10   0   -0.50    0.73
  -1 -10   0    0.62    1.12
  -1 -10   0   -0.08    0.83
  -1 -10   0    1.49    0.76
  -1 -10   0    0.47    0.76
  -1 -10   0    0.49    0.46
  -1 -10   0    0.86    0.91
  -1 -10   0    0.35    0.59
  -2 -10   0   12.66    1.73
  -2 -10   0   17.73    1.46
  -2 -10   0   15.74    1.51
  -2 -10   0   17.39    2.23
  -2 -10   0   11.24    2.21
  -2 -10   0   18.67    1.77
  -2 -10   0   16.60    2.53
  -2 -10   0   10.65    1.89
  -2 -10   0   11.79    2.40
  -2 -10   0   13.10    2.02
  -3 -10   0    0.02    0.34
  -3 -10   0   -0.23    0.31
  -3 -10   0   -0.72    0.89
  -3 -10   0   -1.21    0.60
  -3 -10   0   -2.08    0.91
  -3 -10   0   -0.13    1.07
  -3 -10   0   -0.42    0.42
  -3 -10   0    0.05    0.96
   4 -11   0    4.73    1.45
   4 -11   0    3.54    1.27
   4 -11   0    2.79    1.02
   4 -11   0    2.76    0.90
   4 -11   0    3.95    0.82
   3 -11   0    2.30    0.92
   3 -11   0    0.69    1.44
   3 -11   0    2.37    0.58
   3 -11   0    3.10    0.98
   3 -11   0    2.45    0.49
   3 -11   0    0.90    0.58
   3 -11   0    2.90    0.91
   2 -11   0   -0.31    0.29
   2 -11   0    0.27    1.07
   2 -11   0    0.32    0.45
   2 -11   0    0.34    0.66
   2 -11   0   -0.07    0.78
   2 -11   0    0.70    0.76
   1 -11   0    0.32    0.76
   1 -11   0   -2.88    1.12
   1 -11   0    1.74    0.91
   1 -11   0    0.04    0.30
   1 -11   0    0.22    0.23
   1 -11   0    0.05    1.30
   1 -11   0    0.15    0.59
   0 -11   0    1.13    0.76
   0 -11   0    1.09    0.63
   0 -11   0   -0.12    0.75
   0 -11   0   -1.90    0.83
   0 -11   0   -0.67    0.99
  -1 -11   0    2.41    0.77
  -1 -11   0   -0.09    0.55
  -1 -11   0   -0.93    1.14
  -1 -11   0    0.49    0.71
  -1 -11   0   -0.33    0.79
  -1 -11   0    0.14    1.23
  -1 -11   0    1.00    1.03
  -1 -11   1    2.92    0.81
  -1 -11   1    1.66    1.01
  -1 -11   1    1.98    0.88
  -1 -11   1    2.64    1.24
  -1 -11   1    0.49    1.07
  -1 -11   1    1.86    1.06
   0 -11   1    1.17    0.91
   0 -11   1    2.00    0.85
   0 -11   1    1.45    0.72
   0 -11   1    0.60    0.93
   0 -11   1    2.55    0.92
   0 -11   1    1.94    1.06
   0 -11   1    0.71    1.51
   0 -11   1    2.63    0.82
   1 -11   1    1.12    1.05
   1 -11   1    1.09    0.83
   1 -11   1    1.58    0.65
   1 -11   1    1.02    0.42
   1 -11   1    0.94    0.26
   1 -11   1    0.44    0.63
   1 -11   1    0.48    0.79
   1 -11   1   -0.49    1.42
   1 -11   1   -0.24    0.77
   2 -11   1    0.80    0.65
   2 -11   1    1.21    0.74
   2 -11   1    0.83    1.41
   2 -11   1    3.62    0.91
   2 -11   1    2.32    0.66
   2 -11   1    0.12    0.75
   2 -11   1    0.91    0.71
   3 -11   1    5.64    1.19
   3 -11   1   11.70    1.53
   3 -11   1   11.11    2.03
   3 -11   1    9.68    1.19
   3 -11   1    9.37    1.43
   3 -11   1   14.04    1.68
   3 -11   1   10.56    1.17
   3 -11   1    9.38    1.69
   3 -11   1    8.66    1.29
   4 -11   1    5.43    1.18
   4 -11   1    2.83    0.50
   4 -11   1    2.86    1.21
   4 -11   1    3.22    0.62
   4 -11   1    5.14    1.41
   4 -11   1    2.59    0.99
   4 -11   1    2.84    1.01
   4 -11   1    2.01    1.39
  -3 -10   1    0.16    0.35
  -3 -10   1    0.68    1.05
  -3 -10   1    1.49    1.12
  -3 -10   1    0.39    0.61
  -3 -10   1   -0.66    0.99
  -3 -10   1   -0.48    0.80
  -3 -10   1    0.82    1.07
  -3 -10   1    0.09    0.41
  -3 -10   1   -0.18    0.26
  -2 -10   1   -0.57    0.98
  -2 -10   1    0.63    0.94
  -2 -10   1   -1.36    0.92
  -2 -10   1    0.33    0.50
  -2 -10   1   -0.05    1.00
  -2 -10   1    0.23    0.44
  -2 -10   1   -0.15    0.86
  -2 -10   1    1.79    1.66
  -2 -10   1    0.29    0.95
  -1 -10   1   -0.42    1.10
  -1 -10   1    3.91    1.74
  -1 -10   1    1.04    0.54
  -1 -10   1    1.33    0.87
  -1 -10   1    2.36    0.89
  -1 -10   1    1.60    0.92
  -1 -10   1    1.71    1.05
  -1 -10   1    1.71    0.86
  -1 -10   1    0.58    0.87
  -1 -10   1    2.49    0.70
   0 -10   1    0.18    0.92
   0 -10   1   -0.10    0.66
   0 -10   1    0.74    1.02
   0 -10   1    0.86    0.74
   0 -10   1    1.92    0.84
   0 -10   1    0.63    0.66
   0 -10   1    0.14    1.16
   1 -10   1    1.41    0.80
   1 -10   1    0.31    0.59
   1 -10   1    0.65    0.58
   1 -10   1   -0.53    0.83
   1 -10   1    0.55    0.65
   1 -10   1   -0.08    1.11
   1 -10   1    1.27    0.37
   1 -10   1    2.62    1.02
   2 -10   1    5.27    0.61
   2 -10   1    4.96    1.01
   2 -10   1    6.58    1.09
   2 -10   1    5.17    0.67
   2 -10   1    5.73    1.11
   2 -10   1    4.37    1.26
   2 -10   1    7.69    1.21
   2 -10   1    5.87    1.38
   2 -10   1    4.96    1.01
   3 -10   1    1.02    0.92
   3 -10   1    3.89    0.87
   3 -10   1    3.41    0.97
   3 -10   1    2.65    0.79
   3 -10   1    4.78    1.08
   3 -10   1    0.85    1.07
  -4  10  -1   -0.07    0.25
  -4  10  -1    0.11    0.34
  -4  10  -1   -0.53    0.58
   4 -10   1    0.28    0.42
   4 -10   1   -1.16    0.99
   4 -10   1   -0.15    0.63
   4 -10   1    0.19    0.31
   4 -10   1   -0.30    0.55
  -5  10  -1    0.61    0.57
  -5  10  -1    0.11    0.78
  -5  10  -1    0.43    0.36
   5 -10   1    1.22    1.10
   5 -10   1    0.56    1.27
   5 -10   1    0.43    0.64
   5 -10   1    0.26    0.62
   5 -10   1    0.87    0.51
  -6  10  -1    4.81    1.42
  -6  10  -1    3.67    0.75
   6 -10   1    4.74    0.96
   6 -10   1    3.84    1.66
   6 -10   1    5.56    1.04
   6 -10   1    5.88    1.27
   6 -10   1    1.27    0.94
   6 -10   1    2.06    1.75
  -5  -9   1    0.99    1.16
  -5  -9   1    1.29    1.42
  -5  -9   1   -0.28    1.43
  -5  -9   1    0.38    0.46
  -5  -9   1   -0.51    0.69
  -5  -9   1    0.02    0.87
  -5  -9   1    0.20    0.46
  -5  -9   1   -0.35    0.39
  -4  -9   1    0.67    0.61
  -4  -9   1    0.32    0.32
  -4  -9   1    0.73    0.91
  -4  -9   1   -0.57    1.28
  -4  -9   1   -0.18    0.33
  -4  -9   1   -0.24    0.93
  -4  -9   1   -0.30    0.69
  -4  -9   1    0.26    0.61
  -3  -9   1    0.48    0.62
  -3  -9   1    0.49    0.39
  -3  -9   1   -0.19    0.81
  -3  -9   1    0.49    0.63
  -3  -9   1    0.89    1.06
  -3  -9   1    1.42    0.31
  -3  -9   1    0.00    0.77
  -3  -9   1    0.94    0.43
  -3  -9   1    1.57    0.84
  -3  -9   1    0.28    0.52
  -3  -9   1    0.79    1.09
  -2  -9   1    0.73    0.42
  -2  -9   1    0.70    0.16
  -2  -9   1    0.90    0.95
  -2  -9   1    1.48    0.80
  -2  -9   1    1.51    0.74
  -2  -9   1    1.14    0.21
  -2  -9   1    1.26    0.72
  -2  -9   1    2.07    0.83
  -2  -9   1   -0.17    0.93
  -2  -9   1    0.09    0.67
  -2  -9   1    1.07    0.46
  -1  -9   1    6.60    1.17
  -1  -9   1    6.35    0.98
  -1  -9   1    5.64    1.19
  -1  -9   1    9.05    1.49
  -1  -9   1    7.01    1.66
  -1  -9   1    5.66    1.24
  -1  -9   1    5.96    0.92
  -1  -9   1    6.26    1.09
  -1  -9   1    5.58    1.24
  -1  -9   1    5.65    1.25
   0  -9   1    1.38    0.52
   0  -9   1    2.04    1.00
   0  -9   1    1.83    0.65
   0  -9   1    3.08    0.97
   0  -9   1    0.97    0.63
   0  -9   1    1.45    0.76
   0  -9   1    1.62    0.28
   0  -9   1    1.74    0.84
   0  -9   1    3.10    0.79
   1  -9   1    5.11    0.57
   1  -9   1    3.36    0.80
   1  -9   1    4.72    1.01
   1  -9   1    4.95    0.97
   1  -9   1    4.30    0.98
   1  -9   1    7.92    1.24
   1  -9   1    4.21    0.72
   1  -9   1    3.23    1.06
   1  -9   1    4.75    1.16
   1  -9   1    5.20    1.16
   2  -9   1    4.87    0.78
   2  -9   1    6.36    1.07
   2  -9   1    5.67    1.01
   2  -9   1    5.19    0.83
   2  -9   1    5.03    0.97
   2  -9   1    5.84    0.70
   2  -9   1    4.61    0.61
   2  -9   1    5.05    1.07
   2  -9   1    5.00    0.94
   2  -9   1    3.08    0.99
  -3   9  -1    3.26    0.48
  -3   9  -1    3.28    0.45
   3  -9   1    2.80    0.87
   3  -9   1    4.05    0.60
   3  -9   1    2.25    0.81
   3  -9   1    3.89    0.95
   3  -9   1    5.20    1.12
   3  -9   1    4.92    0.65
   3  -9   1    3.77    1.17
   3  -9   1    3.11    0.70
   3  -9   1    3.82    0.79
  -4   9  -1    1.24    0.48
  -4   9  -1    1.59    0.79
  -4   9  -1    1.93    0.40
   4  -9   1    1.88    0.88
   4  -9   1    0.95    0.40
   4  -9   1    0.84    0.32
   4  -9   1    1.94    0.50
   4  -9   1    2.07    0.64
   4  -9   1    1.27    0.61
   4  -9   1    2.70    1.04
   4  -9   1    2.36    0.55
   4  -9   1    1.27    0.84
   4  -9   1    1.07    0.93
  -5   9  -1    1.24    0.47
  -5   9  -1    1.38    0.75
  -5   9  -1    2.11    0.77
  -5   9  -1    2.33    0.38
  -5   9  -1    2.42    0.49
   5  -9   1    1.79    1.01
   5  -9   1    1.81    0.33
   5  -9   1    2.25    0.63
   5  -9   1    0.80    0.90
   5  -9   1    1.28    0.69
   5  -9   1    1.79    1.10
  -6   9  -1   14.27    1.70
  -6   9  -1   13.69    2.08
   6  -9   1   17.42    2.76
   6  -9   1   14.60    1.96
   6  -9   1   14.72    1.78
   6  -9   1   21.03    2.03
   6  -9   1   15.35    2.56
  -7   9  -1    1.32    1.09
  -7   9  -1    1.63    0.64
  -7   9  -1   -0.43    1.30
  -7   9  -1    1.70    1.01
   7  -9   1    2.08    0.83
   7  -9   1    2.26    0.82
   7  -9   1    1.78    0.74
   7  -9   1    0.18    1.55
   7  -9   1    1.54    1.76
   7  -9   1   -0.29    0.91
  -6  -8   1   -0.24    0.99
  -6  -8   1   -0.54    0.50
  -6  -8   1    0.35    0.54
  -6  -8   1   -1.54    0.59
  -6  -8   1   -0.73    1.18
  -6  -8   1    0.59    1.43
  -5  -8   1    1.68    1.14
  -5  -8   1    0.93    1.08
  -5  -8   1    2.29    0.59
  -5  -8   1    1.69    0.63
  -5  -8   1    1.91    0.88
  -5  -8   1    2.01    0.46
  -4  -8   1    0.76    0.38
  -4  -8   1    0.86    1.20
  -4  -8   1    0.53    0.22
  -4  -8   1    1.47    1.08
  -4  -8   1    1.36    0.37
  -4  -8   1    0.92    0.33
  -4  -8   1    1.22    0.84
  -4  -8   1    1.57    0.72
  -4  -8   1    0.98    0.53
  -4  -8   1    1.03    0.52
  -4  -8   1   -1.54    0.88
  -3  -8   1    0.30    0.22
  -3  -8   1    0.90    1.11
  -3  -8   1    0.80    0.72
  -3  -8   1    0.45    0.32
  -3  -8   1    0.96    0.57
  -3  -8   1    0.70    0.43
  -3  -8   1    0.29    0.39
  -3  -8   1   -0.05    0.78
  -3  -8   1    0.00    0.58
  -2  -8   1    1.81    0.68
  -2  -8   1    1.20    0.30
  -2  -8   1    0.99    0.37
  -2  -8   1    2.10    0.73
  -2  -8   1    0.62    0.43
  -2  -8   1    0.73    0.92
  -2  -8   1    1.91    0.78
  -2  -8   1    1.06    0.56
  -2  -8   1    0.80    0.57
  -2  -8   1    1.19    0.21
  -1  -8   1   -0.35    0.42
  -1  -8   1    0.09    0.44
  -1  -8   1   -0.45    0.68
  -1  -8   1    0.35    0.48
  -1  -8   1   -0.02    0.48
  -1  -8   1    0.17    0.32
  -1  -8   1    0.26    0.53
  -1  -8   1   -0.36    0.56
   0  -8   1    8.56    1.28
   0  -8   1    8.48    1.34
   0  -8   1    6.94    1.33
   0  -8   1    7.29    0.70
   0  -8   1    7.55    0.76
   0  -8   1    6.88    1.21
   0  -8   1    6.40    0.98
   0  -8   1    7.23    1.34
   0  -8   1    7.25    1.28
   1  -8   1    0.66    0.15
   1  -8   1    0.58    0.34
   1  -8   1    0.65    0.38
   1  -8   1    1.01    0.53
   1  -8   1    0.33    0.49
   1  -8   1    0.45    0.20
   1  -8   1    0.22    0.15
   1  -8   1    0.59    0.40
   1  -8   1    0.49    0.41
  -2   8  -1   18.79    1.66
  -2   8  -1   18.67    1.66
   2  -8   1   18.96    2.06
   2  -8   1   19.40    1.97
   2  -8   1   17.59    1.83
   2  -8   1   19.05    1.78
   2  -8   1   19.38    2.14
   2  -8   1   18.23    1.97
   2  -8   1   22.45    1.91
   2  -8   1   18.74    2.05
   2  -8   1   18.79    2.17
  -3   8  -1    0.06    0.26
  -3   8  -1    0.52    0.47
  -3   8  -1    0.03    0.16
   3  -8   1    0.01    0.48
   3  -8   1    0.42    0.58
   3  -8   1    0.33    0.69
   3  -8   1    0.33    0.38
   3  -8   1    0.27    0.24
   3  -8   1   -0.08    0.23
   3  -8   1    0.00    0.27
   3  -8   1    0.41    0.58
   3  -8   1    0.50    0.39
  -4   8  -1    7.53    0.86
  -4   8  -1    7.15    0.78
  -4   8  -1    8.64    1.15
  -4   8  -1    7.10    1.31
  -4   8  -1    6.31    0.74
   4  -8   1    7.59    0.81
   4  -8   1    6.63    0.96
   4  -8   1    7.44    1.54
   4  -8   1    6.85    1.35
   4  -8   1    6.04    1.12
   4  -8   1    8.22    1.10
   4  -8   1    8.78    1.57
   4  -8   1    9.56    1.09
   4  -8   1    6.85    0.94
  -5   8  -1    0.40    0.41
  -5   8  -1   -0.28    0.49
  -5   8  -1    0.07    0.59
  -5   8  -1   -0.20    0.33
  -5   8  -1    0.21    0.57
   5  -8   1   -0.07    0.31
   5  -8   1   -0.90    0.73
   5  -8   1    0.03    0.95
   5  -8   1   -0.24    0.39
   5  -8   1    0.54    0.82
   5  -8   1   -0.62    0.77
  -6   8  -1   -0.33    0.30
  -6   8  -1    0.63    0.83
  -6   8  -1    0.33    0.59
  -6   8  -1   -0.36    0.79
   6  -8   1   -0.55    1.02
   6  -8   1   -0.01    0.65
   6  -8   1   -0.22    0.97
   6  -8   1    0.41    0.56
   6  -8   1    0.68    1.17
   6  -8   1    0.88    1.15
  -7   8  -1   -0.91    0.40
  -7   8  -1    0.20    1.26
  -7   8  -1    0.59    0.79
  -7   8  -1    0.33    1.01
   7  -8   1    0.50    0.55
   7  -8   1    0.70    1.39
   7  -8   1    0.53    0.51
   7  -8   1   -1.30    1.45
   7  -8   1    0.34    0.65
   7  -8   1   -0.27    0.70
  -8   8  -1    5.97    1.28
  -8   8  -1    7.78    1.33
  -8   8  -1    9.52    1.97
  -8   8  -1   11.04    2.43
   8  -8   1    6.59    1.39
   8  -8   1    8.87    2.28
   8  -8   1    9.94    2.75
   8  -8   1   10.08    1.42
   8  -8   1   11.80    1.60
   7   7  -1   -0.58    0.40
   7   7  -1   -0.21    0.49
   7   7  -1    0.32    0.89
  -7  -7   1    1.20    1.29
  -7  -7   1    0.05    0.71
  -7  -7   1    0.25    0.61
  -7  -7   1    0.12    0.60
  -7  -7   1   -0.47    1.18
  -7  -7   1    1.13    1.13
   6   7  -1    0.32    0.34
   6   7  -1   -0.54    0.64
   6   7  -1    0.31    0.30
  -6  -7   1   -0.29    1.03
  -6  -7   1   -0.91    0.42
  -6  -7   1    0.92    0.95
  -6  -7   1    0.52    0.90
  -6  -7   1    0.38    0.50
  -6  -7   1   -0.50    0.52
   5   7  -1    8.14    0.80
   5   7  -1    8.21    0.79
  -5  -7   1    6.54    1.82
  -5  -7   1    8.88    1.60
  -5  -7   1    7.57    1.59
  -5  -7   1    7.26    1.16
  -5  -7   1    8.12    1.15
  -5  -7   1    7.96    0.94
  -4  -7   1    6.10    0.65
  -4  -7   1    5.16    1.32
  -4  -7   1    4.73    0.81
  -4  -7   1    5.08    0.76
  -4  -7   1    3.48    1.26
  -4  -7   1    2.25    0.88
  -4  -7   1    7.76    1.34
  -4  -7   1    5.50    0.71
  -4  -7   1    4.65    0.62
  -4  -7   1    7.79    1.48
  -3  -7   1    1.90    0.28
  -3  -7   1    1.94    0.26
  -3  -7   1    2.27    0.55
  -3  -7   1    0.94    0.51
  -3  -7   1    2.25    1.05
  -3  -7   1    1.48    0.34
  -3  -7   1    0.91    0.42
  -3  -7   1    2.20    0.84
  -3  -7   1    2.32    0.79
  -3  -7   1    1.71    0.43
  -3  -7   1    1.47    0.53
  -2  -7   1    0.62    0.65
  -2  -7   1    1.32    0.41
  -2  -7   1    1.86    0.26
  -2  -7   1    0.83    0.53
  -2  -7   1    1.15    0.64
  -2  -7   1    1.60    0.53
  -2  -7   1    1.01    0.54
  -2  -7   1    1.52    0.39
  -2  -7   1    1.76    0.47
  -2  -7   1    1.38    0.63
  -1  -7   1    1.80    0.49
  -1  -7   1    0.82    0.15
  -1  -7   1    0.99    0.13
  -1  -7   1    0.06    0.46
  -1  -7   1    1.14    0.54
  -1  -7   1    0.84    0.47
  -1  -7   1    0.41    0.53
  -1  -7   1    1.04    0.59
   0  -7   1    1.48    0.29
   0  -7   1    1.15    0.67
   0  -7   1    0.73    0.48
   0  -7   1    1.40    0.20
   0  -7   1    1.18    0.48
   0  -7   1    1.11    0.42
   0  -7   1    0.96    0.54
   0  -7   1    1.08    0.49
   0  -7   1    1.55    0.58
   1  -7   1    2.17    0.71
   1  -7   1    1.79    0.29
   1  -7   1    2.13    0.28
   1  -7   1    1.60    0.38
   1  -7   1    2.02    0.51
   1  -7   1    2.51    0.52
   1  -7   1    2.04    0.53
   1  -7   1    2.53    0.62
   1  -7   1    1.03    0.44
  -2   7  -1   62.84    5.85
  -2   7  -1   65.08    5.82
  -2   7  -1   64.39    6.17
   2  -7   1   66.01    6.08
   2  -7   1   63.11    6.19
   2  -7   1   64.89    6.05
   2  -7   1   70.71    6.02
   2  -7   1   67.79    5.93
   2  -7   1   66.24    5.93
   2  -7   1   70.38    6.25
   2  -7   1   72.67    6.14
   2  -7   1   64.65    5.86
  -3   7  -1    1.40    0.53
  -3   7  -1    1.22    0.39
  -3   7  -1    1.46    0.31
   3  -7   1    1.02    0.52
   3  -7   1    1.11    0.63
   3  -7   1    1.31    0.34
   3  -7   1    1.41    0.39
   3  -7   1    0.37    0.52
   3  -7   1    0.40    0.54
   3  -7   1    0.76    0.27
   3  -7   1    1.61    0.41
   3  -7   1    0.60    0.37
  -4   7  -1   18.00    2.10
  -4   7  -1   17.34    1.96
  -4   7  -1   22.16    1.96
  -4   7  -1   22.40    2.29
  -4   7  -1   21.31    2.19
   4  -7   1   20.59    2.14
   4  -7   1   21.10    1.97
   4  -7   1   16.97    2.31
   4  -7   1   21.07    2.28
   4  -7   1   18.46    2.49
   4  -7   1   20.55    1.87
   4  -7   1   20.18    1.97
   4  -7   1   20.14    2.13
  -5   7  -1    2.81    0.76
  -5   7  -1    2.64    0.54
  -5   7  -1    3.39    0.92
  -5   7  -1    3.55    0.89
  -5   7  -1    2.87    0.66
  -5   7  -1    1.97    0.90
  -5   7  -1    3.20    0.56
   5  -7   1    3.03    0.52
   5  -7   1    3.19    1.24
   5  -7   1    3.88    1.20
   5  -7   1    2.41    0.72
   5  -7   1    2.70    0.70
   5  -7   1    3.21    0.58
   5  -7   1    3.30    0.73
   5  -7   1    3.62    0.98
   5  -7   1    3.53    0.64
  -6   7  -1    2.81    0.52
  -6   7  -1    5.67    1.21
  -6   7  -1    2.40    0.59
  -6   7  -1    2.04    0.95
  -6   7  -1    3.24    0.73
  -6   7  -1    5.77    1.74
  -6   7  -1    3.55    0.81
  -6   7  -1    2.76    1.14
   6  -7   1    2.22    0.51
   6  -7   1    0.96    0.88
   6  -7   1    3.55    1.74
   6  -7   1    2.07    1.19
   6  -7   1    1.91    0.68
  -7   7  -1   -0.02    0.42
  -7   7  -1   -0.04    0.63
  -7   7  -1    0.14    0.51
  -7   7  -1   -0.22    0.33
  -7   7  -1    0.49    1.24
   7  -7   1   -0.21    0.46
   7  -7   1    0.42    0.52
   7  -7   1   -0.11    0.58
   7  -7   1    0.58    0.90
   7  -7   1   -1.34    1.28
   7  -7   1   -0.59    1.16
   7  -7   1    0.02    0.38
   7  -7   1   -0.28    0.62
  -8   7  -1    0.10    0.38
  -8   7  -1    1.76    1.82
  -8   7  -1    0.82    0.55
  -8   7  -1    1.67    0.81
  -8   7  -1    0.56    0.74
   8  -7   1    1.76    0.73
   8  -7   1    1.12    0.64
   8  -7   1   -0.46    0.81
   8  -7   1    1.26    0.87
   8  -7   1    2.21    1.77
   8  -7   1    1.60    1.75
   7   6  -1   -0.43    0.57
   7   6  -1    0.63    0.84
   7   6  -1    0.41    0.42
  -7  -6   1    0.12    0.56
  -7  -6   1   -0.03    0.53
  -7  -6   1    0.12    0.50
  -7  -6   1   -0.41    1.05
  -7  -6   1   -0.58    1.02
   6   6  -1    1.53    0.38
   6   6  -1    2.44    0.85
   6   6  -1    0.91    0.44
  -6  -6   1    1.04    0.89
  -6  -6   1    0.42    0.88
  -6  -6   1    0.29    1.05
  -6  -6   1   -0.05    0.72
  -6  -6   1    3.31    1.22
  -6  -6   1    0.94    0.42
  -6  -6   1    1.33    0.58
   5   6  -1    0.47    0.24
   5   6  -1    1.45    0.57
   5   6  -1    0.53    0.34
  -5  -6   1    1.42    1.00
  -5  -6   1    0.07    0.43
  -5  -6   1    1.26    0.70
  -5  -6   1    0.37    0.65
  -5  -6   1    0.99    0.67
  -5  -6   1    0.88    0.38
  -5  -6   1    0.71    0.60
  -5  -6   1    0.71    0.30
   4   6  -1    3.15    0.40
   4   6  -1    2.61    0.44
   4   6  -1    3.31    0.81
  -4  -6   1    4.09    0.58
  -4  -6   1    3.60    0.45
  -4  -6   1    2.33    0.75
  -4  -6   1    3.40    0.69
  -4  -6   1    5.12    1.11
  -4  -6   1    2.42    0.46
  -4  -6   1    3.67    1.16
  -4  -6   1    3.43    0.91
  -4  -6   1    2.59    0.61
  -4  -6   1    4.62    0.58
  -3  -6   1   32.00    3.11
  -3  -6   1   34.40    3.12
  -3  -6   1   32.33    3.37
  -3  -6   1   34.62    3.04
  -3  -6   1   45.68    3.69
  -3  -6   1   29.98    3.20
  -3  -6   1   32.15    3.18
  -3  -6   1   31.09    3.55
  -3  -6   1   39.28    3.46
  -3  -6   1   35.51    3.12
  -2  -6   1   14.48    1.92
  -2  -6   1   19.12    1.78
  -2  -6   1   15.45    2.03
  -2  -6   1   18.92    2.04
  -2  -6   1   18.21    1.54
  -2  -6   1   19.31    1.81
  -2  -6   1   17.28    1.65
  -2  -6   1   17.57    1.85
  -2  -6   1   15.65    1.79
  -1  -6   1    6.75    1.30
  -1  -6   1    5.33    0.99
  -1  -6   1    4.26    0.48
  -1  -6   1    6.60    0.98
  -1  -6   1    5.09    0.66
  -1  -6   1    7.51    1.06
  -1  -6   1    5.86    0.80
  -1  -6   1    4.32    0.43
   0  -6   1    8.35    1.45
   0  -6   1   10.12    0.95
   0  -6   1    9.66    1.18
   0  -6   1    7.50    1.08
   0  -6   1    7.61    1.08
   0  -6   1    7.95    1.11
   0  -6   1   10.48    1.25
   0  -6   1   10.16    0.87
   0  -6   1    9.63    1.11
   1  -6   1    0.98    0.19
   1  -6   1    1.36    0.25
   1  -6   1    0.84    0.32
   1  -6   1    1.45    0.45
   1  -6   1    0.73    0.29
   1  -6   1    0.76    0.35
   1  -6   1    1.04    0.37
   1  -6   1    0.93    0.43
   1  -6   1    1.42    0.39
  -2   6  -1   22.43    2.02
  -2   6  -1   22.61    2.11
  -2   6  -1   20.92    2.27
   2  -6   1   23.41    2.09
   2  -6   1   23.11    2.34
   2  -6   1   21.94    2.04
   2  -6   1   20.64    2.08
   2  -6   1   20.12    2.23
   2  -6   1   23.12    2.23
   2  -6   1   21.66    2.36
   2  -6   1   23.80    2.25
   2  -6   1   22.49    2.13
  -3   6  -1    8.26    0.86
  -3   6  -1    7.97    1.13
  -3   6  -1    7.04    0.88
  -3   6  -1    6.95    1.01
  -3   6  -1    8.12    0.99
  -3   6  -1    6.09    0.79
   3  -6   1    6.80    0.98
   3  -6   1    8.24    0.91
   3  -6   1    6.54    1.19
   3  -6   1    7.41    0.99
   3  -6   1    8.44    0.80
   3  -6   1    6.63    0.84
   3  -6   1    9.34    1.30
   3  -6   1    7.20    0.84
   3  -6   1    6.59    1.03
  -4   6  -1  121.78   11.25
  -4   6  -1  116.35   11.11
  -4   6  -1  127.23   11.04
  -4   6  -1  118.85   11.40
  -4   6  -1  137.37   11.36
  -4   6  -1  131.09   11.07
  -4   6  -1  133.07   11.33
  -4   6  -1  109.25   11.03
   4  -6   1  113.58   11.15
   4  -6   1  118.92   11.61
   4  -6   1  128.40   10.99
   4  -6   1  132.38   11.20
   4  -6   1  138.43   11.04
   4  -6   1  131.03   11.35
   4  -6   1  128.13   11.21
   4  -6   1  131.82   11.09
  -5   6  -1   66.36    6.73
  -5   6  -1   76.94    6.51
  -5   6  -1   80.88    7.15
  -5   6  -1   70.40    6.85
  -5   6  -1   74.49    6.55
  -5   6  -1   79.65    6.77
  -5   6  -1   67.95    6.44
  -5   6  -1   78.47    6.68
   5  -6   1   82.30    7.34
   5  -6   1   66.73    6.54
   5  -6   1   75.81    6.50
   5  -6   1   62.90    6.61
   5  -6   1   65.21    6.45
   5  -6   1   66.08    6.94
   5  -6   1   70.31    6.77
   5  -6   1   69.56    6.65
   5  -6   1   83.87    6.73
  -6   6  -1    0.91    0.86
  -6   6  -1   -0.95    0.31
  -6   6  -1    0.28    0.43
  -6   6  -1    0.09    0.49
  -6   6  -1    0.99    0.51
  -6   6  -1    0.97    0.61
  -6   6  -1    0.21    0.29
   6  -6   1    0.65    0.68
   6  -6   1    0.42    0.57
   6  -6   1    0.84    1.00
   6  -6   1    0.78    0.44
   6  -6   1   -0.56    0.84
   6  -6   1    0.60    0.37
   6  -6   1    0.29    0.44
   6  -6   1   -0.22    0.36
  -7   6  -1    1.38    0.56
  -7   6  -1    0.91    0.43
  -7   6  -1    4.01    0.85
  -7   6  -1    3.00    0.83
  -7   6  -1    2.28    0.68
  -7   6  -1    0.44    1.09
  -7   6  -1    1.13    0.58
   7  -6   1    2.12    0.64
   7  -6   1    2.34    0.66
   7  -6   1    1.43    0.74
   7  -6   1    0.44    0.70
   7  -6   1    2.13    1.24
   7  -6   1    2.41    0.67
   7  -6   1    2.58    0.65
   7  -6   1    1.47    0.68
   7  -6   1    1.24    1.18
   7  -6   1    1.05    0.81
  -8   6  -1    2.30    0.61
  -8   6  -1    1.48    1.62
  -8   6  -1    1.98    0.79
  -8   6  -1    1.40    0.61
  -8   6  -1    0.50    1.37
   8  -6   1    0.17    1.32
   8  -6   1    2.22    1.07
   8  -6   1    0.05    0.76
   8  -6   1    1.41    0.82
   8  -6   1    1.17    1.42
   8  -6   1   -0.26    0.70
  -9   6  -1    1.53    1.01
  -9   6  -1    0.31    0.83
  -9   6  -1    0.40    1.74
  -9   6  -1    0.28    0.58
  -9   6  -1   -0.66    1.86
  -9   6  -1    0.97    0.64
   9  -6   1    0.96    1.01
   9  -6   1    1.52    0.99
   9  -6   1    0.59    1.72
   9  -6   1   -0.47    0.52
   9  -6   1    1.46    0.73
   9  -6   1    1.18    1.40
   9  -6   1   -0.42    2.07
   8   5  -1    0.61    0.85
   8   5  -1   -0.15    0.70
   8   5  -1   -0.27    0.57
   8   5  -1    1.12    0.93
   8   5  -1   -0.16    0.54
  -8  -5   1   -0.42    1.36
  -8  -5   1    0.12    0.60
  -8  -5   1    0.14    0.71
  -8  -5   1   -0.59    1.32
  -8  -5   1    0.84    0.62
  -8  -5   1    0.97    1.18
   7   5  -1    0.86    0.42
   7   5  -1    0.49    0.71
   7   5  -1    0.57    0.64
   7   5  -1    0.97    0.42
   7   5  -1    0.97    0.74
  -7  -5   1    1.24    1.18
  -7  -5   1   -0.04    0.94
  -7  -5   1   -0.31    0.93
  -7  -5   1    0.66    0.51
  -7  -5   1    1.43    0.63
  -7  -5   1    1.08    0.59
   6   5  -1   -0.42    0.47
   6   5  -1    0.07    0.40
   6   5  -1    0.57    0.53
   6   5  -1    0.00    0.32
   6   5  -1    0.06    0.28
  -6  -5   1    0.34    0.39
  -6  -5   1    0.21    0.38
  -6  -5   1   -0.22    0.32
  -6  -5   1    0.40    0.77
  -6  -5   1    0.51    0.65
  -6  -5   1   -0.34    0.66
   5   5  -1    1.74    0.36
   5   5  -1    1.21    0.59
   5   5  -1    0.74    0.48
   5   5  -1    1.95    0.32
  -5  -5   1    0.66    0.56
  -5  -5   1    0.90    0.36
  -5  -5   1    2.04    0.50
  -5  -5   1    1.27    0.69
  -5  -5   1    1.37    0.67
  -5  -5   1   -0.31    0.65
  -5  -5   1    1.94    0.85
  -5  -5   1    1.23    0.44
   4   5  -1   16.07    1.50
   4   5  -1   16.42    1.62
   4   5  -1   14.17    1.71
  -4  -5   1   14.77    1.71
  -4  -5   1   15.53    1.52
  -4  -5   1   15.86    1.71
  -4  -5   1   14.73    1.45
  -4  -5   1   13.47    1.96
  -4  -5   1   20.52    2.13
  -4  -5   1   15.16    1.48
  -4  -5   1   18.23    2.01
  -4  -5   1   18.52    1.70
   3   5  -1   10.49    1.18
   3   5  -1    8.07    0.91
   3   5  -1    8.45    0.86
  -3  -5   1    9.96    0.98
  -3  -5   1    8.48    1.04
  -3  -5   1    8.50    1.19
  -3  -5   1    8.96    1.03
  -3  -5   1    8.88    1.07
  -3  -5   1   10.67    1.54
  -3  -5   1    9.73    0.92
  -3  -5   1    8.95    0.98
  -3  -5   1   10.68    1.74
  -3  -5   1    9.40    0.90
  -2  -5   1   10.66    1.22
  -2  -5   1   11.03    1.47
  -2  -5   1   13.08    1.32
  -2  -5   1   11.91    1.44
  -2  -5   1   11.22    1.12
  -2  -5   1   12.34    1.07
  -2  -5   1   13.59    1.28
  -2  -5   1   11.07    1.12
  -2  -5   1   11.74    1.27
  -1  -5   1    2.19    0.61
  -1  -5   1    3.78    0.67
  -1  -5   1    1.96    0.57
  -1  -5   1    3.84    0.33
  -1  -5   1    2.84    0.58
  -1  -5   1    3.09    0.62
  -1  -5   1    3.61    0.35
   0  -5   1   28.47    2.63
   0  -5   1   27.45    2.37
   0  -5   1   26.94    2.44
   0  -5   1   23.91    2.67
   0  -5   1   27.57    2.37
   0  -5   1   25.83    2.39
   0  -5   1   30.52    2.65
   0  -5   1   29.05    2.66
  -1   5  -1   29.39    2.75
  -1   5  -1   28.97    2.53
   1  -5   1   27.38    2.68
   1  -5   1   28.33    2.63
   1  -5   1   28.90    2.51
   1  -5   1   25.88    2.54
   1  -5   1   26.49    2.63
   1  -5   1   29.68    2.77
   1  -5   1   26.65    2.71
   1  -5   1   29.07    2.71
   1  -5   1   32.17    2.66
  -2   5  -1    0.92    0.20
  -2   5  -1    1.00    0.31
  -2   5  -1    1.03    0.22
  -2   5  -1    0.76    0.25
  -2   5  -1    0.84    0.33
  -2   5  -1    1.35    0.36
   2  -5   1    0.69    0.36
   2  -5   1    1.70    0.46
   2  -5   1    1.01    0.24
   2  -5   1    1.06    0.24
   2  -5   1    1.06    0.43
   2  -5   1    1.28    0.31
   2  -5   1    0.96    0.30
   2  -5   1    0.85    0.24
   2  -5   1    1.17    0.41
  -3   5  -1    8.98    0.88
  -3   5  -1    8.75    1.24
  -3   5  -1    6.25    0.86
  -3   5  -1   10.03    1.08
  -3   5  -1    8.17    0.85
  -3   5  -1    7.43    0.97
  -3   5  -1    6.95    0.87
  -3   5  -1    7.65    1.09
   3  -5   1    8.08    0.87
   3  -5   1    9.45    1.01
   3  -5   1    7.08    0.90
   3  -5   1    8.75    0.82
   3  -5   1    8.92    1.00
   3  -5   1    6.06    1.28
   3  -5   1    8.33    0.85
   3  -5   1    8.77    1.07
  -4   5  -1    0.65    0.26
  -4   5  -1    0.43    0.22
  -4   5  -1   -0.17    0.42
  -4   5  -1    0.21    0.20
  -4   5  -1    0.14    0.27
  -4   5  -1    0.30    0.24
  -4   5  -1    0.77    0.58
  -4   5  -1    0.50    0.29
   4  -5   1    0.74    0.48
   4  -5   1    0.01    0.29
   4  -5   1    0.15    0.18
   4  -5   1    0.16    0.26
   4  -5   1    0.20    0.45
   4  -5   1    0.31    0.22
   4  -5   1    0.40    0.23
   4  -5   1    1.03    0.39
   4  -5   1    0.62    0.41
  -5   5  -1    6.73    0.90
  -5   5  -1    4.36    0.73
  -5   5  -1    4.25    1.09
  -5   5  -1    4.90    0.65
  -5   5  -1    8.71    1.64
  -5   5  -1    5.94    0.85
  -5   5  -1    4.26    0.87
   5  -5   1    6.50    1.50
   5  -5   1    7.22    1.09
   5  -5   1    5.29    1.26
   5  -5   1    5.82    0.79
   5  -5   1    4.37    0.78
   5  -5   1    4.61    1.00
   5  -5   1    4.25    0.76
   5  -5   1    6.28    0.85
  -6   5  -1    1.13    0.52
  -6   5  -1    0.89    0.36
  -6   5  -1    1.67    0.58
  -6   5  -1   -1.38    0.66
  -6   5  -1    1.10    0.80
  -6   5  -1    0.43    0.30
  -6   5  -1    2.41    0.67
  -6   5  -1    0.54    0.38
   6  -5   1    0.13    0.73
   6  -5   1    2.17    1.06
   6  -5   1    0.84    0.51
   6  -5   1    1.12    0.65
   6  -5   1    1.31    0.53
   6  -5   1    1.50    0.49
   6  -5   1    0.15    0.39
   6  -5   1    1.08    0.48
  -7   5  -1   35.96    3.79
  -7   5  -1   39.01    3.89
  -7   5  -1   38.61    3.81
  -7   5  -1   45.47    4.52
  -7   5  -1   47.80    4.99
  -7   5  -1   36.73    4.02
  -7   5  -1   41.75    4.11
  -7   5  -1   41.79    4.49
   7  -5   1   32.82    3.87
   7  -5   1   41.97    3.90
   7  -5   1   37.59    3.90
   7  -5   1   48.89    4.54
   7  -5   1   45.64    3.92
   7  -5   1   40.70    3.97
   7  -5   1   39.76    4.57
   7  -5   1   37.78    4.01
   7  -5   1   44.71    4.88
   7  -5   1   47.12    4.11
  -8   5  -1    9.65    2.18
  -8   5  -1    8.70    1.11
  -8   5  -1   11.91    1.69
  -8   5  -1   15.33    2.69
  -8   5  -1    7.17    1.41
  -8   5  -1    6.49    1.15
  -8   5  -1    6.11    1.20
   8  -5   1    9.53    1.55
   8  -5   1   10.21    1.46
   8  -5   1    6.50    1.24
   8  -5   1   12.18    2.48
   8  -5   1    5.79    1.74
   8  -5   1    9.99    1.47
   8  -5   1    4.06    1.79
  -9   5  -1   -0.63    1.82
  -9   5  -1    1.60    1.97
  -9   5  -1   -0.14    0.60
  -9   5  -1    0.33    0.54
  -9   5  -1    0.68    0.94
  -9   5  -1   -0.02    0.74
   9  -5   1    1.92    1.64
   9  -5   1   -0.42    0.45
   9  -5   1   -0.37    1.68
   9  -5   1   -0.59    1.00
   9  -5   1    0.37    0.59
   9  -5   1    1.19    0.92
   9  -5   1   -1.26    0.83
   9  -5   1    0.98    0.91
   9   4  -1   -0.43    0.73
   9   4  -1   -1.09    1.10
   9   4  -1    0.85    0.88
   9   4  -1    0.32    0.71
  -9  -4   1   -0.92    0.66
  -9  -4   1    0.10    1.19
  -9  -4   1   -1.11    0.93
  -9  -4   1    0.07    0.79
  -9  -4   1    0.23    1.75
   8   4  -1    1.25    0.79
   8   4  -1    1.25    0.97
   8   4  -1    0.93    0.82
   8   4  -1    0.50    0.55
   8   4  -1    2.95    0.74
  -8  -4   1    3.97    1.59
  -8  -4   1    2.31    1.19
  -8  -4   1    3.86    1.14
   7   4  -1    5.80    1.11
   7   4  -1    5.78    1.12
   7   4  -1    7.44    1.30
   7   4  -1    5.15    0.88
   7   4  -1    5.30    1.32
   7   4  -1    8.46    0.97
  -7  -4   1    6.75    1.08
  -7  -4   1    4.42    0.88
  -7  -4   1    5.30    1.52
  -7  -4   1    5.42    1.05
  -7  -4   1    5.20    1.40
  -7  -4   1    7.72    1.74
  -7  -4   1    3.46    1.06
   6   4  -1    1.52    0.46
   6   4  -1    2.97    0.73
   6   4  -1    1.02    0.63
   6   4  -1    1.69    0.53
   6   4  -1    2.33    0.75
   6   4  -1    3.17    0.56
  -6  -4   1    1.65    0.48
  -6  -4   1    1.78    0.79
  -6  -4   1    3.15    1.09
  -6  -4   1    1.28    0.65
  -6  -4   1    3.32    0.98
  -6  -4   1    4.20    0.78
  -6  -4   1    1.28    0.86
  -6  -4   1    2.13    0.58
   5   4  -1    1.14    0.46
   5   4  -1    1.05    0.29
   5   4  -1    1.34    0.80
   5   4  -1    1.01    0.30
   5   4  -1    1.20    0.39
   5   4  -1    0.50    0.35
   5   4  -1    0.39    0.51
  -5  -4   1    0.67    0.31
  -5  -4   1    1.04    0.63
  -5  -4   1    0.43    0.48
  -5  -4   1   -0.17    0.61
  -5  -4   1    1.02    0.64
  -5  -4   1    0.28    0.35
  -5  -4   1    1.01    0.62
  -5  -4   1    0.95    0.37
   4   4  -1    0.70    0.44
   4   4  -1    1.75    0.31
   4   4  -1    1.55    0.49
   4   4  -1    1.09    0.37
   4   4  -1    1.34    0.30
   4   4  -1    1.77    0.35
  -4  -4   1    2.87    0.73
  -4  -4   1    1.64    0.53
  -4  -4   1    1.84    0.72
  -4  -4   1    1.70    0.72
  -4  -4   1    0.94    0.37
  -4  -4   1    1.81    0.40
  -4  -4   1    0.38    0.37
  -4  -4   1    1.45    0.32
   3   4  -1    7.35    0.65
   3   4  -1    6.83    0.72
   3   4  -1    6.66    0.90
   3   4  -1    7.80    0.65
   3   4  -1    6.53    0.85
  -3  -4   1    6.41    0.89
  -3  -4   1    7.27    0.72
  -3  -4   1    4.74    0.94
  -3  -4   1    6.24    0.73
  -3  -4   1    7.28    0.90
  -3  -4   1    6.92    0.85
  -3  -4   1    6.95    0.76
  -3  -4   1    9.90    1.44
  -3  -4   1    8.85    0.83
  -3  -4   1    8.28    1.07
   2   4  -1    3.86    0.46
   2   4  -1    4.12    0.62
   2   4  -1    4.77    0.43
  -2  -4   1    4.14    0.55
  -2  -4   1    4.49    0.53
  -2  -4   1    4.75    0.62
  -2  -4   1    4.14    0.44
  -2  -4   1    4.18    0.49
  -2  -4   1    3.80    0.54
  -2  -4   1    4.69    0.48
  -1  -4   1   15.76    1.28
  -1  -4   1   14.45    1.24
  -1  -4   1    9.73    1.14
  -1  -4   1   12.73    1.29
  -1  -4   1   10.21    1.30
  -1  -4   1   10.08    1.02
   0  -4   1   70.44    6.37
   0  -4   1   78.07    6.59
   0  -4   1   65.19    6.36
   0  -4   1   79.08    6.36
   0  -4   1   76.77    6.38
   0  -4   1   64.90    6.59
   0  -4   1   73.57    6.56
   0  -4   1   81.63    6.59
  -1   4  -1   17.34    1.49
  -1   4  -1   15.71    1.61
  -1   4  -1   18.57    1.69
  -1   4  -1   19.09    1.57
   1  -4   1   16.52    1.64
   1  -4   1   12.49    1.62
   1  -4   1   14.10    1.55
   1  -4   1   18.66    1.59
   1  -4   1   13.93    1.59
   1  -4   1   17.33    1.50
   1  -4   1   18.32    1.71
   1  -4   1   17.34    1.62
  -2   4  -1   89.81    7.46
  -2   4  -1   85.57    7.46
  -2   4  -1   89.18    7.30
  -2   4  -1   73.69    7.39
  -2   4  -1   86.31    7.33
  -2   4  -1   73.19    7.30
  -2   4  -1   77.40    7.45
   2  -4   1   90.15    7.31
   2  -4   1   89.08    7.41
   2  -4   1   75.59    7.33
   2  -4   1   92.62    7.30
   2  -4   1   81.91    7.40
   2  -4   1   90.58    7.50
   2  -4   1   81.65    7.29
   2  -4   1   75.61    7.57
   2  -4   1   83.51    7.56
  -3   4  -1   33.57    3.13
  -3   4  -1   31.03    3.30
  -3   4  -1   31.60    2.96
  -3   4  -1   34.96    2.97
  -3   4  -1   29.48    3.07
  -3   4  -1   28.72    3.02
  -3   4  -1   34.50    3.00
  -3   4  -1   38.68    3.27
   3  -4   1   36.10    3.09
   3  -4   1   33.86    3.08
   3  -4   1   33.53    3.15
   3  -4   1   33.55    3.00
   3  -4   1   29.21    3.04
   3  -4   1   35.61    2.96
   3  -4   1   35.05    2.95
   3  -4   1   31.38    3.25
   3  -4   1   30.06    3.38
  -4   4  -1    1.56    0.35
  -4   4  -1    0.90    0.35
  -4   4  -1    0.90    0.32
  -4   4  -1    1.51    0.45
  -4   4  -1    1.80    0.32
  -4   4  -1    1.34    0.32
  -4   4  -1    1.38    0.59
   4  -4   1    1.19    0.36
   4  -4   1    2.01    0.49
   4  -4   1    1.86    0.43
   4  -4   1    0.89    0.56
   4  -4   1    1.56    0.37
   4  -4   1    2.00    0.40
   4  -4   1    1.80    0.38
   4  -4   1    1.33    0.48
   4  -4   1    1.45    0.74
  -5   4  -1    0.08    0.17
  -5   4  -1    0.41    0.29
  -5   4  -1   -0.95    0.45
  -5   4  -1    0.34    0.20
  -5   4  -1    0.10    0.33
  -5   4  -1    0.07    0.30
  -5   4  -1    0.31    0.61
  -5   4  -1   -0.04    0.24
   5  -4   1    0.32    0.36
   5  -4   1   -0.15    0.30
   5  -4   1    0.10    0.28
   5  -4   1    1.10    0.66
   5  -4   1    0.76    0.73
   5  -4   1    0.30    0.26
   5  -4   1    0.44    0.29
   5  -4   1    0.40    0.37
  -6   4  -1   13.06    2.06
  -6   4  -1   10.82    1.40
  -6   4  -1   14.27    1.42
  -6   4  -1   11.44    1.54
  -6   4  -1   12.40    1.56
  -6   4  -1   16.59    1.69
  -6   4  -1   17.50    2.26
  -6   4  -1   12.74    1.47
   6  -4   1    9.60    1.50
   6  -4   1   13.17    1.50
   6  -4   1   12.97    1.57
   6  -4   1   15.99    1.64
   6  -4   1   12.35    1.52
   6  -4   1   16.88    1.52
   6  -4   1   13.89    1.54
   6  -4   1   12.30    1.52
   6  -4   1   12.47    2.15
   6  -4   1   18.69    2.35
  -7   4  -1   67.59    5.46
  -7   4  -1   65.87    6.26
  -7   4  -1   52.48    5.15
  -7   4  -1   50.75    5.67
  -7   4  -1   54.84    5.29
  -7   4  -1   53.39    5.27
  -7   4  -1   58.30    5.06
  -7   4  -1   47.56    5.05
   7  -4   1   54.40    5.74
   7  -4   1   70.32    6.25
   7  -4   1   47.01    5.17
   7  -4   1   50.72    5.15
   7  -4   1   56.94    5.20
   7  -4   1   45.39    5.18
   7  -4   1   64.38    5.38
   7  -4   1   58.79    5.23
   7  -4   1   63.10    5.15
   7  -4   1   46.52    5.14
  -8   4  -1    0.65    1.18
  -8   4  -1   -0.04    0.39
  -8   4  -1    0.10    0.50
  -8   4  -1    0.14    0.59
  -8   4  -1    0.10    1.35
  -8   4  -1   -0.28    0.60
  -8   4  -1    0.65    0.68
  -8   4  -1    0.09    0.47
   8  -4   1    0.39    0.67
   8  -4   1    0.35    1.23
   8  -4   1    0.47    0.68
   8  -4   1    0.39    0.61
   8  -4   1    0.96    0.70
   8  -4   1    2.19    1.09
   8  -4   1    0.42    0.41
   8  -4   1   -0.17    0.41
   8  -4   1    0.29    0.63
   8  -4   1   -0.13    0.74
  -9   4  -1    1.20    1.88
  -9   4  -1    1.07    0.75
  -9   4  -1   -0.08    1.48
  -9   4  -1    0.39    0.87
  -9   4  -1    1.44    0.76
  -9   4  -1    1.80    0.58
  -9   4  -1    3.08    1.19
   9  -4   1    2.29    0.95
   9  -4   1    2.45    1.49
   9  -4   1    2.28    0.65
   9  -4   1    0.84    0.75
   9  -4   1    2.01    0.92
   9  -4   1    2.27    0.83
   9  -4   1   -0.29    0.93
   9  -4   1    1.91    1.95
   9   3  -1    0.88    0.88
   9   3  -1    0.53    1.38
   9   3  -1   -0.30    0.65
   9   3  -1    0.34    0.69
  -9  -3   1   -0.35    0.62
  -9  -3   1    1.80    1.59
  -9  -3   1    0.48    0.95
  -9  -3   1    0.65    0.85
  -9  -3   1    1.86    1.19
   8   3  -1    0.49    0.47
   8   3  -1    0.44    0.59
   8   3  -1    1.77    1.02
   8   3  -1    1.22    0.57
   8   3  -1    0.75    0.99
   8   3  -1    0.59    0.88
  -8  -3   1    3.35    1.20
  -8  -3   1    0.94    0.53
  -8  -3   1    1.85    0.86
  -8  -3   1    0.85    1.19
  -8  -3   1    0.77    0.52
  -8  -3   1    0.02    1.37
  -8  -3   1    1.41    0.87
  -8  -3   1   -0.16    1.31
   7   3  -1    0.12    0.36
   7   3  -1    0.20    0.46
   7   3  -1    0.59    0.53
   7   3  -1    0.18    0.37
   7   3  -1    0.10    0.48
   7   3  -1   -1.18    0.62
  -7  -3   1    0.30    0.76
  -7  -3   1    1.19    0.80
  -7  -3   1   -0.33    0.63
  -7  -3   1   -0.01    0.41
  -7  -3   1    1.10    1.23
  -7  -3   1    1.28    0.44
  -7  -3   1   -0.10    0.80
  -7  -3   1    0.28    0.45
   6   3  -1   93.64    8.91
   6   3  -1   94.26    8.64
   6   3  -1   87.25    8.49
   6   3  -1  102.48    8.62
  -6  -3   1  101.66    8.93
  -6  -3   1   98.13    8.59
  -6  -3   1   85.64    8.50
  -6  -3   1   87.15    8.82
  -6  -3   1   92.42    8.86
  -6  -3   1  110.25    9.50
  -6  -3   1  102.32    8.59
   5   3  -1    7.91    1.08
   5   3  -1    8.17    1.00
   5   3  -1    6.61    1.26
   5   3  -1    5.67    0.82
   5   3  -1    7.91    0.87
   5   3  -1    6.51    0.91
  -5  -3   1    7.42    1.51
  -5  -3   1    4.89    1.04
  -5  -3   1    7.89    0.94
  -5  -3   1    6.05    0.83
  -5  -3   1    4.66    1.10
  -5  -3   1    7.49    1.24
  -5  -3   1    8.57    0.97
  -5  -3   1    8.02    0.93
   4   3  -1   13.45    1.41
   4   3  -1   13.41    1.27
   4   3  -1   12.36    1.48
   4   3  -1   11.70    1.34
   4   3  -1   10.61    1.80
   4   3  -1   11.24    1.23
   4   3  -1   11.90    1.30
  -4  -3   1   13.73    1.56
  -4  -3   1   11.86    1.30
  -4  -3   1   11.41    1.30
  -4  -3   1   12.46    1.31
  -4  -3   1   11.76    1.54
  -4  -3   1   13.22    1.49
  -4  -3   1   13.84    1.36
  -4  -3   1   16.01    1.80
   3   3  -1   25.10    3.20
   3   3  -1   35.90    2.96
   3   3  -1   30.48    2.96
   3   3  -1   31.78    2.93
   3   3  -1   36.92    2.89
   3   3  -1   28.71    3.03
   3   3  -1   31.03    2.86
  -3  -3   1   31.55    2.94
  -3  -3   1   30.04    3.01
  -3  -3   1   31.67    2.94
  -3  -3   1   31.02    2.83
  -3  -3   1   37.37    2.96
  -3  -3   1   31.54    2.87
  -3  -3   1   33.43    3.20
  -3  -3   1   27.90    3.11
  -3  -3   1   29.34    2.79
   2   3  -1   13.17    1.29
   2   3  -1   13.58    1.60
   2   3  -1   12.88    1.29
   2   3  -1   16.94    1.46
   2   3  -1   16.90    1.48
   2   3  -1   16.25    1.34
  -2  -3   1   14.03    1.58
  -2  -3   1   14.43    1.50
  -2  -3   1   12.34    1.35
  -2  -3   1   16.06    1.39
  -2  -3   1   16.49    1.34
  -2  -3   1   13.89    1.34
  -2  -3   1   15.54    1.44
  -2  -3   1   15.74    1.44
  -2  -3   1   15.58    1.43
  -1  -3   1   60.89    5.98
  -1  -3   1   73.07    5.76
  -1  -3   1   72.92    5.91
  -1  -3   1   58.36    5.76
  -1  -3   1   59.83    5.85
  -1  -3   1   71.35    5.78
  -1  -3   1   68.08    5.78
   0  -3   1   13.11    1.55
   0  -3   1   16.56    1.43
   0  -3   1   16.80    1.40
   0  -3   1   16.07    1.55
   0  -3   1   16.20    1.55
  -1   3  -1    0.07    0.08
  -1   3  -1   -0.05    0.08
  -1   3  -1    0.35    0.12
  -1   3  -1    0.16    0.08
  -1   3  -1    0.13    0.06
  -1   3  -1    0.16    0.12
  -1   3  -1    0.52    0.20
   1  -3   1    0.15    0.08
   1  -3   1    0.06    0.10
   1  -3   1    0.28    0.21
   1  -3   1    0.12    0.16
   1  -3   1    0.03    0.09
   1  -3   1    0.04    0.07
   1  -3   1    0.32    0.12
   1  -3   1    0.33    0.15
  -2   3  -1   28.55    2.48
  -2   3  -1   22.13    2.30
  -2   3  -1   27.92    2.29
  -2   3  -1   22.41    2.34
  -2   3  -1   23.01    2.49
  -2   3  -1   27.19    2.28
  -2   3  -1   23.69    2.26
  -2   3  -1   26.91    2.40
   2  -3   1   27.88    2.50
   2  -3   1   22.74    2.54
   2  -3   1   26.44    2.36
   2  -3   1   26.36    2.36
   2  -3   1   27.60    2.27
   2  -3   1   25.81    2.25
   2  -3   1   22.96    2.32
  -3   3  -1    0.68    0.24
  -3   3  -1    0.34    0.22
  -3   3  -1    0.52    0.16
  -3   3  -1    0.84    0.25
  -3   3  -1    0.68    0.18
  -3   3  -1    0.46    0.35
  -3   3  -1    0.75    0.20
   3  -3   1    1.13    0.50
   3  -3   1    0.67    0.25
   3  -3   1    0.34    0.19
   3  -3   1    0.38    0.17
   3  -3   1    0.25    0.25
   3  -3   1    0.50    0.20
   3  -3   1    0.77    0.26
   3  -3   1    0.33    0.42
   3  -3   1    0.69    0.23
  -4   3  -1   34.68    2.96
  -4   3  -1   30.49    3.07
  -4   3  -1   38.98    3.60
  -4   3  -1   31.79    3.49
  -4   3  -1   32.03    2.94
  -4   3  -1   33.89    3.01
  -4   3  -1   31.26    3.06
   4  -3   1   29.69    3.07
   4  -3   1   32.22    3.01
   4  -3   1   34.51    3.38
   4  -3   1   29.20    3.43
   4  -3   1   32.21    3.03
   4  -3   1   31.71    2.99
   4  -3   1   33.61    3.04
   4  -3   1   33.68    3.02
   4  -3   1   34.06    3.10
  -5   3  -1   11.15    1.73
  -5   3  -1   10.11    1.16
  -5   3  -1    9.74    1.25
  -5   3  -1    9.96    1.13
  -5   3  -1   10.30    1.24
  -5   3  -1    9.89    1.65
  -5   3  -1   11.05    1.26
  -5   3  -1   11.94    1.14
   5  -3   1    9.02    1.20
   5  -3   1   10.50    1.19
   5  -3   1   11.08    1.24
   5  -3   1   11.15    1.73
   5  -3   1   11.66    1.21
   5  -3   1   10.53    1.22
   5  -3   1   11.14    1.75
   5  -3   1   11.17    1.19
  -6   3  -1    6.00    1.55
  -6   3  -1    4.82    0.82
  -6   3  -1    7.70    1.21
  -6   3  -1    6.78    0.95
  -6   3  -1    6.05    0.77
  -6   3  -1    5.10    0.88
  -6   3  -1    3.47    1.17
  -6   3  -1    6.60    0.97
   6  -3   1    7.19    1.06
   6  -3   1    5.65    0.97
   6  -3   1    6.03    1.49
   6  -3   1    5.67    0.88
   6  -3   1    4.48    1.23
   6  -3   1    7.26    1.11
   6  -3   1    5.70    0.75
   6  -3   1    4.47    0.83
   6  -3   1    6.11    0.89
  -7   3  -1    0.30    0.42
  -7   3  -1   -0.02    0.88
  -7   3  -1    0.60    0.31
  -7   3  -1   -0.15    0.48
  -7   3  -1    0.05    0.91
  -7   3  -1    0.04    0.48
  -7   3  -1    0.04    0.41
  -7   3  -1    0.33    0.35
   7  -3   1   -0.09    0.49
   7  -3   1    1.10    0.94
   7  -3   1   -0.04    0.36
   7  -3   1   -0.44    0.41
   7  -3   1    0.31    0.45
   7  -3   1    0.31    0.25
   7  -3   1   -0.12    0.42
   7  -3   1    0.02    0.31
  -8   3  -1    1.54    0.75
  -8   3  -1    1.64    0.56
  -8   3  -1    1.58    0.72
  -8   3  -1    4.66    1.59
  -8   3  -1    2.22    0.85
  -8   3  -1   -0.08    1.22
  -8   3  -1    3.04    0.76
   8  -3   1    2.70    0.75
   8  -3   1    1.05    0.82
   8  -3   1    3.22    1.21
   8  -3   1    1.09    1.11
   8  -3   1    2.86    1.36
   8  -3   1    3.21    0.60
   8  -3   1    1.65    0.83
   8  -3   1    1.59    0.61
   8  -3   1    2.98    1.00
   8  -3   1    2.79    0.76
  -9   3  -1   19.95    3.14
  -9   3  -1   16.07    1.91
  -9   3  -1   14.68    2.10
  -9   3  -1   15.95    1.81
  -9   3  -1   17.51    2.07
   9  -3   1   17.20    2.03
   9  -3   1   11.57    2.25
   9  -3   1   15.93    1.81
   9  -3   1   21.24    2.19
   9  -3   1   12.62    1.64
   9  -3   1   17.73    2.03
   9  -3   1   12.76    2.73
   9   2  -1    0.70    0.61
   9   2  -1    0.05    1.33
   9   2  -1   -0.29    0.66
   9   2  -1    2.08    1.50
  -9  -2   1    0.52    0.65
  -9  -2   1    0.27    0.96
  -9  -2   1    1.68    0.81
  -9  -2   1    0.14    0.61
  -9  -2   1   -0.41    0.89
  -9  -2   1    2.51    1.55
   8   2  -1    0.80    0.94
   8   2  -1    1.75    1.01
   8   2  -1    1.04    0.52
   8   2  -1    1.08    0.77
   8   2  -1    0.91    0.65
   8   2  -1    0.49    0.55
  -8  -2   1    0.24    1.24
  -8  -2   1    0.45    0.83
  -8  -2   1    1.12    0.56
  -8  -2   1    0.86    0.47
  -8  -2   1    0.18    1.19
  -8  -2   1    1.06    1.29
  -8  -2   1   -0.16    0.70
  -8  -2   1    1.20    0.72
   7   2  -1    2.27    0.56
   7   2  -1    1.20    0.63
   7   2  -1    2.57    0.73
   7   2  -1    3.22    1.01
   7   2  -1    0.91    0.58
   7   2  -1    2.52    0.61
   7   2  -1    1.02    0.80
  -7  -2   1    3.74    1.09
  -7  -2   1    2.06    0.55
  -7  -2   1    2.86    0.68
  -7  -2   1    2.91    0.74
  -7  -2   1    2.75    0.62
  -7  -2   1    2.78    1.10
  -7  -2   1    1.70    0.77
  -7  -2   1    3.14    1.28
   6   2  -1    7.59    0.90
   6   2  -1    7.48    1.20
   6   2  -1    5.12    0.94
   6   2  -1    4.59    1.16
   6   2  -1    6.94    0.96
   6   2  -1    6.95    1.46
  -6  -2   1    8.58    1.81
  -6  -2   1    5.71    1.20
  -6  -2   1    6.32    0.94
  -6  -2   1    6.08    0.90
  -6  -2   1    6.38    0.93
  -6  -2   1    8.74    1.39
  -6  -2   1    6.85    0.99
  -6  -2   1    7.31    1.34
   5   2  -1    6.56    1.26
   5   2  -1    7.42    0.88
   5   2  -1    7.61    1.10
   5   2  -1    6.85    0.85
   5   2  -1    3.64    0.88
   5   2  -1    5.63    0.78
  -5  -2   1    5.90    1.36
  -5  -2   1    5.44    0.75
  -5  -2   1    8.97    1.43
  -5  -2   1    5.88    1.12
  -5  -2   1    5.84    0.81
  -5  -2   1    6.10    0.82
  -5  -2   1    8.67    1.35
  -5  -2   1    7.39    0.90
   4   2  -1  837.34   73.73
   4   2  -1  799.76   73.96
   4   2  -1  857.70   73.78
   4   2  -1  872.83   74.04
  -4  -2   1  845.89   73.98
  -4  -2   1  861.80   73.79
  -4  -2   1  822.67   73.96
  -4  -2   1  933.30   73.77
  -4  -2   1  843.68   73.98
  -4  -2   1  859.37   74.24
   3   2  -1   85.41    7.18
   3   2  -1   73.54    7.19
   3   2  -1   69.53    7.34
   3   2  -1   82.14    7.34
   3   2  -1   84.71    7.13
   3   2  -1   76.48    7.27
   3   2  -1   78.16    7.17
  -3  -2   1   83.64    7.35
  -3  -2   1   87.79    7.16
  -3  -2   1   84.52    7.03
  -3  -2   1   83.07    7.14
  -3  -2   1   86.74    7.18
  -3  -2   1   80.57    7.35
  -3  -2   1   80.28    7.45
  -3  -2   1   73.60    7.18
  -3  -2   1   90.69    7.33
   2   2  -1    2.32    0.34
   2   2  -1    2.10    0.33
   2   2  -1    2.91    0.30
   2   2  -1    4.05    0.73
   2   2  -1    3.26    0.52
   2   2  -1    2.25    0.32
   2   2  -1    1.79    0.27
  -2  -2   1    3.14    0.67
  -2  -2   1    2.31    0.47
  -2  -2   1    3.86    0.51
  -2  -2   1    3.04    0.37
  -2  -2   1    2.15    0.30
  -2  -2   1    2.42    0.26
  -2  -2   1    2.82    0.37
   1   2  -1    0.01    0.08
   1   2  -1   -0.01    0.09
   1   2  -1    0.00    0.03
   1   2  -1    0.00    0.09
  -1  -2   1    0.07    0.06
  -1  -2   1    0.03    0.04
  -1  -2   1   -0.03    0.07
  -1  -2   1   -0.06    0.07
  -1  -2   1   -0.02    0.16
  -1  -2   1    0.04    0.06
  -1  -2   1   -0.02    0.03
  -1  -2   1    0.04    0.06
   0   2  -1    1.59    0.17
   0   2  -1    1.18    0.27
   0   2  -1    1.59    0.21
   0  -2   1    1.93    0.32
   0  -2   1    2.38    0.37
   0  -2   1    1.58    0.20
   0  -2   1    1.29    0.27
   0  -2   1    1.81    0.17
   0  -2   1    1.55    0.17
   0  -2   1    1.77    0.18
   0  -2   1    1.38    0.21
  -1   2  -1  164.29   13.78
  -1   2  -1  174.79   13.88
  -1   2  -1  169.61   13.76
  -1   2  -1  172.61   13.85
  -1   2  -1  136.41   13.85
   1  -2   1  161.97   13.76
   1  -2   1  141.94   13.90
   1  -2   1  171.18   13.87
   1  -2   1  170.88   13.84
   1  -2   1  170.55   13.78
   1  -2   1  154.18   13.74
   1  -2   1  133.62   13.77
   1  -2   1  148.12   13.80
  -2   2  -1   12.30    1.13
  -2   2  -1   13.17    1.11
  -2   2  -1   12.14    1.40
  -2   2  -1   11.58    1.16
  -2   2  -1   10.25    1.15
  -2   2  -1   12.49    1.19
   2  -2   1   11.48    1.16
   2  -2   1   12.62    1.12
   2  -2   1   11.36    1.13
   2  -2   1   11.83    1.15
   2  -2   1   10.98    1.16
   2  -2   1   12.25    1.09
   2  -2   1   13.72    1.33
   2  -2   1   11.01    1.37
  -3   2  -1   24.89    2.23
  -3   2  -1   25.06    2.16
  -3   2  -1   21.74    2.23
  -3   2  -1   22.64    2.56
  -3   2  -1   24.08    2.14
  -3   2  -1   24.93    2.19
  -3   2  -1   24.18    2.22
   3  -2   1   24.88    2.21
   3  -2   1   23.72    2.20
   3  -2   1   23.47    2.20
   3  -2   1   25.18    2.46
   3  -2   1   21.66    2.23
   3  -2   1   23.25    2.18
   3  -2   1   20.76    2.51
  -4   2  -1    9.00    1.58
  -4   2  -1    9.36    0.88
  -4   2  -1    7.68    0.90
  -4   2  -1   10.31    1.45
  -4   2  -1    8.39    0.85
  -4   2  -1   10.26    1.04
  -4   2  -1    7.41    0.86
  -4   2  -1    6.33    0.89
   4  -2   1    7.88    1.24
   4  -2   1    8.37    0.90
   4  -2   1    7.77    0.88
   4  -2   1    8.81    0.95
   4  -2   1    8.62    1.38
   4  -2   1    6.51    0.90
   4  -2   1    6.13    0.90
   4  -2   1    7.59    0.90
   4  -2   1    8.07    0.88
  -5   2  -1    1.35    0.46
  -5   2  -1    3.89    0.87
  -5   2  -1    3.06    0.53
  -5   2  -1    2.35    0.47
  -5   2  -1    1.75    0.46
  -5   2  -1    2.89    0.87
  -5   2  -1    2.88    0.58
  -5   2  -1    0.64    0.65
   5  -2   1    2.68    0.57
   5  -2   1    2.45    0.65
   5  -2   1    2.54    0.46
   5  -2   1    2.34    0.49
   5  -2   1    1.97    0.78
   5  -2   1    2.11    0.51
   5  -2   1    1.60    0.48
   5  -2   1    1.57    0.47
   5  -2   1    2.05    0.48
   5  -2   1    2.17    0.84
  -6   2  -1    0.51    0.37
  -6   2  -1    0.18    0.33
  -6   2  -1   -0.22    0.28
  -6   2  -1    0.37    0.29
  -6   2  -1   -0.27    0.55
  -6   2  -1    0.04    0.32
  -6   2  -1    0.25    0.31
  -6   2  -1    0.15    0.65
   6  -2   1    0.18    0.27
   6  -2   1   -0.36    0.57
   6  -2   1    0.02    0.40
   6  -2   1   -0.07    0.24
   6  -2   1    0.21    0.39
   6  -2   1    0.09    0.34
   6  -2   1    0.46    0.35
   6  -2   1   -0.21    0.25
   6  -2   1    0.04    0.17
   6  -2   1   -0.17    0.59
  -7   2  -1    1.45    0.50
  -7   2  -1    0.27    0.94
  -7   2  -1    1.06    0.49
  -7   2  -1    0.72    0.51
  -7   2  -1    1.72    0.63
  -7   2  -1    2.19    0.67
  -7   2  -1    1.40    0.52
  -7   2  -1    2.23    1.33
   7  -2   1    0.96    0.46
   7  -2   1    0.69    0.50
   7  -2   1    2.78    0.83
   7  -2   1    1.23    0.71
   7  -2   1    1.93    0.40
   7  -2   1    1.32    0.86
   7  -2   1    2.57    1.09
   7  -2   1    0.84    0.60
   7  -2   1    1.73    0.57
   7  -2   1    1.33    0.55
  -8   2  -1    0.34    0.64
  -8   2  -1   -0.49    0.49
  -8   2  -1    0.21    0.40
  -8   2  -1    0.43    0.63
  -8   2  -1    0.29    0.41
  -8   2  -1   -0.33    1.10
  -8   2  -1    0.63    1.29
  -8   2  -1    0.33    0.66
   8  -2   1    0.14    0.44
   8  -2   1    0.65    0.32
   8  -2   1   -0.03    0.51
   8  -2   1   -0.98    0.89
   8  -2   1   -0.42    0.98
   8  -2   1    0.01    0.71
   8  -2   1   -0.02    0.52
   8  -2   1    0.61    0.86
   8  -2   1   -0.06    0.42
  -9   2  -1    0.77    0.62
  -9   2  -1    1.37    0.62
  -9   2  -1   -1.67    1.80
  -9   2  -1   -0.05    0.91
  -9   2  -1    2.45    1.06
  -9   2  -1    0.34    1.52
  -9   2  -1    1.13    0.78
   9  -2   1   -0.29    0.58
   9  -2   1    0.98    1.72
   9  -2   1    2.04    1.14
   9  -2   1    2.21    0.93
   9  -2   1   -0.06    0.45
   9  -2   1   -1.10    1.24
   9  -2   1    0.46    0.70
   9  -2   1    1.56    0.53
   9   1  -1    2.62    0.92
   9   1  -1    3.61    0.83
   9   1  -1    0.64    1.36
   9   1  -1    2.53    1.05
   9   1  -1    0.99    0.78
  -9  -1   1    3.59    0.91
  -9  -1   1    6.95    1.30
  -9  -1   1    1.60    1.84
  -9  -1   1    2.85    1.05
  -9  -1   1    4.66    0.93
  -9  -1   1    1.82    0.97
   8   1  -1   -0.37    0.32
   8   1  -1    0.13    0.64
   8   1  -1    0.66    0.51
   8   1  -1   -0.26    0.94
   8   1  -1    1.08    0.78
   8   1  -1   -0.55    0.67
  -8  -1   1   -0.47    1.00
  -8  -1   1    0.96    0.98
  -8  -1   1    0.64    0.60
  -8  -1   1    0.15    0.69
  -8  -1   1    0.53    0.45
  -8  -1   1    0.17    0.51
  -8  -1   1   -0.20    1.02
   7   1  -1    0.38    0.75
   7   1  -1    1.61    0.85
   7   1  -1    0.89    0.45
   7   1  -1    0.84    0.54
   7   1  -1    1.44    0.70
   7   1  -1    2.77    0.81
   7   1  -1    2.17    0.62
  -7  -1   1    1.32    0.67
  -7  -1   1    1.03    0.45
  -7  -1   1    1.19    0.87
  -7  -1   1    1.04    0.44
  -7  -1   1    1.95    0.85
  -7  -1   1    0.95    0.57
  -7  -1   1    2.30    0.66
  -7  -1   1    1.84    1.19
   6   1  -1   14.39    1.50
   6   1  -1   11.98    1.41
   6   1  -1   16.92    1.92
   6   1  -1   15.74    1.55
   6   1  -1   11.10    1.45
   6   1  -1   11.14    1.94
   6   1  -1   11.14    1.95
  -6  -1   1   14.48    1.60
  -6  -1   1   11.81    1.90
  -6  -1   1   13.58    1.46
  -6  -1   1   16.27    1.73
  -6  -1   1   11.42    1.41
  -6  -1   1   12.20    1.63
  -6  -1   1   15.64    2.25
   5   1  -1   25.05    2.53
   5   1  -1   26.92    2.52
   5   1  -1   23.83    2.80
   5   1  -1   23.12    2.46
   5   1  -1   27.72    2.53
   5   1  -1   25.76    2.82
  -5  -1   1   27.84    2.69
  -5  -1   1   26.06    3.05
  -5  -1   1   28.31    2.50
  -5  -1   1   28.78    2.62
  -5  -1   1   21.37    2.62
  -5  -1   1   27.63    2.52
  -5  -1   1   26.81    2.79
  -5  -1   1   24.77    2.48
   4   1  -1   84.52    7.39
   4   1  -1   78.34    7.35
   4   1  -1   74.38    7.10
   4   1  -1   77.65    7.08
   4   1  -1   81.65    7.09
   4   1  -1   75.88    7.06
  -4  -1   1   85.04    7.59
  -4  -1   1   85.48    7.29
  -4  -1   1   75.59    7.22
  -4  -1   1   75.68    7.29
  -4  -1   1   86.62    7.08
  -4  -1   1   83.27    7.24
  -4  -1   1   73.06    7.06
  -4  -1   1   82.09    7.09
   3   1  -1   71.38    6.51
   3   1  -1   69.01    6.50
   3   1  -1   73.57    6.31
   3   1  -1   67.65    6.31
   3   1  -1   62.54    6.44
  -3  -1   1   69.81    6.47
  -3  -1   1   74.69    6.44
  -3  -1   1   73.23    6.30
  -3  -1   1   74.17    6.32
  -3  -1   1   71.27    6.62
  -3  -1   1   73.79    6.29
  -3  -1   1   70.71    6.36
  -3  -1   1   78.17    6.46
  -3  -1   1   71.28    6.20
   1   1  -1    0.02    0.04
   1   1  -1    0.08    0.11
   1   1  -1   -0.12    0.09
   1   1  -1    0.07    0.06
   1   1  -1    0.04    0.04
   1   1  -1    0.09    0.05
   1   1  -1    0.13    0.07
   1   1  -1   -0.04    0.06
  -1  -1   1   -0.04    0.08
  -1  -1   1    0.07    0.08
  -1  -1   1    0.14    0.11
  -1  -1   1    0.14    0.07
  -1  -1   1    0.14    0.06
  -1  -1   1    0.14    0.13
  -1  -1   1    0.08    0.07
  -1  -1   1    0.01    0.04
   0   1  -1  124.64   11.83
   0   1  -1  143.89   11.85
   0   1  -1  151.84   11.83
   0  -1   1  134.67   11.83
   0  -1   1  141.80   11.82
   0  -1   1  115.12   11.82
   0  -1   1  145.41   11.82
  -1   1  -1   25.14    2.62
  -1   1  -1   31.67    2.64
  -1   1  -1   28.71    2.61
  -1   1  -1   32.01    2.56
   1  -1   1   32.97    2.61
   1  -1   1   32.10    2.63
   1  -1   1   29.83    2.58
   1  -1   1   25.55    2.62
   1  -1   1   25.99    2.61
   1  -1   1   28.27    2.61
   1  -1   1   32.85    2.72
   1  -1   1   33.22    2.61
   1  -1   1   27.23    2.74
  -2   1  -1   28.43    2.56
  -2   1  -1   29.20    2.53
  -2   1  -1   28.36    2.82
  -2   1  -1   30.38    2.55
  -2   1  -1   28.78    2.55
  -2   1  -1   28.06    2.81
  -2   1  -1   28.72    2.56
  -2   1  -1   30.69    2.61
   2  -1   1   28.18    2.53
   2  -1   1   27.13    2.71
   2  -1   1   26.39    2.56
   2  -1   1   28.61    2.55
   2  -1   1   27.52    2.59
   2  -1   1   28.10    2.83
   2  -1   1   26.29    2.55
   2  -1   1   29.79    2.56
   2  -1   1   27.17    2.56
  -3   1  -1  120.35    9.85
  -3   1  -1  118.05    9.85
  -3   1  -1  104.99   10.20
  -3   1  -1  119.15    9.83
  -3   1  -1  122.22    9.86
  -3   1  -1   98.84    9.87
  -3   1  -1  119.61    9.84
  -3   1  -1  119.53   10.11
   3  -1   1  101.86   10.18
   3  -1   1  117.70    9.84
   3  -1   1  106.05    9.88
   3  -1   1  117.13    9.83
   3  -1   1   93.69    9.85
   3  -1   1   98.19    9.78
   3  -1   1  105.03    9.88
   3  -1   1  129.07   10.14
   3  -1   1  124.30    9.85
  -4   1  -1   96.76    8.35
  -4   1  -1  102.03    8.37
  -4   1  -1  111.85    8.78
  -4   1  -1  106.55    8.37
  -4   1  -1   80.31    8.39
  -4   1  -1  100.24    8.38
  -4   1  -1   91.14    8.85
  -4   1  -1   96.93    8.34
   4  -1   1   83.49    8.41
   4  -1   1   98.27    8.44
   4  -1   1   88.70    8.40
   4  -1   1   94.14    8.34
   4  -1   1   88.75    8.41
   4  -1   1   95.57    8.34
   4  -1   1   90.22    8.26
   4  -1   1  100.72    8.70
   4  -1   1   93.21    8.31
   4  -1   1   90.12    8.80
  -5   1  -1    1.90    0.90
  -5   1  -1    4.44    0.75
  -5   1  -1    3.78    0.59
  -5   1  -1    3.37    0.89
  -5   1  -1    3.82    0.63
  -5   1  -1    4.01    0.67
  -5   1  -1    1.52    0.52
  -5   1  -1    4.90    0.75
   5  -1   1    1.96    0.55
   5  -1   1    2.53    0.62
   5  -1   1    1.22    0.68
   5  -1   1    3.91    0.66
   5  -1   1    2.64    0.45
   5  -1   1    3.11    0.46
   5  -1   1    3.59    0.95
   5  -1   1    4.63    0.67
   5  -1   1    2.50    0.62
   5  -1   1    3.76    0.60
  -6   1  -1    9.41    1.10
  -6   1  -1    8.64    1.02
  -6   1  -1    6.36    0.92
  -6   1  -1    7.70    1.47
  -6   1  -1    8.50    1.14
  -6   1  -1    7.92    0.94
  -6   1  -1    7.74    1.10
   6  -1   1    6.55    0.94
   6  -1   1    5.71    1.12
   6  -1   1    6.57    0.93
   6  -1   1    7.39    1.00
   6  -1   1    6.01    0.76
   6  -1   1   10.73    1.91
   6  -1   1    6.31    1.39
   6  -1   1    8.84    1.42
   6  -1   1    7.15    0.93
   6  -1   1    6.83    0.83
  -7   1  -1    1.33    1.06
  -7   1  -1    1.61    0.64
  -7   1  -1    3.91    0.85
  -7   1  -1    3.78    0.79
  -7   1  -1    2.02    0.58
  -7   1  -1    2.06    1.05
  -7   1  -1    2.48    0.59
  -7   1  -1    2.96    0.69
   7  -1   1    1.91    0.57
   7  -1   1    2.09    0.39
   7  -1   1    0.85    0.88
   7  -1   1    1.84    0.61
   7  -1   1    1.43    0.78
   7  -1   1    3.67    0.79
   7  -1   1    2.08    1.03
   7  -1   1    2.14    0.63
   7  -1   1    2.08    0.81
   7  -1   1    3.23    0.57
  -8   1  -1    0.58    0.50
  -8   1  -1    0.99    0.71
  -8   1  -1   -0.13    1.15
  -8   1  -1    1.18    0.54
  -8   1  -1    2.70    0.82
  -8   1  -1    1.57    1.23
  -8   1  -1    0.36    0.46
   8  -1   1    2.22    1.38
   8  -1   1    0.38    0.56
   8  -1   1    0.09    0.32
   8  -1   1    1.57    0.65
   8  -1   1    1.39    0.76
   8  -1   1    0.72    0.34
   8  -1   1    0.48    0.68
   8  -1   1    1.31    0.93
   8  -1   1    0.96    0.54
  -9   1  -1    0.76    1.06
  -9   1  -1   -1.14    1.39
  -9   1  -1    0.37    0.62
  -9   1  -1    0.46    0.79
  -9   1  -1   -0.08    0.68
  -9   1  -1    0.17    0.54
  -9   1  -1   -0.25    1.65
   9  -1   1   -0.78    0.68
   9  -1   1    0.38    0.77
   9  -1   1   -0.26    0.27
   9  -1   1    1.12    1.53
   9  -1   1   -0.34    1.34
   9  -1   1   -1.59    0.75
  10   0  -1    1.68    1.66
  10   0  -1   -3.09    1.12
  10   0  -1   -0.08    0.76
  10   0  -1    0.66    0.92
  10   0  -1    0.97    0.90
 -10   0   1    0.27    1.13
 -10   0   1   -0.01    0.82
 -10   0   1    0.87    0.74
 -10   0   1   -0.24    1.91
 -10   0   1    0.00    0.91
   9   0  -1    0.91    0.63
   9   0  -1    0.73    0.81
   9   0  -1    0.69    1.12
   9   0  -1   -0.34    0.56
   9   0  -1    2.03    1.46
   9   0  -1    2.63    1.26
  -9   0   1    1.22    0.72
  -9   0   1    1.48    0.91
  -9   0   1    0.25    1.46
  -9   0   1   -0.05    1.72
  -9   0   1    1.69    0.85
  -9   0   1    1.00    0.57
  -9   0   1    1.87    0.72
  -9   0   1    1.00    1.10
   8   0  -1    1.76    0.75
   8   0  -1    1.56    0.63
   8   0  -1    0.65    0.60
   8   0  -1   -0.62    0.85
   8   0  -1    1.17    0.66
   8   0  -1    2.02    1.21
   8   0  -1    0.94    0.70
  -8   0   1    1.28    0.69
  -8   0   1    2.08    0.80
  -8   0   1    0.66    1.04
  -8   0   1    1.04    0.80
  -8   0   1    3.18    0.90
  -8   0   1    1.47    0.59
  -8   0   1    2.73    1.59
  -8   0   1    0.64    0.54
   7   0  -1    0.66    0.37
   7   0  -1    0.13    0.16
   7   0  -1    0.19    0.14
   7   0  -1    0.58    0.73
   7   0  -1    0.79    0.72
   7   0  -1   -0.71    0.43
   7   0  -1    0.09    0.52
   7   0  -1   -0.48    0.39
   7   0  -1   -0.07    0.31
  -7   0   1    0.73    0.48
  -7   0   1    0.00    0.77
  -7   0   1   -0.29    0.49
  -7   0   1    1.26    0.94
  -7   0   1    0.25    0.38
  -7   0   1    0.63    0.43
  -7   0   1    0.35    0.34
  -7   0   1   -0.38    0.59
   6   0  -1   10.02    1.21
   6   0  -1   11.11    1.91
   6   0  -1   13.25    2.30
   6   0  -1   10.34    1.25
   6   0  -1    9.98    1.03
   6   0  -1   11.77    1.26
   6   0  -1   10.23    1.44
  -6   0   1   12.73    1.39
  -6   0   1   10.17    1.37
  -6   0   1   12.11    1.83
  -6   0   1   11.11    1.27
  -6   0   1   11.72    1.43
  -6   0   1   11.15    1.24
  -6   0   1   16.48    2.17
   5   0  -1    2.77    0.37
   5   0  -1    3.11    0.88
   5   0  -1    3.82    0.62
   5   0  -1    2.99    0.89
   5   0  -1    4.15    0.89
   5   0  -1    3.61    0.58
   5   0  -1    2.90    0.60
   5   0  -1    3.34    0.60
  -5   0   1    1.64    0.65
  -5   0   1    2.51    0.51
  -5   0   1    2.63    0.91
  -5   0   1    4.42    0.68
  -5   0   1    3.49    0.67
  -5   0   1    4.45    0.89
  -5   0   1    3.17    0.57
  -5   0   1    4.44    0.74
   4   0  -1    0.46    0.41
   4   0  -1    0.51    0.22
   4   0  -1    1.67    0.57
   4   0  -1    1.21    0.32
   4   0  -1    0.75    0.42
   4   0  -1    0.49    0.15
   4   0  -1    1.11    0.32
  -4   0   1    1.44    0.36
  -4   0   1    0.46    0.27
  -4   0   1    1.17    0.33
  -4   0   1    0.77    0.24
  -4   0   1    0.65    0.40
  -4   0   1    0.63    0.25
  -4   0   1    0.60    0.34
  -4   0   1    0.38    0.42
   3   0  -1  160.64   14.25
   3   0  -1  154.79   14.29
   3   0  -1  170.70   14.23
   3   0  -1  169.86   14.47
   3   0  -1  160.03   14.49
   3   0  -1  152.37   14.17
  -3   0   1  164.99   14.33
  -3   0   1  156.13   14.57
  -3   0   1  173.84   14.24
  -3   0   1  159.69   14.24
  -3   0   1  166.54   14.43
  -3   0   1  170.92   14.26
  -3   0   1  165.57   14.20
  -3   0   1  179.72   14.31
  -3   0   1  151.59   14.30
   2   0  -1  386.39   31.97
   2   0  -1  326.70   32.05
   2   0  -1  398.76   32.05
  -2   0   1  316.05   32.07
  -2   0   1  378.78   31.91
  -2   0   1  411.45   32.04
   1   0  -1    9.54    0.86
   1   0  -1    7.97    0.82
   1   0  -1    9.02    0.79
   1   0  -1    9.17    0.81
   1   0  -1    8.54    0.79
   1   0  -1    8.58    0.87
   1   0  -1    9.69    0.83
   1   0  -1    8.55    0.80
  -1   0   1    9.13    0.83
  -1   0   1    8.08    0.87
  -1   0   1    9.46    0.80
  -1   0   1    7.48    0.82
  -1   0   1    8.83    0.80
  -1   0   1    9.23    0.83
  -1   0   1    9.05    0.85
  -1   0   1    8.44    0.79
  -1   0  -1   19.08    1.97
  -1   0  -1   22.89    2.04
  -1   0  -1   22.80    1.95
  -1   0  -1   18.92    2.06
  -1   0  -1   23.12    1.94
  -1   0  -1   22.99    1.93
  -1   0  -1   22.98    1.97
  -1   0  -1   21.25    1.92
  -1   0  -1   19.33    1.95
   1   0   1   23.71    1.94
   1   0   1   22.06    1.95
   1   0   1   20.81    1.93
   1   0   1   23.26    1.92
   1   0   1   23.89    2.04
   1   0   1   23.69    1.97
   1   0   1   19.43    1.95
  -2   0  -1  218.98   20.08
  -2   0  -1  235.60   19.81
  -2   0  -1  251.57   20.02
  -2   0  -1  237.81   19.87
  -2   0  -1  236.47   19.82
  -2   0  -1  202.92   19.78
  -2   0  -1  214.34   19.88
   2   0   1  212.08   20.07
   2   0   1  238.92   19.81
   2   0   1  222.77   19.88
   2   0   1  239.15   19.82
   2   0   1  204.64   19.89
   2   0   1  236.22   19.83
   2   0   1  255.43   20.01
  -3   0  -1   10.16    1.11
  -3   0  -1   12.83    1.22
  -3   0  -1    9.78    1.20
  -3   0  -1   12.62    1.51
  -3   0  -1   11.91    1.14
  -3   0  -1   10.43    1.34
  -3   0  -1   12.00    1.21
  -3   0  -1   12.26    1.15
   3   0   1   10.41    1.12
   3   0   1   10.12    1.23
   3   0   1   11.38    1.15
   3   0   1   11.79    1.24
   3   0   1   12.51    1.49
   3   0   1    9.30    1.29
   3   0   1   11.29    1.12
   3   0   1   13.31    1.21
   3   0   1   11.28    1.06
  -4   0  -1   42.80    3.98
  -4   0  -1   37.99    3.72
  -4   0  -1   40.46    4.15
  -4   0  -1   46.68    3.66
  -4   0  -1   39.01    3.63
  -4   0  -1   40.50    3.64
  -4   0  -1   43.03    3.75
  -4   0  -1   41.60    3.74
   4   0   1   38.94    3.63
   4   0   1   41.32    3.63
   4   0   1   41.95    3.78
   4   0   1   34.07    3.76
   4   0   1   39.40    3.55
   4   0   1   35.18    3.51
   4   0   1   38.97    4.07
   4   0   1   39.24    3.66
   4   0   1   41.32    3.71
   4   0   1   37.54    3.91
  -5   0  -1    5.24    0.72
  -5   0  -1    5.42    1.11
  -5   0  -1    3.88    0.76
  -5   0  -1    4.31    0.69
  -5   0  -1    5.42    0.89
  -5   0  -1    4.63    0.64
  -5   0  -1    4.02    1.19
  -5   0  -1    5.22    0.86
   5   0   1    4.35    0.67
   5   0   1    4.09    0.49
   5   0   1    3.85    0.51
   5   0   1    4.68    1.16
   5   0   1    5.29    0.96
   5   0   1    4.81    0.68
   5   0   1    4.58    0.64
   5   0   1    7.28    1.25
   5   0   1    4.60    0.71
  -6   0  -1    1.05    0.51
  -6   0  -1    0.86    0.87
  -6   0  -1    1.22    0.86
  -6   0  -1    1.09    0.90
  -6   0  -1    1.61    0.50
  -6   0  -1    1.00    0.48
  -6   0  -1    0.83    0.43
  -6   0  -1    1.40    0.43
   6   0   1    3.42    1.09
   6   0   1    0.95    0.22
   6   0   1    1.49    0.52
   6   0   1    0.83    0.42
   6   0   1    0.69    0.57
   6   0   1    1.01    0.38
   6   0   1    0.78    0.59
   6   0   1    1.23    0.28
   6   0   1   -0.22    0.55
   6   0   1    1.11    0.42
  -7   0  -1    5.27    0.96
  -7   0  -1    5.10    1.27
  -7   0  -1    3.98    0.76
  -7   0  -1    3.86    0.84
  -7   0  -1    6.89    1.79
  -7   0  -1    5.12    1.11
  -7   0  -1    3.75    0.77
   7   0   1    3.92    0.45
   7   0   1    2.44    0.77
   7   0   1    3.64    1.15
   7   0   1    3.51    0.44
   7   0   1    9.52    1.50
   7   0   1    5.51    0.99
   7   0   1    2.59    0.64
   7   0   1    5.19    1.49
   7   0   1    4.73    0.80
  -8   0  -1    1.00    1.21
  -8   0  -1    0.96    0.51
  -8   0  -1    0.52    0.59
  -8   0  -1   -0.13    0.53
  -8   0  -1    0.65    1.29
  -8   0  -1    0.36    0.53
  -8   0  -1    0.74    0.99
   8   0   1    1.00    1.11
   8   0   1    0.54    0.68
   8   0   1    0.32    0.68
   8   0   1    0.85    0.51
   8   0   1    0.50    0.91
   8   0   1    0.79    0.53
   8   0   1    1.52    0.76
  -9   0  -1   -1.58    1.82
  -9   0  -1    0.05    0.70
  -9   0  -1   -0.21    1.34
  -9   0  -1    0.12    0.63
  -9   0  -1    1.47    1.19
  -9   0  -1   -0.99    0.58
  -9   0  -1    0.50    0.82
   9   0   1    0.28    1.18
   9   0   1   -0.49    0.57
   9   0   1   -0.90    0.96
   9   0   1    0.46    0.73
   9   0   1   -0.62    0.90
  10  -1  -1   -0.56    1.22
  10  -1  -1   -2.01    1.51
  10  -1  -1   -0.72    0.92
  10  -1  -1   -0.14    0.76
 -10   1   1    0.78    1.18
 -10   1   1   -1.32    0.76
 -10   1   1    3.57    2.14
 -10   1   1    0.86    0.75
 -10   1   1   -1.19    1.84
 -10   1   1    0.74    0.90
   9  -1  -1   -0.23    0.67
   9  -1  -1   -1.18    0.61
   9  -1  -1    0.50    0.31
   9  -1  -1    1.30    1.30
   9  -1  -1    1.43    0.82
   9  -1  -1    0.14    1.23
   9  -1  -1   -0.29    0.52
   9  -1  -1   -0.06    0.27
  -9   1   1    0.38    0.81
  -9   1   1    2.49    1.62
  -9   1   1    0.67    0.69
  -9   1   1    0.26    0.79
  -9   1   1    0.31    1.28
  -9   1   1    0.13    0.68
  -9   1   1    1.27    0.99
  -9   1   1    0.38    0.56
   8  -1  -1    5.29    1.60
   8  -1  -1    3.82    1.34
   8  -1  -1    3.75    0.62
   8  -1  -1    5.63    0.61
   8  -1  -1    5.33    0.98
   8  -1  -1    4.32    1.26
   8  -1  -1    4.45    0.94
   8  -1  -1    6.20    0.96
   8  -1  -1    4.75    1.03
  -8   1   1    2.33    0.97
  -8   1   1    4.42    1.42
  -8   1   1    7.61    1.46
  -8   1   1    4.35    0.89
  -8   1   1    3.71    0.83
  -8   1   1    5.21    1.04
  -8   1   1    5.64    1.69
  -8   1   1    6.92    1.18
   7  -1  -1    8.51    1.31
   7  -1  -1   10.94    1.34
   7  -1  -1   11.57    1.34
   7  -1  -1   14.09    1.50
   7  -1  -1   13.35    1.18
   7  -1  -1   13.23    1.93
   7  -1  -1   10.20    1.82
   7  -1  -1    8.73    1.14
   7  -1  -1    7.51    1.88
  -7   1   1   13.50    1.57
  -7   1   1   11.31    1.40
  -7   1   1   12.52    1.43
  -7   1   1   17.54    2.40
  -7   1   1   10.45    1.42
  -7   1   1   11.24    1.35
  -7   1   1   12.20    1.99
  -7   1   1   12.22    1.39
   6  -1  -1    1.06    0.31
   6  -1  -1    1.17    0.71
   6  -1  -1    0.74    0.36
   6  -1  -1    0.33    0.33
   6  -1  -1    0.52    0.35
   6  -1  -1    0.74    0.58
   6  -1  -1    1.39    0.58
   6  -1  -1    1.13    0.36
  -6   1   1    0.57    0.34
  -6   1   1    1.48    0.46
  -6   1   1    1.10    0.66
  -6   1   1    0.50    0.27
  -6   1   1    0.10    0.29
  -6   1   1   -0.40    0.52
  -6   1   1    0.63    0.42
  -6   1   1    0.43    0.48
   5  -1  -1    4.86    1.09
   5  -1  -1    4.52    0.70
   5  -1  -1    4.40    1.06
   5  -1  -1    4.76    0.56
   5  -1  -1    3.13    0.69
   5  -1  -1    4.79    0.64
   5  -1  -1    3.88    0.81
   5  -1  -1    4.59    0.65
  -5   1   1    4.06    0.69
  -5   1   1    4.29    0.99
  -5   1   1    6.05    0.85
  -5   1   1    4.97    0.79
  -5   1   1    5.52    0.69
  -5   1   1    5.30    0.67
  -5   1   1    4.10    0.68
  -5   1   1    4.00    1.16
   4  -1  -1   64.31    5.71
   4  -1  -1   66.23    6.11
   4  -1  -1   58.66    5.67
   4  -1  -1   63.50    5.72
   4  -1  -1   60.77    5.79
   4  -1  -1   63.64    5.73
   4  -1  -1   65.51    5.80
   4  -1  -1   63.54    6.01
  -4   1   1   66.70    5.74
  -4   1   1   68.87    5.84
  -4   1   1   61.27    5.72
  -4   1   1   63.86    5.74
  -4   1   1   65.90    5.98
  -4   1   1   67.89    6.25
   3  -1  -1   11.91    1.13
   3  -1  -1   10.88    1.18
   3  -1  -1   13.26    1.37
   3  -1  -1   11.21    1.17
   3  -1  -1   11.57    1.39
   3  -1  -1   11.33    1.14
   3  -1  -1   11.59    1.14
   3  -1  -1   11.79    1.13
  -3   1   1   10.99    1.19
  -3   1   1   11.43    1.31
  -3   1   1   11.62    1.15
  -3   1   1   11.48    1.14
  -3   1   1   10.50    1.14
  -3   1   1   11.95    1.16
  -3   1   1   11.86    1.14
  -3   1   1   11.04    1.43
  -3   1   1   12.61    1.15
   2  -1  -1   -0.01    0.07
   2  -1  -1    0.04    0.18
   2  -1  -1    0.14    0.09
   2  -1  -1    0.06    0.08
   2  -1  -1   -0.02    0.14
   2  -1  -1    0.14    0.11
   2  -1  -1    0.34    0.14
   2  -1  -1    0.03    0.12
  -2   1   1   -0.03    0.07
  -2   1   1    0.44    0.13
  -2   1   1    0.09    0.10
  -2   1   1   -0.18    0.12
  -2   1   1    0.15    0.12
  -2   1   1    0.12    0.16
  -2   1   1   -0.01    0.07
  -2   1   1    0.04    0.08
  -2   1   1    0.02    0.08
   1  -1  -1   30.40    2.71
   1  -1  -1   29.27    2.78
   1  -1  -1   32.32    2.69
   1  -1  -1   26.78    2.72
   1  -1  -1   32.70    2.70
   1  -1  -1   28.20    2.71
   1  -1  -1   33.34    2.73
   1  -1  -1   31.92    2.75
  -1   1   1   29.26    2.72
  -1   1   1   29.84    2.69
  -1   1   1   29.59    2.77
  -1   1   1   32.98    2.70
  -1   1   1   32.16    2.73
  -1   1   1   30.60    2.71
  -1   1   1   33.60    2.66
  -1   1   1   26.20    2.72
   0  -1  -1   38.26    3.83
   0  -1  -1   46.44    3.79
   0  -1  -1   39.13    3.85
   0  -1  -1   39.06    3.85
   0  -1  -1   46.32    3.82
   0  -1  -1   49.49    3.86
   0  -1  -1   47.46    3.83
   0  -1  -1   45.57    3.82
   0  -1  -1   46.11    3.87
   0   1   1   40.04    3.84
   0   1   1   39.57    3.79
   0   1   1   41.03    3.86
   0   1   1   47.76    3.87
   0   1   1   47.99    3.82
   0   1   1   45.85    3.84
   0   1   1   36.82    3.84
   0   1   1   48.02    3.84
  -1  -1  -1  862.78   74.80
  -2  -1  -1  179.54   17.24
  -2  -1  -1  172.98   17.14
  -2  -1  -1  189.05   17.21
  -2  -1  -1  206.81   17.29
  -2  -1  -1  202.48   17.14
  -2  -1  -1  218.84   17.05
  -2  -1  -1  208.65   17.11
  -2  -1  -1  211.82   17.10
  -2  -1  -1  172.63   17.34
   2   1   1  175.72   17.33
   2   1   1  205.73   17.16
   2   1   1  210.22   17.27
   2   1   1  203.60   17.10
   2   1   1  182.15   17.21
   2   1   1  215.40   17.05
  -3  -1  -1  213.53   17.52
  -3  -1  -1  181.89   17.51
  -3  -1  -1  206.38   17.35
  -3  -1  -1  191.02   17.75
  -3  -1  -1  211.21   17.62
  -3  -1  -1  201.83   17.38
  -3  -1  -1  200.68   17.36
   3   1   1  173.71   17.65
   3   1   1  208.39   17.41
   3   1   1  208.41   17.60
   3   1   1  197.74   17.35
   3   1   1  216.15   17.25
   3   1   1  189.29   17.50
   3   1   1  194.53   17.36
  -4  -1  -1    5.38    0.66
  -4  -1  -1    6.79    1.02
  -4  -1  -1    4.31    0.60
  -4  -1  -1    4.95    1.12
  -4  -1  -1    4.97    0.96
  -4  -1  -1    4.74    1.01
  -4  -1  -1    5.38    0.63
  -4  -1  -1    4.76    0.68
   4   1   1    6.08    0.70
   4   1   1    3.21    0.77
   4   1   1    4.44    0.62
   4   1   1    7.41    1.08
   4   1   1    4.36    0.62
   4   1   1    5.35    0.47
   4   1   1    4.61    0.48
   4   1   1    6.00    0.97
   4   1   1    5.52    1.01
  -5  -1  -1    3.54    0.60
  -5  -1  -1    3.66    0.67
  -5  -1  -1    2.99    0.72
  -5  -1  -1    4.95    0.70
  -5  -1  -1    3.13    0.62
  -5  -1  -1    5.63    1.28
  -5  -1  -1    4.06    1.01
  -5  -1  -1    4.46    0.96
   5   1   1    2.23    0.77
   5   1   1    4.56    0.71
   5   1   1    4.83    1.14
   5   1   1    1.54    0.64
   5   1   1    4.83    1.05
   5   1   1    5.32    0.68
   5   1   1    2.72    0.69
  -6  -1  -1    4.23    0.72
  -6  -1  -1    4.52    1.34
  -6  -1  -1    2.45    0.66
  -6  -1  -1    4.96    0.83
  -6  -1  -1    3.11    0.81
  -6  -1  -1    3.56    0.77
  -6  -1  -1    2.08    0.99
  -6  -1  -1    5.62    0.81
   6   1   1    7.17    1.29
   6   1   1    4.19    0.73
   6   1   1    3.04    0.92
   6   1   1    6.42    1.40
   6   1   1    3.54    1.01
   6   1   1    5.82    0.97
   6   1   1    4.06    0.68
   6   1   1    4.04    0.75
  -7  -1  -1    3.04    0.63
  -7  -1  -1    4.17    0.92
  -7  -1  -1    4.01    1.45
  -7  -1  -1    1.71    0.52
  -7  -1  -1    2.61    1.10
  -7  -1  -1    2.39    0.75
  -7  -1  -1    2.17    1.11
  -7  -1  -1    2.48    0.84
   7   1   1    1.70    0.90
   7   1   1    1.30    0.51
   7   1   1    3.32    0.86
   7   1   1    1.80    0.70
   7   1   1    3.48    0.77
   7   1   1    2.63    1.10
   7   1   1    2.90    1.03
  -8  -1  -1    1.70    0.99
  -8  -1  -1    2.04    1.25
  -8  -1  -1    2.11    1.36
  -8  -1  -1    1.22    0.83
  -8  -1  -1    2.48    0.63
  -8  -1  -1    3.18    0.92
  -8  -1  -1    1.94    0.65
  -8  -1  -1    3.42    1.61
   8   1   1    1.86    0.75
   8   1   1    2.02    1.09
   8   1   1    3.69    1.08
   8   1   1    2.70    0.86
   8   1   1    3.72    0.84
   8   1   1    1.84    1.38
   8   1   1    1.54    1.03
  -9  -1  -1    2.72    1.02
  -9  -1  -1   -0.34    0.69
  -9  -1  -1    0.80    0.60
  -9  -1  -1    1.35    1.99
  -9  -1  -1    1.83    1.83
  -9  -1  -1    0.32    1.57
  -9  -1  -1    1.43    0.97
   9   1   1    1.28    0.75
   9   1   1    1.28    1.19
   9   1   1    0.66    1.05
   9   1   1    0.20    0.63
   9   1   1    0.61    0.67
  10  -2  -1   -0.50    0.82
  10  -2  -1    0.27    0.71
  10  -2  -1   -0.12    0.45
  10  -2  -1    0.01    1.11
  10  -2  -1    0.20    0.49
  10  -2  -1    1.62    1.03
 -10   2   1    1.05    0.95
 -10   2   1   -1.32    0.70
 -10   2   1    0.67    1.82
 -10   2   1    0.31    0.66
 -10   2   1   -0.75    1.18
 -10   2   1   -1.86    2.01
   9  -2  -1   -0.15    0.48
   9  -2  -1    1.07    0.69
   9  -2  -1    0.32    0.71
   9  -2  -1    0.42    0.32
   9  -2  -1    0.42    0.54
   9  -2  -1   -0.59    0.86
   9  -2  -1    1.76    1.40
   9  -2  -1   -0.72    1.19
  -9   2   1    0.35    1.39
  -9   2   1    0.34    0.79
  -9   2   1    1.10    0.92
  -9   2   1   -1.87    1.42
  -9   2   1    0.55    0.60
  -9   2   1    0.80    0.81
  -9   2   1    0.21    0.51
  -9   2   1    0.08    0.54
   8  -2  -1   -0.01    0.44
   8  -2  -1    0.46    0.62
   8  -2  -1   -0.09    0.24
   8  -2  -1    0.11    0.47
   8  -2  -1    0.28    0.44
   8  -2  -1    0.46    0.98
   8  -2  -1   -0.20    0.40
   8  -2  -1    0.84    0.95
  -8   2   1    0.13    0.46
  -8   2   1   -0.09    0.43
  -8   2   1    0.04    0.55
  -8   2   1   -0.51    0.98
  -8   2   1    0.34    0.47
  -8   2   1    0.63    1.09
  -8   2   1   -0.26    0.40
  -8   2   1    0.35    0.61
   7  -2  -1    2.34    0.69
   7  -2  -1    1.60    0.66
   7  -2  -1    2.15    0.62
   7  -2  -1    2.20    0.49
   7  -2  -1    3.36    1.18
   7  -2  -1    2.05    0.58
  -7   2   1    1.61    0.51
  -7   2   1    1.80    0.53
  -7   2   1    2.14    0.68
  -7   2   1    1.60    0.59
  -7   2   1    1.85    0.54
  -7   2   1    2.16    0.81
   6  -2  -1    2.52    0.60
   6  -2  -1    2.48    0.83
   6  -2  -1    2.42    0.55
   6  -2  -1    3.01    0.59
   6  -2  -1    1.77    0.75
   6  -2  -1    1.71    0.60
   6  -2  -1    1.40    0.51
   6  -2  -1    2.22    0.51
  -6   2   1    1.59    0.49
  -6   2   1    1.83    0.57
  -6   2   1    1.51    0.51
  -6   2   1    1.97    0.96
  -6   2   1    1.70    0.80
  -6   2   1    2.46    0.54
  -6   2   1    2.38    0.57
  -6   2   1    2.75    0.60
   5  -2  -1   61.23    5.74
   5  -2  -1   66.81    5.74
   5  -2  -1   61.55    5.83
   5  -2  -1   62.44    5.74
   5  -2  -1   61.25    5.72
   5  -2  -1   65.22    6.14
   5  -2  -1   57.86    6.16
  -5   2   1   66.78    5.78
  -5   2   1   65.01    5.71
  -5   2   1   69.60    6.10
  -5   2   1   66.30    6.42
  -5   2   1   67.70    5.89
  -5   2   1   61.01    5.78
  -5   2   1   64.85    5.75
  -5   2   1   61.31    5.72
   4  -2  -1   12.06    1.26
   4  -2  -1   11.00    1.19
   4  -2  -1   12.87    1.57
   4  -2  -1   10.54    1.17
   4  -2  -1   11.50    1.23
   4  -2  -1   10.44    1.16
   4  -2  -1   10.95    1.17
   4  -2  -1    9.42    1.56
  -4   2   1   12.89    1.24
  -4   2   1   11.81    1.14
  -4   2   1   14.13    1.71
  -4   2   1    9.89    1.17
  -4   2   1   10.82    1.40
  -4   2   1   11.69    1.27
   3  -2  -1   15.30    1.44
   3  -2  -1   11.36    1.63
   3  -2  -1   16.60    1.46
   3  -2  -1   14.24    1.49
   3  -2  -1   15.77    1.49
   3  -2  -1   14.94    1.44
   3  -2  -1   17.05    1.69
   3  -2  -1   15.42    1.46
  -3   2   1   13.08    1.46
  -3   2   1   13.57    1.73
  -3   2   1   15.33    1.50
  -3   2   1   13.84    1.43
  -3   2   1   16.85    1.39
  -3   2   1   14.83    1.46
  -3   2   1   14.65    1.51
  -3   2   1   16.49    1.45
   2  -2  -1   80.12    6.61
   2  -2  -1   76.43    6.59
   2  -2  -1   78.62    6.73
   2  -2  -1   73.63    6.63
   2  -2  -1   70.83    6.63
   2  -2  -1   78.70    6.66
   2  -2  -1   75.14    6.59
   2  -2  -1   70.44    6.78
  -2   2   1   76.12    6.50
  -2   2   1   77.68    6.71
  -2   2   1   76.05    6.66
  -2   2   1   69.91    6.64
  -2   2   1   73.75    6.60
  -2   2   1   80.51    6.60
  -2   2   1   71.77    6.63
  -2   2   1   74.66    6.60
   1  -2  -1   37.58    3.16
   1  -2  -1   36.48    3.15
   1  -2  -1   38.08    3.20
   1  -2  -1   29.62    3.19
   1  -2  -1   38.10    3.22
   1  -2  -1   33.09    3.19
   1  -2  -1   40.02    3.12
   1  -2  -1   38.59    3.23
   1  -2  -1   35.00    3.26
  -1   2   1   36.52    3.19
  -1   2   1   32.40    3.19
  -1   2   1   30.95    3.25
  -1   2   1   36.22    3.17
  -1   2   1   38.05    3.24
  -1   2   1   38.56    3.15
  -1   2   1   33.09    3.19
   0  -2  -1  179.80   18.39
   0  -2  -1  184.15   18.38
   0  -2  -1  232.95   18.35
   0  -2  -1  224.59   18.46
   0  -2  -1  233.59   18.42
   0  -2  -1  187.46   18.37
   0  -2  -1  181.04   18.41
   0  -2  -1  234.80   18.36
   0   2   1  196.44   18.40
   0   2   1  193.64   18.38
   0   2   1  229.85   18.35
   0   2   1  197.02   18.39
   0   2   1  236.95   18.37
   0   2   1  241.57   18.44
   0   2   1  230.14   18.35
  -1  -2  -1  167.57   16.46
  -1  -2  -1  192.63   16.33
  -1  -2  -1  206.53   16.44
  -1  -2  -1  198.89   16.35
  -1  -2  -1  196.72   16.40
  -1  -2  -1  173.11   16.44
  -1  -2  -1  163.35   16.35
  -1  -2  -1  200.76   16.34
   1   2   1  164.44   16.35
   1   2   1  194.01   16.45
   1   2   1  194.11   16.46
   1   2   1  201.13   16.33
   1   2   1  199.46   16.37
   1   2   1  204.51   16.37
   1   2   1  175.22   16.43
  -2  -2  -1   78.53    6.76
  -2  -2  -1   75.92    6.69
  -2  -2  -1   77.15    6.99
  -2  -2  -1   75.50    6.88
  -2  -2  -1   77.01    6.88
  -2  -2  -1   81.64    6.80
  -2  -2  -1   80.44    6.72
  -2  -2  -1   77.34    6.71
   2   2   1   80.58    6.83
   2   2   1   73.23    6.69
   2   2   1   75.54    6.92
   2   2   1   77.53    6.72
   2   2   1   75.94    6.81
   2   2   1   76.11    6.72
   2   2   1   69.60    6.86
   2   2   1   76.49    6.75
  -3  -2  -1   73.24    6.24
  -3  -2  -1   62.70    6.51
  -3  -2  -1   76.64    6.17
  -3  -2  -1   65.91    6.34
  -3  -2  -1   59.05    6.36
  -3  -2  -1   74.68    6.42
  -3  -2  -1   67.98    6.22
   3   2   1   72.06    6.17
   3   2   1   66.55    6.44
   3   2   1   73.68    6.26
   3   2   1   73.01    6.17
   3   2   1   69.78    6.07
   3   2   1   65.57    6.20
   3   2   1   69.94    6.37
   3   2   1   76.48    6.39
  -4  -2  -1  250.79   20.47
  -4  -2  -1  236.43   20.51
  -4  -2  -1  239.99   20.41
  -4  -2  -1  197.34   20.62
  -4  -2  -1  226.33   20.94
  -4  -2  -1  224.59   20.70
  -4  -2  -1  237.36   20.64
  -4  -2  -1  235.28   20.41
   4   2   1  242.41   20.48
   4   2   1  241.00   20.42
   4   2   1  229.75   20.67
   4   2   1  248.69   20.68
   4   2   1  234.22   20.79
   4   2   1  235.86   20.50
  -5  -2  -1   34.28    3.43
  -5  -2  -1   33.13    3.70
  -5  -2  -1   36.17    3.68
  -5  -2  -1   32.11    3.95
  -5  -2  -1   34.78    3.43
  -5  -2  -1   40.81    4.18
  -5  -2  -1   34.31    3.71
   5   2   1   45.50    3.83
   5   2   1   36.63    3.46
   5   2   1   38.08    3.56
   5   2   1   43.54    3.99
   5   2   1   41.83    3.56
   5   2   1   33.42    3.72
  -6  -2  -1    4.04    0.78
  -6  -2  -1    1.79    0.66
  -6  -2  -1    1.79    0.83
  -6  -2  -1    1.67    0.59
  -6  -2  -1    2.29    0.55
  -6  -2  -1    0.73    0.41
  -6  -2  -1    1.27    0.65
  -6  -2  -1    1.93    0.88
   6   2   1    2.90    0.61
   6   2   1    1.71    0.73
   6   2   1    2.58    0.54
   6   2   1    2.85    0.74
   6   2   1    3.13    0.97
  -7  -2  -1    0.48    0.43
  -7  -2  -1   -0.18    0.62
  -7  -2  -1    0.72    0.50
  -7  -2  -1   -0.28    0.74
  -7  -2  -1   -0.54    0.66
  -7  -2  -1    1.06    0.98
  -7  -2  -1   -1.50    0.80
  -7  -2  -1    0.18    0.40
   7   2   1    0.07    0.44
   7   2   1   -0.55    0.62
   7   2   1    0.89    0.88
   7   2   1   -0.22    0.51
   7   2   1   -0.01    0.37
  -8  -2  -1    0.93    1.09
  -8  -2  -1    0.22    0.85
  -8  -2  -1    0.72    0.56
  -8  -2  -1    1.57    0.59
  -8  -2  -1   -1.01    1.26
  -8  -2  -1    2.49    0.84
  -8  -2  -1    0.37    0.73
  -8  -2  -1    2.50    1.39
   8   2   1   -0.08    1.16
   8   2   1    1.42    0.81
   8   2   1    0.67    1.23
  -9  -2  -1   -0.24    0.62
  -9  -2  -1   -0.95    1.58
  -9  -2  -1   -1.83    0.83
  -9  -2  -1    0.01    0.60
  -9  -2  -1   -0.65    0.82
   9   2   1    0.06    0.74
   9   2   1   -0.36    0.64
   9   2   1   -0.18    0.69
   9   2   1   -1.17    1.28
   9   2   1   -0.31    1.05
  10  -3  -1    2.34    2.04
  10  -3  -1    0.22    1.77
  10  -3  -1    3.25    1.20
  10  -3  -1    1.69    0.80
  10  -3  -1   -0.09    0.77
  10  -3  -1    1.74    1.39
  10  -3  -1    2.05    0.98
 -10   3   1    0.97    2.29
 -10   3   1    2.46    1.01
 -10   3   1   -0.42    0.54
 -10   3   1    1.52    1.56
 -10   3   1    2.22    0.87
 -10   3   1    1.07    1.95
   9  -3  -1    2.99    1.36
   9  -3  -1    3.93    1.01
   9  -3  -1    4.90    0.81
   9  -3  -1    5.32    1.78
   9  -3  -1    4.23    0.97
   9  -3  -1    3.44    1.63
   9  -3  -1    3.13    0.97
   9  -3  -1    1.76    0.78
  -9   3   1    3.39    1.51
  -9   3   1    3.24    1.13
  -9   3   1    3.50    0.89
  -9   3   1    3.16    0.91
  -9   3   1    6.59    1.41
  -9   3   1    3.79    1.95
  -9   3   1    2.73    0.72
   8  -3  -1   -0.32    0.61
   8  -3  -1   -0.04    0.49
   8  -3  -1    0.02    0.96
   8  -3  -1    0.96    0.51
   8  -3  -1   -0.25    0.36
   8  -3  -1   -0.68    0.93
   8  -3  -1   -0.09    0.67
   8  -3  -1    0.62    0.56
  -8   3   1    0.17    1.02
  -8   3   1    0.53    0.47
  -8   3   1   -0.39    0.34
  -8   3   1   -0.41    1.10
  -8   3   1   -0.67    0.66
  -8   3   1   -0.13    0.58
  -8   3   1   -0.12    0.65
  -8   3   1   -0.42    0.52
   7  -3  -1    0.96    0.53
   7  -3  -1    0.04    0.36
   7  -3  -1    0.64    0.44
   7  -3  -1    0.05    0.56
   7  -3  -1    0.77    0.52
   7  -3  -1    0.75    0.47
   7  -3  -1   -0.07    0.82
  -7   3   1    0.31    0.33
  -7   3   1    1.29    0.60
  -7   3   1    0.36    0.39
  -7   3   1    0.54    0.84
  -7   3   1    0.26    0.41
  -7   3   1   -0.07    0.77
  -7   3   1    0.66    0.47
  -7   3   1   -0.20    0.53
   6  -3  -1    5.49    0.90
   6  -3  -1    3.80    1.10
   6  -3  -1    5.95    0.85
   6  -3  -1    5.59    0.88
   6  -3  -1    6.72    0.86
   6  -3  -1    7.15    1.06
   6  -3  -1    6.31    1.09
   6  -3  -1    8.25    1.69
  -6   3   1    4.92    0.89
  -6   3   1    5.41    0.71
  -6   3   1    4.45    0.83
  -6   3   1    6.23    0.89
  -6   3   1    7.64    1.76
  -6   3   1    5.03    1.25
   5  -3  -1   31.68    3.96
   5  -3  -1   35.23    3.78
   5  -3  -1   34.63    3.91
   5  -3  -1   41.79    3.66
   5  -3  -1   36.98    3.57
   5  -3  -1   40.45    3.64
   5  -3  -1   39.06    3.60
   5  -3  -1   36.34    3.76
  -5   3   1   39.07    3.60
  -5   3   1   37.14    3.70
  -5   3   1   36.52    4.18
  -5   3   1   39.24    3.58
  -5   3   1   45.83    3.50
  -5   3   1   43.08    3.93
  -5   3   1   38.88    3.63
   4  -3  -1    0.97    0.30
   4  -3  -1    0.72    0.33
   4  -3  -1    0.91    0.47
   4  -3  -1    1.68    0.61
   4  -3  -1    1.42    0.38
   4  -3  -1    0.62    0.28
   4  -3  -1    1.76    0.44
   4  -3  -1    0.77    0.27
  -4   3   1    1.83    0.44
  -4   3   1    1.14    0.33
  -4   3   1    2.47    0.79
  -4   3   1    0.20    0.48
  -4   3   1    1.39    0.23
  -4   3   1    1.30    0.37
  -4   3   1    1.62    0.42
  -4   3   1    0.68    0.27
   3  -3  -1  739.30   60.80
   3  -3  -1  643.86   60.85
  -3   3   1  655.55   60.62
  -3   3   1  691.17   60.56
  -3   3   1  778.53   60.76
   2  -3  -1  129.59   11.09
   2  -3  -1  132.21   11.21
   2  -3  -1  127.76   11.06
   2  -3  -1  122.87   11.11
   2  -3  -1  127.16   11.09
   2  -3  -1  126.38   11.14
   2  -3  -1  128.79   11.17
   2  -3  -1  125.83   11.28
  -2   3   1  121.67   11.09
  -2   3   1  124.03   11.10
  -2   3   1  116.69   11.11
  -2   3   1  128.80   11.06
  -2   3   1  126.32   11.15
  -2   3   1  131.83   11.19
  -2   3   1  133.29   11.16
  -2   3   1  130.53   11.33
   1  -3  -1  119.63    9.93
   1  -3  -1  120.15   10.05
   1  -3  -1  106.00    9.92
   1  -3  -1  121.60   10.02
   1  -3  -1  102.87   10.03
   1  -3  -1  100.78    9.96
   1  -3  -1  126.20    9.97
  -1   3   1  118.99    9.95
  -1   3   1  129.90   10.08
  -1   3   1  122.26    9.92
  -1   3   1  123.55   10.00
  -1   3   1  105.54   10.03
  -1   3   1  102.25    9.95
  -1   3   1  101.97   10.00
   0  -3  -1   35.69    3.24
   0  -3  -1   33.16    3.32
   0  -3  -1   38.47    3.29
   0  -3  -1   33.43    3.35
   0  -3  -1   36.38    3.24
   0  -3  -1   37.41    3.29
   0  -3  -1   36.26    3.27
   0  -3  -1   36.25    3.39
   0  -3  -1   37.79    3.34
   0   3   1   38.17    3.23
   0   3   1   38.63    3.36
   0   3   1   38.59    3.22
  -1  -3  -1    1.06    0.17
  -1  -3  -1    0.82    0.28
  -1  -3  -1    0.56    0.17
  -1  -3  -1    0.43    0.22
  -1  -3  -1    0.54    0.15
  -1  -3  -1    1.02    0.24
  -1  -3  -1    0.36    0.20
  -1  -3  -1    0.51    0.14
   1   3   1    0.65    0.24
   1   3   1    0.49    0.12
   1   3   1    1.00    0.14
   1   3   1    0.31    0.09
   1   3   1    0.65    0.20
   1   3   1    0.63    0.14
  -2  -3  -1   65.50    5.59
  -2  -3  -1   63.57    5.57
  -2  -3  -1   64.78    5.85
  -2  -3  -1   63.54    5.69
  -2  -3  -1   62.85    5.72
  -2  -3  -1   55.33    5.75
  -2  -3  -1   63.84    5.61
  -2  -3  -1   64.31    5.57
   2   3   1   67.97    5.64
   2   3   1   66.53    5.57
   2   3   1   63.83    5.60
   2   3   1   63.32    5.79
   2   3   1   62.47    5.73
   2   3   1   62.20    5.58
   2   3   1   59.71    5.67
   2   3   1   63.87    5.59
  -3  -3  -1    0.78    0.23
  -3  -3  -1   -0.13    0.32
  -3  -3  -1    0.15    0.14
  -3  -3  -1    0.34    0.33
  -3  -3  -1    0.18    0.11
  -3  -3  -1    0.32    0.36
  -3  -3  -1    0.14    0.15
  -3  -3  -1   -0.01    0.27
  -3  -3  -1    0.20    0.35
   3   3   1    0.17    0.29
   3   3   1    0.26    0.16
   3   3   1    0.16    0.23
   3   3   1    0.09    0.13
   3   3   1    0.29    0.25
  -4  -3  -1    3.69    0.59
  -4  -3  -1    5.15    1.10
  -4  -3  -1    2.95    0.62
  -4  -3  -1    2.33    0.69
  -4  -3  -1    3.20    0.90
  -4  -3  -1    2.29    0.45
  -4  -3  -1    3.19    1.00
   4   3   1    4.24    0.79
   4   3   1    2.28    0.47
   4   3   1    1.75    0.58
   4   3   1    3.82    0.51
   4   3   1    5.44    0.93
  -5  -3  -1   15.32    1.72
  -5  -3  -1   17.16    2.14
  -5  -3  -1   20.35    1.89
  -5  -3  -1   16.10    1.71
  -5  -3  -1   16.31    2.04
  -5  -3  -1   18.52    2.41
  -5  -3  -1   16.77    2.06
  -5  -3  -1   17.42    1.82
   5   3   1   16.43    2.00
   5   3   1   20.32    2.13
   5   3   1   15.45    1.86
   5   3   1   17.66    1.76
   5   3   1   17.05    1.73
  -6  -3  -1   27.17    2.47
  -6  -3  -1   18.30    2.61
  -6  -3  -1   22.55    2.26
  -6  -3  -1   24.38    2.38
  -6  -3  -1   19.64    2.63
  -6  -3  -1   21.97    2.26
  -6  -3  -1   23.58    3.04
  -6  -3  -1   20.66    2.55
   6   3   1   22.05    2.41
   6   3   1   23.61    2.31
   6   3   1   20.86    2.50
   6   3   1   20.25    2.22
   6   3   1   26.30    2.75
  -7  -3  -1    9.83    1.90
  -7  -3  -1    5.78    1.56
  -7  -3  -1   10.88    1.32
  -7  -3  -1   10.18    1.29
  -7  -3  -1   14.82    2.69
  -7  -3  -1   11.48    1.55
  -7  -3  -1   14.43    2.05
   7   3   1   11.70    1.39
   7   3   1   10.36    1.77
   7   3   1    9.39    1.27
   7   3   1    7.59    1.44
   7   3   1   14.65    1.92
  -8  -3  -1    3.20    1.82
  -8  -3  -1   -0.10    0.50
  -8  -3  -1   -0.09    1.39
  -8  -3  -1   -0.57    1.06
  -8  -3  -1   -1.67    1.00
  -8  -3  -1    0.17    0.95
  -8  -3  -1    0.22    0.52
  -8  -3  -1    0.12    0.66
   8   3   1    0.15    0.52
   8   3   1    0.61    0.84
   8   3   1   -0.97    0.64
   8   3   1    0.62    0.52
   8   3   1    0.12    0.74
  -9  -3  -1   -0.53    0.86
  -9  -3  -1    0.87    1.09
  -9  -3  -1    0.82    1.63
  -9  -3  -1    1.24    0.73
  -9  -3  -1   -0.21    0.68
   9   3   1    2.46    1.28
   9   3   1    0.28    0.74
   9   3   1    0.64    0.69
   9   3   1    0.50    0.96
   9  -4  -1   12.24    2.74
   9  -4  -1   18.72    1.72
   9  -4  -1   13.53    1.98
   9  -4  -1   15.11    1.87
   9  -4  -1   11.52    2.21
   9  -4  -1   16.61    1.99
   9  -4  -1   10.45    1.74
   9  -4  -1   16.49    3.08
  -9   4   1   14.25    1.87
  -9   4   1   18.95    2.32
  -9   4   1   14.81    1.81
  -9   4   1   10.46    2.46
   8  -4  -1   16.83    2.01
   8  -4  -1   16.05    2.10
   8  -4  -1   21.19    2.96
   8  -4  -1   15.69    2.87
   8  -4  -1   16.12    2.19
   8  -4  -1   16.89    2.11
  -8   4   1   24.54    2.52
  -8   4   1   15.22    2.66
  -8   4   1   21.56    2.09
  -8   4   1   26.05    3.42
  -8   4   1   15.16    2.04
  -8   4   1   21.25    2.24
  -8   4   1   16.68    1.84
  -8   4   1   18.73    2.14
   7  -4  -1   -0.60    0.83
   7  -4  -1   -0.19    0.46
   7  -4  -1    0.22    0.49
   7  -4  -1    0.06    0.40
   7  -4  -1   -0.02    0.31
   7  -4  -1   -0.17    0.44
   7  -4  -1   -0.38    0.69
   7  -4  -1    0.32    0.45
  -7   4   1   -0.48    0.89
  -7   4   1    0.30    0.47
  -7   4   1   -0.41    0.42
  -7   4   1    0.40    0.74
  -7   4   1   -0.04    0.40
  -7   4   1   -0.49    0.53
  -7   4   1    0.49    0.29
  -7   4   1   -0.08    0.47
   6  -4  -1   13.67    2.26
   6  -4  -1   13.67    1.59
   6  -4  -1   17.74    1.77
   6  -4  -1   15.85    1.76
   6  -4  -1   12.84    1.63
   6  -4  -1   20.34    2.35
   6  -4  -1   12.93    1.64
   6  -4  -1   15.99    1.65
  -6   4   1   14.00    1.44
  -6   4   1   20.41    2.46
  -6   4   1   19.34    1.81
  -6   4   1   14.31    1.70
  -6   4   1   13.57    1.60
  -6   4   1   14.74    2.16
  -6   4   1   13.33    1.59
   5  -4  -1    5.23    0.87
   5  -4  -1    7.15    1.33
   5  -4  -1    5.61    1.28
   5  -4  -1    6.44    0.78
   5  -4  -1    5.67    0.83
   5  -4  -1    6.15    0.82
   5  -4  -1    6.08    0.86
  -5   4   1    6.14    0.61
  -5   4   1    5.41    1.11
  -5   4   1    4.32    1.25
  -5   4   1    5.23    0.84
  -5   4   1    6.66    1.07
  -5   4   1    4.66    0.78
  -5   4   1    6.03    0.85
  -5   4   1    5.62    0.79
   4  -4  -1   26.72    2.45
   4  -4  -1   24.83    2.34
   4  -4  -1   22.47    2.36
   4  -4  -1   23.38    2.45
   4  -4  -1   27.45    2.45
   4  -4  -1   23.16    2.33
   4  -4  -1   23.88    2.66
   4  -4  -1   26.71    2.99
  -4   4   1   22.86    2.40
  -4   4   1   23.55    2.18
  -4   4   1   24.92    2.35
  -4   4   1   25.75    2.58
  -4   4   1   25.74    2.46
  -4   4   1   23.05    2.34
  -4   4   1   29.05    2.50
   3  -4  -1   93.87    8.90
   3  -4  -1  101.92    8.99
   3  -4  -1  103.12    8.84
   3  -4  -1   91.63    9.14
   3  -4  -1  104.68    9.08
   3  -4  -1  102.80    8.95
   3  -4  -1  103.52    8.89
   3  -4  -1   96.76    8.85
  -3   4   1   97.98    8.87
  -3   4   1  100.64    8.93
  -3   4   1  105.75    8.94
  -3   4   1   96.05    9.19
  -3   4   1  103.14    8.97
  -3   4   1  109.16    9.02
   2  -4  -1   16.13    1.40
   2  -4  -1   11.75    1.26
   2  -4  -1   15.40    1.50
   2  -4  -1   11.21    1.49
   2  -4  -1   15.16    1.41
   2  -4  -1   16.42    1.35
   2  -4  -1   11.31    1.40
  -2   4   1   16.74    1.45
  -2   4   1   15.78    1.43
  -2   4   1   12.07    1.51
  -2   4   1   16.83    1.35
  -2   4   1   10.22    1.38
  -2   4   1   16.03    1.54
   1  -4  -1  931.61   81.79
   1  -4  -1  982.03   81.88
   1  -4  -1 1000.00   81.84
  -1   4   1  910.57   81.74
  -1   4   1  914.79   81.78
   0  -4  -1   15.37    1.39
   0  -4  -1   13.56    1.29
   0  -4  -1   15.92    1.53
   0  -4  -1   10.27    1.38
   0  -4  -1   14.50    1.45
   0  -4  -1   15.37    1.32
   0  -4  -1   11.28    1.43
   0   4   1   14.97    1.47
   0   4   1   14.87    1.27
   0   4   1   14.45    1.27
  -1  -4  -1   75.38    7.19
  -1  -4  -1   82.11    7.37
  -1  -4  -1   83.23    7.23
  -1  -4  -1   81.83    7.32
  -1  -4  -1   81.69    7.21
  -1  -4  -1   83.22    7.18
  -1  -4  -1   83.41    7.27
  -1  -4  -1   85.62    7.29
  -1  -4  -1   76.53    7.37
   1   4   1   85.90    7.14
   1   4   1   85.11    7.15
   1   4   1   82.86    7.31
  -2  -4  -1   19.02    1.78
  -2  -4  -1   17.63    1.73
  -2  -4  -1   19.07    2.00
  -2  -4  -1   20.17    1.90
  -2  -4  -1   15.97    2.03
  -2  -4  -1   18.83    1.78
  -2  -4  -1   20.59    1.92
  -2  -4  -1   19.31    1.78
   2   4   1   19.22    1.75
  -3  -4  -1    0.52    0.40
  -3  -4  -1    1.00    0.49
  -3  -4  -1    0.54    0.40
  -3  -4  -1    0.90    0.54
  -3  -4  -1    0.74    0.43
  -3  -4  -1    0.73    0.21
  -3  -4  -1    0.66    0.27
  -3  -4  -1    1.42    0.31
  -3  -4  -1    0.56    0.22
   3   4   1    0.79    0.20
   3   4   1    0.91    0.28
   3   4   1    0.63    0.28
   3   4   1    0.51    0.20
   3   4   1    0.76    0.37
  -4  -4  -1    5.34    1.16
  -4  -4  -1    3.44    0.89
  -4  -4  -1    3.67    0.92
  -4  -4  -1    3.22    0.81
  -4  -4  -1    4.02    0.58
  -4  -4  -1    4.27    0.63
  -4  -4  -1    5.05    0.94
   4   4   1    3.42    0.80
   4   4   1    3.82    0.58
   4   4   1    3.84    0.73
   4   4   1    5.81    0.78
  -5  -4  -1    1.98    0.45
  -5  -4  -1    0.56    0.63
  -5  -4  -1    1.81    0.48
  -5  -4  -1    1.09    0.58
  -5  -4  -1    1.37    0.69
  -5  -4  -1    1.48    0.83
  -5  -4  -1    0.78    0.54
  -5  -4  -1    2.50    0.54
   5   4   1    1.94    0.43
   5   4   1    1.66    0.60
   5   4   1    1.31    0.55
   5   4   1    2.35    0.73
   5   4   1    1.86    0.39
   5   4   1    1.70    0.48
  -6  -4  -1   -0.07    0.34
  -6  -4  -1    0.37    0.36
  -6  -4  -1    0.63    0.65
  -6  -4  -1    0.62    0.68
  -6  -4  -1   -1.70    0.81
  -6  -4  -1    0.07    0.35
  -6  -4  -1    0.32    0.80
  -6  -4  -1    0.49    0.66
   6   4   1    0.35    0.34
   6   4   1    0.13    0.43
   6   4   1   -0.77    0.48
   6   4   1    0.15    0.55
   6   4   1    0.56    0.35
   6   4   1    1.01    0.43
  -7  -4  -1    0.71    1.28
  -7  -4  -1    2.34    1.29
  -7  -4  -1    2.47    0.77
  -7  -4  -1    2.19    1.23
  -7  -4  -1    1.92    1.06
  -7  -4  -1    2.78    0.89
  -7  -4  -1    2.20    0.61
   7   4   1    1.79    0.59
   7   4   1    3.15    1.00
   7   4   1    3.72    1.02
   7   4   1    2.31    0.86
   7   4   1    1.91    0.58
   7   4   1    1.90    0.68
  -8  -4  -1    0.53    0.59
  -8  -4  -1    3.00    1.52
  -8  -4  -1    1.93    1.15
  -8  -4  -1    0.34    0.73
  -8  -4  -1    0.72    0.71
   8   4   1    0.22    0.73
   8   4   1   -0.25    0.54
   8   4   1    0.78    0.91
   8   4   1    2.38    0.72
   8   4   1    1.69    0.87
   9  -5  -1    0.72    1.03
   9  -5  -1    2.04    0.92
   9  -5  -1    1.36    0.91
   9  -5  -1    1.11    1.70
   9  -5  -1    2.09    0.74
   9  -5  -1    2.39    0.69
   9  -5  -1    1.93    1.07
   9  -5  -1    0.33    1.51
  -9   5   1    2.58    1.57
  -9   5   1    0.35    1.06
  -9   5   1    1.15    0.69
  -9   5   1    0.04    0.45
  -9   5   1    1.28    0.79
  -9   5   1    0.63    1.72
   8  -5  -1    9.22    1.49
   8  -5  -1   12.67    1.54
   8  -5  -1    8.93    2.05
   8  -5  -1    9.91    1.52
   8  -5  -1    5.26    1.61
   8  -5  -1   12.58    2.42
   8  -5  -1   13.68    1.60
   8  -5  -1    8.89    1.58
  -8   5   1   12.24    1.68
  -8   5   1   10.08    1.37
  -8   5   1   10.80    1.67
  -8   5   1   11.46    1.58
  -8   5   1   12.70    2.67
  -8   5   1    7.39    2.01
  -8   5   1   11.26    1.18
  -8   5   1   12.46    1.58
   7  -5  -1   56.63    5.29
   7  -5  -1   51.92    5.29
   7  -5  -1   69.18    6.15
   7  -5  -1   50.82    5.30
   7  -5  -1   54.07    5.32
   7  -5  -1   51.51    5.24
   7  -5  -1   46.70    5.71
  -7   5   1   53.07    5.23
  -7   5   1   53.45    5.24
  -7   5   1   55.59    5.74
  -7   5   1   57.45    5.01
  -7   5   1   67.55    5.59
  -7   5   1   58.81    5.40
  -7   5   1   67.20    6.34
   6  -5  -1    1.99    0.59
   6  -5  -1    3.05    0.82
   6  -5  -1    1.66    0.81
   6  -5  -1    1.54    0.95
   6  -5  -1    2.91    0.72
   6  -5  -1    2.05    0.68
   6  -5  -1    4.34    0.89
   6  -5  -1    1.90    0.54
  -6   5   1    0.62    0.90
  -6   5   1    1.74    0.67
  -6   5   1    1.85    0.56
  -6   5   1    2.78    0.36
  -6   5   1    2.10    0.53
  -6   5   1    2.13    0.56
  -6   5   1    3.12    0.79
  -6   5   1    1.68    0.86
   5  -5  -1   10.45    1.71
   5  -5  -1    8.46    1.19
   5  -5  -1    8.85    1.08
   5  -5  -1    7.90    1.08
   5  -5  -1    8.31    1.65
   5  -5  -1    9.61    1.13
   5  -5  -1    8.92    1.06
   5  -5  -1    9.11    1.05
  -5   5   1    6.60    1.75
  -5   5   1    9.09    1.15
  -5   5   1    9.10    1.16
  -5   5   1    9.54    1.18
  -5   5   1    7.89    1.00
  -5   5   1   10.24    1.10
  -5   5   1    7.75    1.39
  -5   5   1    8.70    0.80
   4  -5  -1   13.72    1.42
   4  -5  -1   12.99    1.35
   4  -5  -1   11.03    1.48
   4  -5  -1   11.00    1.31
   4  -5  -1   13.31    1.45
   4  -5  -1   14.15    1.78
   4  -5  -1   13.58    1.66
   4  -5  -1   10.94    1.45
  -4   5   1   13.15    1.44
  -4   5   1   13.48    1.34
  -4   5   1   13.40    1.39
  -4   5   1   14.16    1.56
  -4   5   1   12.52    1.43
  -4   5   1   13.14    1.47
   3  -5  -1    5.57    0.74
   3  -5  -1    5.81    0.80
   3  -5  -1    6.43    0.70
   3  -5  -1    6.51    0.86
   3  -5  -1    5.62    0.94
   3  -5  -1    6.62    0.78
   3  -5  -1    5.16    0.72
  -3   5   1    6.20    0.88
  -3   5   1    7.03    0.86
  -3   5   1    5.82    0.96
  -3   5   1    5.62    0.74
  -3   5   1    6.19    0.68
  -3   5   1    5.91    0.80
   2  -5  -1   14.52    1.50
   2  -5  -1   14.85    1.41
   2  -5  -1   12.80    1.28
   2  -5  -1   13.84    1.37
   2  -5  -1   11.93    1.49
   2  -5  -1   12.60    1.26
   2  -5  -1   14.12    1.25
   2  -5  -1   13.06    1.44
   2  -5  -1   12.90    1.35
   2  -5  -1   14.16    1.48
  -2   5   1   13.13    1.31
  -2   5   1   14.31    1.44
  -2   5   1   14.37    1.46
  -2   5   1   12.59    1.33
  -2   5   1   12.95    1.41
   1  -5  -1    0.05    0.13
   1  -5  -1   -0.06    0.11
   1  -5  -1    0.26    0.17
   1  -5  -1   -0.13    0.18
   1  -5  -1    0.00    0.17
   1  -5  -1    0.09    0.16
   1  -5  -1   -0.01    0.20
   1  -5  -1   -0.03    0.16
   1  -5  -1   -0.05    0.16
   1  -5  -1   -0.04    0.23
  -1   5   1    0.07    0.20
  -1   5   1    0.03    0.09
   0  -5  -1    4.59    0.45
   0  -5  -1    3.15    0.47
   0  -5  -1    5.14    0.83
   0  -5  -1    4.61    0.57
   0  -5  -1    3.55    0.48
   0  -5  -1    3.07    0.64
   0  -5  -1    4.39    0.49
   0  -5  -1    4.13    0.70
   0   5   1    4.53    0.38
  -1  -5  -1   27.58    2.60
  -1  -5  -1   30.76    2.63
  -1  -5  -1   25.70    2.76
  -1  -5  -1   30.88    2.70
  -1  -5  -1   30.22    2.59
  -1  -5  -1   28.43    2.70
  -1  -5  -1   27.16    2.79
  -1  -5  -1   26.92    2.66
  -1  -5  -1   27.00    2.54
   1   5   1   28.97    2.48
  -2  -5  -1    3.43    0.50
  -2  -5  -1    3.94    1.10
  -2  -5  -1    3.46    0.76
  -2  -5  -1    2.72    0.55
  -2  -5  -1    3.54    0.44
  -2  -5  -1    3.41    0.41
  -2  -5  -1    3.44    0.69
  -2  -5  -1    2.39    0.62
  -2  -5  -1    3.70    0.48
   2   5   1    3.48    0.38
   2   5   1    3.08    0.36
   2   5   1    2.89    0.70
  -3  -5  -1    0.23    0.23
  -3  -5  -1   -0.39    0.30
  -3  -5  -1   -0.13    0.17
  -3  -5  -1    0.07    0.31
  -3  -5  -1    0.04    0.16
  -3  -5  -1    0.95    0.46
  -3  -5  -1   -0.07    0.21
  -3  -5  -1   -0.16    0.34
  -3  -5  -1    0.52    0.38
   3   5   1    0.35    0.35
   3   5   1    0.18    0.15
   3   5   1    0.09    0.13
  -4  -5  -1    2.34    0.49
  -4  -5  -1    2.86    0.89
  -4  -5  -1    2.27    0.69
  -4  -5  -1    2.64    1.02
  -4  -5  -1    2.84    0.76
  -4  -5  -1    3.31    0.89
  -4  -5  -1    2.60    0.49
   4   5   1    1.98    0.48
   4   5   1    3.44    0.38
   4   5   1    2.51    0.44
   4   5   1    1.71    0.63
   4   5   1    3.50    0.43
  -5  -5  -1    3.24    0.89
  -5  -5  -1    3.29    1.08
  -5  -5  -1    1.74    0.46
  -5  -5  -1    2.01    0.53
  -5  -5  -1    1.53    0.73
  -5  -5  -1    0.06    0.68
  -5  -5  -1    2.77    0.58
  -5  -5  -1    0.75    0.70
   5   5   1    2.88    0.58
   5   5   1    1.67    0.70
   5   5   1    1.44    0.49
   5   5   1    2.14    0.46
  -6  -5  -1    0.45    0.38
  -6  -5  -1   -1.30    1.00
  -6  -5  -1   -0.72    0.88
  -6  -5  -1   -0.28    0.35
  -6  -5  -1    0.32    0.72
  -6  -5  -1   -0.02    0.39
   6   5   1   -0.05    0.48
   6   5   1   -0.19    0.39
   6   5   1    0.16    0.31
   6   5   1    0.25    0.52
   6   5   1    0.13    0.33
  -7  -5  -1   -0.20    0.50
  -7  -5  -1    0.23    0.43
  -7  -5  -1   -0.28    1.07
  -7  -5  -1   -0.08    0.47
  -7  -5  -1    0.54    0.99
  -7  -5  -1    0.00    0.86
   7   5   1    0.20    0.63
   7   5   1   -0.03    0.68
   7   5   1    0.08    0.60
   7   5   1   -0.20    0.41
   7   5   1    0.32    0.42
  -8  -5  -1   -0.11    1.13
  -8  -5  -1    0.19    0.63
  -8  -5  -1    1.29    0.82
  -8  -5  -1    0.14    0.70
  -8  -5  -1   -0.22    1.43
   8   5   1   -0.63    0.58
   8   5   1   -0.82    0.82
   8   5   1    1.31    0.71
   8   5   1    0.30    1.05
   8   5   1    0.45    0.86
   9  -6  -1   -0.15    0.58
   9  -6  -1    0.67    0.98
   9  -6  -1   -4.67    1.56
   9  -6  -1   -1.04    1.07
   9  -6  -1    0.85    1.62
   9  -6  -1    0.15    1.09
   9  -6  -1   -0.10    0.55
  -9   6   1    0.13    0.41
  -9   6   1    0.29    0.31
  -9   6   1    0.58    0.72
  -9   6   1    0.14    1.74
  -9   6   1    0.56    1.06
  -9   6   1    2.05    1.65
  -9   6   1    0.26    0.31
  -9   6   1    0.09    0.83
   8  -6  -1    0.33    1.19
   8  -6  -1    1.23    0.73
   8  -6  -1    0.98    0.59
   8  -6  -1    0.86    0.82
   8  -6  -1    0.31    0.84
   8  -6  -1   -0.54    0.67
   8  -6  -1    1.03    1.41
  -8   6   1    0.72    0.79
  -8   6   1    0.54    0.23
  -8   6   1    0.69    0.59
  -8   6   1    1.20    0.70
  -8   6   1   -0.52    1.26
  -8   6   1   -0.17    1.13
   7  -6  -1    5.36    1.16
   7  -6  -1    3.52    0.95
   7  -6  -1    5.75    1.08
   7  -6  -1    6.65    1.60
   7  -6  -1    3.57    0.93
   7  -6  -1    3.51    0.86
   7  -6  -1    3.22    1.48
   7  -6  -1    2.59    1.01
  -7   6   1    5.54    1.09
  -7   6   1    2.78    1.20
  -7   6   1    3.91    0.94
  -7   6   1    7.71    1.33
  -7   6   1    2.52    1.12
  -7   6   1    5.20    0.91
   6  -6  -1    1.88    0.61
   6  -6  -1    2.88    1.23
   6  -6  -1    1.68    0.65
   6  -6  -1    3.44    0.93
   6  -6  -1    3.30    0.72
   6  -6  -1    1.14    0.57
   6  -6  -1    1.95    0.57
   6  -6  -1    2.21    1.00
  -6   6   1    3.38    0.86
  -6   6   1    2.06    0.66
  -6   6   1    2.17    0.56
  -6   6   1    2.70    1.12
  -6   6   1    1.88    0.58
   5  -6  -1    9.62    1.69
   5  -6  -1    9.09    1.20
   5  -6  -1   10.11    1.61
   5  -6  -1   10.27    1.28
   5  -6  -1    8.55    1.14
   5  -6  -1    9.14    1.21
   5  -6  -1    9.84    1.36
   5  -6  -1   11.47    1.19
  -5   6   1   10.14    1.20
  -5   6   1    9.52    1.32
  -5   6   1    9.16    1.12
  -5   6   1   11.05    1.62
  -5   6   1    8.75    1.24
  -5   6   1    9.63    1.26
  -5   6   1   11.18    1.73
   4  -6  -1    5.18    0.87
   4  -6  -1    3.91    0.68
   4  -6  -1    3.74    1.03
   4  -6  -1    5.99    1.01
   4  -6  -1    4.85    0.81
   4  -6  -1    3.48    0.62
   4  -6  -1    3.15    0.64
  -4   6   1    3.22    0.68
  -4   6   1    4.36    0.88
  -4   6   1    4.38    1.05
  -4   6   1    6.52    1.05
  -4   6   1    4.57    0.80
  -4   6   1    3.79    0.62
   3  -6  -1    5.14    0.45
   3  -6  -1    3.44    0.60
   3  -6  -1    5.40    1.01
   3  -6  -1    4.50    0.48
   3  -6  -1    6.74    0.90
   3  -6  -1    6.14    1.07
   3  -6  -1    4.39    0.96
   3  -6  -1    4.54    0.76
   3  -6  -1    4.87    0.93
   3  -6  -1    4.90    0.62
  -3   6   1    5.47    0.80
  -3   6   1    7.71    1.07
  -3   6   1    5.13    0.88
  -3   6   1    3.72    0.59
  -3   6   1    4.36    0.91
  -3   6   1    5.11    0.60
   2  -6  -1   49.01    4.15
   2  -6  -1   44.74    4.24
   2  -6  -1   41.24    4.16
   2  -6  -1   41.40    4.00
   2  -6  -1   46.16    4.24
   2  -6  -1   47.00    4.22
   2  -6  -1   44.71    3.97
   2  -6  -1   44.11    3.99
   2  -6  -1   44.07    4.09
   2  -6  -1   42.68    4.05
  -2   6   1   43.71    4.17
  -2   6   1   46.24    4.01
  -2   6   1   45.27    3.97
   1  -6  -1    9.21    1.16
   1  -6  -1    8.98    0.98
   1  -6  -1    9.32    1.11
   1  -6  -1    8.82    1.12
   1  -6  -1   10.07    1.04
   1  -6  -1    9.84    1.05
   1  -6  -1    9.10    1.04
   1  -6  -1    8.41    1.03
   1  -6  -1    8.56    1.04
  -1   6   1    9.67    0.87
  -1   6   1    9.78    0.89
   0  -6  -1    2.64    0.58
   0  -6  -1    1.88    0.31
   0  -6  -1    2.13    0.38
   0  -6  -1    3.13    0.69
   0  -6  -1    2.20    0.46
   0  -6  -1    1.47    0.51
   0  -6  -1    1.62    0.49
   0  -6  -1    3.02    0.39
  -1  -6  -1    0.68    0.20
  -1  -6  -1    0.13    0.32
  -1  -6  -1    0.18    0.26
  -1  -6  -1    0.71    0.38
  -1  -6  -1    0.08    0.36
  -1  -6  -1    0.24    0.14
  -1  -6  -1    0.60    0.26
  -1  -6  -1    0.23    0.33
  -1  -6  -1    0.59    0.22
  -1  -6  -1    0.34    0.26
  -2  -6  -1   23.63    2.34
  -2  -6  -1   23.11    2.14
  -2  -6  -1   18.60    2.38
  -2  -6  -1   24.37    2.38
  -2  -6  -1   24.47    2.27
  -2  -6  -1   24.55    2.20
  -2  -6  -1   21.82    2.21
  -2  -6  -1   23.61    2.09
  -2  -6  -1   18.74    2.51
  -2  -6  -1   22.65    2.23
  -3  -6  -1    0.55    0.74
  -3  -6  -1    0.54    0.45
  -3  -6  -1    0.42    0.31
  -3  -6  -1   -0.05    0.18
  -3  -6  -1    0.29    0.46
  -3  -6  -1    1.00    0.52
  -3  -6  -1    0.32    0.23
  -3  -6  -1    0.10    0.48
   3   6   1    0.49    0.43
   3   6   1    0.72    0.19
   3   6   1    0.54    0.16
  -4  -6  -1    0.27    0.63
  -4  -6  -1    0.31    0.67
  -4  -6  -1    0.87    0.77
  -4  -6  -1    2.04    0.47
  -4  -6  -1    1.56    0.38
  -4  -6  -1    1.74    0.36
  -4  -6  -1    2.04    0.72
  -4  -6  -1    1.89    0.80
   4   6   1    2.00    0.67
   4   6   1    1.64    0.37
   4   6   1    1.82    0.33
  -5  -6  -1    0.01    0.31
  -5  -6  -1   -0.44    0.73
  -5  -6  -1   -0.07    0.34
  -5  -6  -1   -0.06    0.81
  -5  -6  -1   -0.34    0.63
  -5  -6  -1    0.33    0.32
  -5  -6  -1   -0.20    1.10
  -5  -6  -1    0.60    0.87
   5   6   1    0.23    0.24
   5   6   1   -0.08    0.31
   5   6   1   -0.47    0.51
  -6  -6  -1    0.05    1.30
  -6  -6  -1    0.42    0.85
  -6  -6  -1    0.16    0.43
  -6  -6  -1    1.39    0.55
  -6  -6  -1    0.91    0.84
  -6  -6  -1    0.92    0.47
   6   6   1    1.86    0.89
   6   6   1    0.65    0.36
   6   6   1   -0.29    0.40
  -7  -6  -1   -0.51    1.02
  -7  -6  -1   -0.70    1.07
  -7  -6  -1    0.06    0.61
  -7  -6  -1    0.22    0.62
  -7  -6  -1   -0.22    0.52
   7   6   1   -0.21    0.54
   7   6   1    0.04    0.46
   7   6   1   -0.64    0.80
   8  -7  -1    0.22    0.55
   8  -7  -1    0.19    1.34
   8  -7  -1    0.59    1.37
   8  -7  -1    0.70    0.80
   8  -7  -1    1.71    0.78
  -8   7   1    0.23    0.93
  -8   7   1    0.52    0.52
  -8   7   1   -0.02    0.69
  -8   7   1   -0.13    2.29
   7  -7  -1   -1.57    1.24
   7  -7  -1   -0.38    0.59
   7  -7  -1    1.79    0.94
   7  -7  -1    0.13    0.44
   7  -7  -1   -0.36    0.74
   7  -7  -1    0.84    0.62
   7  -7  -1   -0.74    0.91
   7  -7  -1    0.01    0.87
  -7   7   1   -0.10    0.69
  -7   7   1    0.63    0.54
  -7   7   1   -0.15    1.18
  -7   7   1    0.40    0.45
   6  -7  -1    4.89    1.50
   6  -7  -1    4.12    1.93
   6  -7  -1    1.84    1.22
   6  -7  -1    3.08    0.72
   6  -7  -1    1.80    1.11
   6  -7  -1    3.69    0.79
  -6   7   1    2.72    1.18
  -6   7   1    1.36    0.81
  -6   7   1    1.74    0.52
  -6   7   1    2.37    0.83
  -6   7   1    3.14    0.80
  -6   7   1    3.00    0.79
   5  -7  -1    0.42    0.29
   5  -7  -1    0.27    0.67
   5  -7  -1    0.39    0.34
   5  -7  -1   -0.04    0.41
   5  -7  -1    0.45    0.50
   5  -7  -1   -0.18    0.59
   5  -7  -1    0.09    0.40
  -5   7   1    0.23    0.48
  -5   7   1   -0.33    0.25
  -5   7   1   -0.18    0.35
  -5   7   1   -0.26    0.67
  -5   7   1    0.16    0.38
  -5   7   1    0.45    0.58
   4  -7  -1   41.31    4.18
   4  -7  -1   39.40    3.89
   4  -7  -1   41.51    3.90
   4  -7  -1   42.53    4.27
   4  -7  -1   41.44    3.85
   4  -7  -1   40.35    3.80
   4  -7  -1   47.01    4.06
   4  -7  -1   41.83    4.09
  -4   7   1   39.41    3.77
  -4   7   1   40.90    4.08
  -4   7   1   35.86    3.96
  -4   7   1   40.01    3.92
  -4   7   1   41.44    3.91
  -4   7   1   43.62    3.86
   3  -7  -1   11.97    1.51
   3  -7  -1   12.35    1.38
   3  -7  -1   10.77    1.27
   3  -7  -1   11.54    1.06
   3  -7  -1   11.41    1.01
   3  -7  -1    9.68    1.56
   3  -7  -1   11.39    1.23
   3  -7  -1   10.85    1.43
   3  -7  -1    9.92    1.15
   3  -7  -1   10.79    1.29
  -3   7   1    9.96    1.07
  -3   7   1   11.69    1.38
  -3   7   1   11.02    1.19
  -3   7   1   10.21    1.13
  -3   7   1   11.22    1.12
   2  -7  -1    8.36    1.03
   2  -7  -1    9.52    1.21
   2  -7  -1    9.65    0.99
   2  -7  -1   11.94    1.27
   2  -7  -1    9.05    1.16
   2  -7  -1    8.05    1.02
   2  -7  -1   10.07    1.37
   2  -7  -1   10.31    1.30
   2  -7  -1    9.76    1.00
   2  -7  -1    9.41    1.23
  -2   7   1   10.04    0.94
  -2   7   1    9.92    1.21
   1  -7  -1    5.57    1.04
   1  -7  -1    5.04    0.64
   1  -7  -1    6.36    1.03
   1  -7  -1    8.80    1.29
   1  -7  -1    6.75    1.24
   1  -7  -1    6.00    0.71
   1  -7  -1    6.45    0.92
   1  -7  -1    7.52    1.03
   1  -7  -1    5.96    0.78
   1  -7  -1    5.80    0.87
   1  -7  -1    5.48    0.88
   0  -7  -1   13.20    1.43
   0  -7  -1   11.61    1.10
   0  -7  -1   10.07    1.30
   0  -7  -1   10.33    1.06
   0  -7  -1    9.31    1.17
   0  -7  -1    9.66    1.39
   0  -7  -1    9.90    1.01
   0  -7  -1    9.56    1.26
   0  -7  -1    9.22    1.27
   0  -7  -1   11.91    1.23
  -1  -7  -1    0.27    0.40
  -1  -7  -1    1.33    0.54
  -1  -7  -1    1.38    0.33
  -1  -7  -1    0.83    0.26
  -1  -7  -1    0.98    0.23
  -1  -7  -1    0.36    0.47
  -1  -7  -1    1.09    0.42
  -1  -7  -1    0.97    0.40
  -1  -7  -1    0.42    0.51
  -1  -7  -1    0.52    0.42
  -2  -7  -1    4.67    0.84
  -2  -7  -1    4.97    0.58
  -2  -7  -1    5.41    0.77
  -2  -7  -1    4.26    1.00
  -2  -7  -1    5.35    1.03
  -2  -7  -1    3.74    0.63
  -2  -7  -1    4.70    0.65
  -2  -7  -1    4.40    0.84
  -2  -7  -1    3.57    1.02
  -2  -7  -1    3.83    0.89
  -3  -7  -1    3.72    0.88
  -3  -7  -1    5.15    1.14
  -3  -7  -1    6.67    1.00
  -3  -7  -1    4.34    0.77
  -3  -7  -1    5.41    0.93
  -3  -7  -1    2.51    0.61
  -3  -7  -1    4.76    0.73
  -3  -7  -1    2.73    1.09
  -4  -7  -1   17.09    2.39
  -4  -7  -1   16.59    2.24
  -4  -7  -1   21.09    1.99
  -4  -7  -1   24.89    2.68
  -4  -7  -1   16.43    1.91
  -4  -7  -1   16.12    3.03
  -4  -7  -1   21.07    2.00
  -4  -7  -1   20.88    1.86
   4   7   1   19.40    1.75
   4   7   1   18.52    1.73
  -5  -7  -1    8.11    1.71
  -5  -7  -1    9.18    1.06
  -5  -7  -1    9.91    1.61
  -5  -7  -1   10.28    1.82
  -5  -7  -1    6.60    0.73
  -5  -7  -1    8.45    2.99
   5   7   1    8.20    0.85
   5   7   1    7.08    0.82
   5   7   1   10.97    1.81
  -6  -7  -1   -0.05    0.92
  -6  -7  -1    0.12    1.02
  -6  -7  -1   -0.46    1.13
  -6  -7  -1    0.36    0.47
  -6  -7  -1    0.98    0.55
   6   7   1    0.32    0.34
   6   7   1    0.15    0.38
   6   7   1    0.38    0.74
   8  -8  -1    1.78    0.94
   8  -8  -1    0.84    0.68
   8  -8  -1    1.86    1.05
   8  -8  -1   -0.48    1.68
   8  -8  -1    0.93    1.66
  -8   8   1   -0.60    1.34
  -8   8   1    0.68    1.27
  -8   8   1    0.53    0.59
  -8   8   1    1.14    0.91
  -8   8   1    0.16    1.69
   7  -8  -1    1.02    0.59
   7  -8  -1    0.26    0.61
   7  -8  -1   -1.08    1.20
   7  -8  -1    0.72    0.86
   7  -8  -1    3.38    1.59
  -7   8   1    0.53    0.77
  -7   8   1    0.69    0.52
  -7   8   1    1.19    0.98
  -7   8   1    1.53    1.02
  -7   8   1    1.11    1.28
   6  -8  -1    1.19    0.95
   6  -8  -1    0.35    0.59
   6  -8  -1    0.66    0.63
   6  -8  -1   -0.25    0.36
   6  -8  -1    0.12    0.68
   6  -8  -1    0.39    0.95
   6  -8  -1    0.68    0.62
   6  -8  -1   -0.94    1.30
  -6   8   1    0.90    0.84
  -6   8   1   -0.31    0.34
  -6   8   1   -0.07    0.58
  -6   8   1   -0.13    0.70
  -6   8   1    0.06    0.91
   5  -8  -1    0.54    0.49
   5  -8  -1    1.67    0.93
   5  -8  -1    1.14    0.68
   5  -8  -1    0.62    0.52
   5  -8  -1    1.41    0.85
   5  -8  -1    1.24    0.85
   5  -8  -1    1.19    0.54
  -5   8   1    0.44    0.53
  -5   8   1    0.39    0.38
  -5   8   1   -0.11    0.68
  -5   8   1    1.29    0.50
  -5   8   1    1.10    0.58
  -5   8   1    1.71    0.79
   4  -8  -1    4.66    1.16
   4  -8  -1    8.12    1.50
   4  -8  -1    5.74    0.81
   4  -8  -1    4.59    0.90
   4  -8  -1    6.32    0.86
   4  -8  -1    5.54    0.90
   4  -8  -1    5.73    1.30
   4  -8  -1    5.49    1.00
  -4   8   1    4.77    0.71
  -4   8   1    5.34    0.70
  -4   8   1    5.42    0.82
  -4   8   1    4.26    0.82
  -4   8   1    5.25    1.09
   3  -8  -1    3.74    0.90
   3  -8  -1    3.09    0.59
   3  -8  -1    4.50    0.94
   3  -8  -1    3.49    0.75
   3  -8  -1    2.91    0.40
   3  -8  -1    2.96    0.83
   3  -8  -1    2.93    0.59
   3  -8  -1    1.95    0.61
   3  -8  -1    3.89    1.07
   3  -8  -1    4.11    0.51
  -3   8   1    2.89    0.52
  -3   8   1    2.56    0.78
  -3   8   1    3.18    0.47
   2  -8  -1   57.99    5.06
   2  -8  -1   57.24    5.42
   2  -8  -1   54.70    5.29
   2  -8  -1   52.19    5.24
   2  -8  -1   57.53    5.22
   2  -8  -1   56.33    5.28
   2  -8  -1   58.54    5.14
   2  -8  -1   54.34    5.14
  -2   8   1   57.64    4.98
  -2   8   1   58.38    4.96
   1  -8  -1    1.15    0.37
   1  -8  -1    0.64    0.24
   1  -8  -1    0.75    0.52
   1  -8  -1    0.74    0.48
   1  -8  -1    1.46    0.72
   1  -8  -1    0.98    0.30
   1  -8  -1    0.98    0.63
   1  -8  -1    1.54    0.52
   1  -8  -1    0.37    0.35
   0  -8  -1    2.59    0.66
   0  -8  -1    2.10    0.41
   0  -8  -1    1.27    0.72
   0  -8  -1    3.50    0.77
   0  -8  -1    1.51    0.61
   0  -8  -1    2.89    0.65
   0  -8  -1    2.42    0.43
   0  -8  -1    2.67    0.91
  -1  -8  -1    0.52    0.62
  -1  -8  -1    1.51    0.43
  -1  -8  -1    1.95    0.76
  -1  -8  -1    0.45    0.52
  -1  -8  -1    0.56    0.44
  -1  -8  -1    0.82    0.28
  -1  -8  -1    0.92    0.25
  -1  -8  -1    0.23    0.54
  -1  -8  -1    1.89    0.57
  -1  -8  -1    0.50    0.48
  -2  -8  -1    1.62    0.91
  -2  -8  -1    1.92    0.54
  -2  -8  -1    3.13    0.98
  -2  -8  -1    4.72    0.52
  -2  -8  -1    3.79    1.01
  -2  -8  -1    3.38    0.64
  -2  -8  -1    4.19    0.86
  -2  -8  -1    3.46    0.77
  -2  -8  -1    2.81    0.85
  -3  -8  -1    0.85    0.40
  -3  -8  -1    1.27    0.35
  -3  -8  -1    0.83    0.65
  -3  -8  -1    0.73    0.43
  -3  -8  -1    1.46    0.89
  -3  -8  -1    0.72    0.69
  -3  -8  -1    0.10    0.68
  -3  -8  -1    1.17    0.27
  -3  -8  -1    1.56    0.75
  -3  -8  -1    1.81    1.20
  -4  -8  -1    0.44    0.48
  -4  -8  -1    1.33    0.38
  -4  -8  -1    0.97    0.67
  -4  -8  -1    1.38    0.54
  -4  -8  -1    1.84    0.80
  -4  -8  -1    0.96    1.22
  -4  -8  -1    1.31    0.44
  -4  -8  -1    0.35    0.94
  -4  -8  -1    1.04    0.38
  -4  -8  -1    2.24    0.80
  -5  -8  -1   -0.25    0.39
  -5  -8  -1    0.16    0.48
  -5  -8  -1    0.47    0.99
  -5  -8  -1    0.18    0.79
  -5  -8  -1   -0.11    0.46
  -5  -8  -1    0.22    0.23
  -5  -8  -1   -0.08    0.29
  -5  -8  -1    1.13    1.40
  -6  -8  -1    4.77    0.94
  -6  -8  -1    4.56    1.60
  -6  -8  -1    8.24    1.83
  -6  -8  -1    3.20    0.90
   7  -9  -1    2.09    0.95
   7  -9  -1    1.31    0.99
   7  -9  -1    4.72    1.58
   7  -9  -1    3.43    2.02
   7  -9  -1    3.01    0.93
  -7   9   1    1.30    1.02
  -7   9   1    2.96    1.20
  -7   9   1    3.17    1.65
  -7   9   1    3.44    0.81
   6  -9  -1    0.13    0.97
   6  -9  -1    0.02    0.45
   6  -9  -1   -0.54    0.67
   6  -9  -1    0.67    1.45
   6  -9  -1   -0.04    0.55
  -6   9   1   -0.38    0.68
  -6   9   1    0.26    0.91
  -6   9   1    0.27    0.41
  -6   9   1   -0.19    0.69
   5  -9  -1    7.95    1.71
   5  -9  -1    7.35    1.70
   5  -9  -1    5.91    1.25
   5  -9  -1    4.32    1.11
   5  -9  -1    7.63    1.18
   5  -9  -1    6.91    1.01
  -5   9   1    6.80    0.94
  -5   9   1    6.15    0.81
  -5   9   1    4.22    0.79
  -5   9   1    6.20    1.39
  -5   9   1    4.87    1.00
   4  -9  -1    2.38    1.09
   4  -9  -1    0.85    0.51
   4  -9  -1    1.00    0.98
   4  -9  -1    0.93    0.70
   4  -9  -1    0.28    0.62
   4  -9  -1    0.31    0.37
   4  -9  -1    1.46    0.51
   4  -9  -1    0.31    0.45
  -4   9   1    0.42    0.60
  -4   9   1    0.96    0.31
  -4   9   1    0.71    0.39
   3  -9  -1    0.18    0.58
   3  -9  -1    0.10    0.27
   3  -9  -1    0.09    0.77
   3  -9  -1   -0.15    0.19
   3  -9  -1   -0.12    0.46
   3  -9  -1   -0.26    0.44
   3  -9  -1    0.38    0.39
   3  -9  -1    0.59    0.81
   3  -9  -1    0.22    0.28
  -3   9   1   -0.29    0.47
  -3   9   1    0.36    0.20
  -3   9   1    0.14    0.23
   2  -9  -1    6.84    0.88
   2  -9  -1    7.76    0.85
   2  -9  -1    4.97    1.53
   2  -9  -1    5.69    1.06
   2  -9  -1    6.56    1.08
   2  -9  -1    5.49    0.91
   2  -9  -1    5.00    1.03
   2  -9  -1    5.11    1.09
   2  -9  -1    6.48    0.98
   1  -9  -1    0.25    0.69
   1  -9  -1    0.36    0.46
   1  -9  -1   -0.26    0.55
   1  -9  -1   -0.12    0.28
   1  -9  -1   -0.29    0.40
   1  -9  -1    0.67    0.43
   1  -9  -1    0.13    0.19
   1  -9  -1   -0.11    0.37
   1  -9  -1   -0.24    0.21
   1  -9  -1    0.51    0.66
   1  -9  -1   -0.33    0.49
   0  -9  -1   23.09    2.54
   0  -9  -1   24.63    2.73
   0  -9  -1   21.46    2.95
   0  -9  -1   20.82    2.62
   0  -9  -1   21.73    2.67
   0  -9  -1   30.36    2.81
   0  -9  -1   22.68    2.73
   0  -9  -1   28.22    2.39
   0  -9  -1   28.91    2.40
   0  -9  -1   24.45    2.88
  -1  -9  -1    0.35    0.51
  -1  -9  -1   -0.21    0.17
  -1  -9  -1   -0.08    0.63
  -1  -9  -1   -0.19    0.31
  -1  -9  -1   -0.11    0.58
  -1  -9  -1    0.30    0.69
  -1  -9  -1    0.05    0.69
  -1  -9  -1    0.61    0.92
  -1  -9  -1   -0.06    0.22
  -2  -9  -1   -0.45    0.39
  -2  -9  -1    0.19    0.56
  -2  -9  -1    0.06    0.28
  -2  -9  -1    0.91    0.73
  -2  -9  -1   -0.45    0.78
  -2  -9  -1   -0.67    1.04
  -2  -9  -1   -0.07    0.62
  -2  -9  -1    0.80    0.94
  -2  -9  -1    0.54    0.82
  -2  -9  -1    0.02    0.20
  -3  -9  -1    0.76    0.53
  -3  -9  -1    0.24    0.86
  -3  -9  -1    0.08    1.18
  -3  -9  -1    1.21    0.91
  -3  -9  -1   -0.43    0.63
  -3  -9  -1    0.27    0.45
  -3  -9  -1    0.53    0.87
  -3  -9  -1    0.32    0.69
  -4  -9  -1    0.98    0.97
  -4  -9  -1    0.11    0.68
  -4  -9  -1   -0.23    0.37
  -4  -9  -1    1.35    0.79
  -4  -9  -1    0.67    1.15
  -4  -9  -1    0.10    0.34
  -4  -9  -1   -1.34    0.56
  -4  -9  -1   -0.20    0.61
   6 -10  -1    4.63    1.96
   6 -10  -1   12.36    2.36
   6 -10  -1    8.50    1.36
   6 -10  -1   10.05    1.37
   6 -10  -1    6.97    1.46
  -6  10   1    5.24    0.99
  -6  10   1    6.08    1.55
   5 -10  -1    0.61    0.77
   5 -10  -1    1.38    1.00
   5 -10  -1    0.97    1.52
   5 -10  -1    1.46    0.56
   5 -10  -1    1.30    0.75
  -5  10   1    1.05    0.42
  -5  10   1    1.45    0.82
  -5  10   1   -0.22    0.51
   4 -10  -1   -0.13    0.34
   4 -10  -1   -0.39    0.76
   4 -10  -1    0.04    0.55
   4 -10  -1   -0.16    0.60
   4 -10  -1    0.17    0.68
   4 -10  -1   -1.67    1.09
  -4  10   1   -0.04    0.25
  -4  10   1    0.76    0.60
  -4  10   1    0.20    0.34
   3 -10  -1    1.35    0.80
   3 -10  -1    0.45    0.31
   3 -10  -1    0.55    0.26
   3 -10  -1   -0.43    0.46
   3 -10  -1    0.30    0.34
   3 -10  -1    0.02    0.52
   3 -10  -1    1.00    0.91
   3 -10  -1    1.20    0.59
   2 -10  -1    2.16    0.83
   2 -10  -1    1.57    0.43
   2 -10  -1    1.51    0.52
   2 -10  -1    0.88    0.61
   2 -10  -1    1.56    0.49
   2 -10  -1    1.36    0.63
   2 -10  -1   -0.24    0.65
   2 -10  -1    0.49    0.38
   1 -10  -1    1.30    0.34
   1 -10  -1    0.93    0.88
   1 -10  -1    1.01    0.57
   1 -10  -1   -0.18    1.47
   1 -10  -1    1.27    0.69
   1 -10  -1    3.40    1.47
   1 -10  -1    1.43    0.44
   1 -10  -1    0.29    0.80
   1 -10  -1    0.68    0.70
   1 -10  -1    2.39    0.70
   0 -10  -1    0.91    0.58
   0 -10  -1    1.29    0.80
   0 -10  -1    0.96    0.92
   0 -10  -1    0.79    0.28
   0 -10  -1   -0.63    1.08
   0 -10  -1    0.65    0.44
   0 -10  -1    0.24    1.25
   0 -10  -1    0.60    0.75
   0 -10  -1    0.09    0.65
   0 -10  -1    0.68    0.27
  -1 -10  -1    1.48    0.31
  -1 -10  -1    0.78    0.91
  -1 -10  -1    2.03    0.77
  -1 -10  -1    0.57    1.29
  -1 -10  -1    1.44    0.97
  -1 -10  -1    1.65    0.54
  -1 -10  -1    1.62    0.85
  -1 -10  -1    1.47    0.35
  -2 -10  -1    1.06    0.52
  -2 -10  -1   -0.14    0.29
  -2 -10  -1   -0.85    1.11
  -2 -10  -1   -0.20    0.69
  -2 -10  -1    1.12    1.00
  -2 -10  -1    0.16    1.13
  -2 -10  -1   -1.40    0.83
  -3 -10  -1    0.83    1.09
  -3 -10  -1   -1.26    0.82
  -3 -10  -1    0.51    0.43
  -3 -10  -1    0.38    0.34
  -3 -10  -1    0.69    0.65
  -3 -10  -1    0.32    0.98
  -3 -10  -1    1.07    1.28
  -3 -10  -1    0.15    0.47
   3 -11  -1    0.84    0.69
   3 -11  -1    1.25    0.72
   3 -11  -1    1.03    0.31
   3 -11  -1    0.79    0.44
   3 -11  -1   -0.81    0.93
   3 -11  -1    0.41    0.82
   2 -11  -1   -0.46    0.71
   2 -11  -1    0.44    0.34
   2 -11  -1    0.80    0.77
   2 -11  -1   -0.34    1.58
   2 -11  -1    0.33    0.46
   2 -11  -1   -0.93    0.63
   2 -11  -1   -0.13    0.53
   2 -11  -1    1.73    1.06
   1 -11  -1    1.26    0.79
   1 -11  -1    0.87    1.91
   1 -11  -1    2.18    0.88
   1 -11  -1    1.72    0.41
   1 -11  -1    0.51    0.78
   1 -11  -1    0.64    0.83
   1 -11  -1    1.60    1.01
   1 -11  -1    1.16    0.43
   0 -11  -1    0.87    0.58
   0 -11  -1    1.62    0.89
   0 -11  -1    0.72    1.00
   0 -11  -1    0.62    0.25
   0 -11  -1   -0.19    1.06
   0 -11  -1    0.18    0.78
   0 -11  -1    1.40    0.92
  -1 -11  -1    0.28    0.19
  -1 -11  -1    0.29    0.75
  -1 -11  -1    2.79    1.22
  -1 -11  -1   -1.54    0.90
  -1 -11  -1    0.45    0.93
  -1 -11  -1    1.06    0.59
  -1 -11  -1    0.08    0.20
  -1 -11   2    0.10    1.95
  -1 -11   2   -0.99    1.06
  -1 -11   2    0.02    0.50
  -1 -11   2    0.56    1.04
  -1 -11   2   -0.96    0.60
  -1 -11   2    0.15    0.60
  -1 -11   2   -0.60    0.99
   0 -11   2   -0.23    0.50
   0 -11   2   -0.73    0.74
   0 -11   2    2.18    1.89
   0 -11   2    0.16    0.84
   0 -11   2   -0.52    1.53
   0 -11   2   -0.16    0.59
   0 -11   2    0.13    1.02
   0 -11   2   -0.06    0.57
   1 -11   2    4.09    1.69
   1 -11   2    8.87    1.42
   1 -11   2    8.14    1.46
   1 -11   2    6.67    1.45
   1 -11   2    7.78    0.80
   1 -11   2    6.48    1.26
   2 -11   2    6.46    1.24
   2 -11   2    5.80    1.62
   2 -11   2   10.19    1.60
   2 -11   2    7.14    1.18
   2 -11   2    7.99    1.42
   3 -11   2    5.28    1.06
   3 -11   2    3.70    1.03
   3 -11   2    4.56    0.89
   3 -11   2    3.67    1.38
   3 -11   2    7.84    1.43
   3 -11   2    7.31    0.93
   3 -11   2    6.42    1.15
   3 -11   2    8.37    1.46
  -3 -10   2    0.41    0.85
  -3 -10   2   -0.56    0.98
  -3 -10   2    0.24    0.98
  -3 -10   2    0.10    1.00
  -3 -10   2    2.12    1.08
  -3 -10   2   -0.15    0.43
  -2 -10   2    0.96    0.52
  -2 -10   2    1.72    0.96
  -2 -10   2    3.85    1.32
  -2 -10   2    1.08    0.52
  -2 -10   2    2.66    1.17
  -2 -10   2    1.94    0.96
  -2 -10   2    2.13    1.36
  -2 -10   2    2.12    1.14
  -2 -10   2    1.15    1.38
  -2 -10   2    2.36    0.75
  -1 -10   2    0.55    0.89
  -1 -10   2    0.45    0.50
  -1 -10   2    1.00    1.25
  -1 -10   2    0.38    0.53
  -1 -10   2    0.69    0.79
  -1 -10   2    0.82    0.47
  -1 -10   2    0.71    0.79
  -1 -10   2    0.78    1.13
   0 -10   2    0.70    0.71
   0 -10   2    1.21    0.86
   0 -10   2    0.70    1.22
   0 -10   2    0.36    0.94
   0 -10   2    0.47    0.63
   0 -10   2    0.89    0.60
   0 -10   2    0.55    1.06
   1 -10   2    0.35    0.61
   1 -10   2   -0.51    0.75
   1 -10   2   -0.16    0.79
   1 -10   2    0.41    0.50
   1 -10   2   -1.23    0.77
   1 -10   2    0.40    0.19
   1 -10   2    0.57    0.35
   1 -10   2    0.92    0.91
   1 -10   2    0.27    0.48
   1 -10   2    0.29    0.93
   1 -10   2    0.62    0.59
   2 -10   2    3.32    0.50
   2 -10   2    3.27    0.85
   2 -10   2    1.94    0.66
   2 -10   2    1.73    0.82
   2 -10   2    0.64    0.60
   2 -10   2    2.58    1.12
   2 -10   2    3.23    0.85
   2 -10   2    2.04    0.37
   2 -10   2    3.52    1.00
   2 -10   2    4.06    1.19
   2 -10   2    1.72    0.34
   3 -10   2    0.93    0.50
   3 -10   2    0.74    0.61
   3 -10   2    2.53    0.75
   3 -10   2    1.96    1.04
   3 -10   2    1.67    0.70
   3 -10   2    0.95    1.09
   3 -10   2    1.60    0.83
   3 -10   2    1.25    0.43
   3 -10   2    1.41    0.62
  -4  10  -2   37.47    3.80
  -4  10  -2   39.28    3.85
   4 -10   2   41.63    4.23
   4 -10   2   49.50    4.10
   4 -10   2   40.93    4.20
   4 -10   2   50.04    4.29
   4 -10   2   38.83    3.85
   4 -10   2   44.47    3.95
  -5  10  -2    1.58    0.48
  -5  10  -2    2.38    1.11
  -5  10  -2    0.36    0.60
   5 -10   2    0.32    0.72
   5 -10   2    1.53    0.57
   5 -10   2    1.42    1.28
   5 -10   2    2.01    0.86
   5 -10   2    2.13    0.88
   5 -10   2    2.58    0.57
   5 -10   2    2.22    0.87
   5 -10   2    2.88    1.38
  -5  -9   2   -0.41    0.86
  -5  -9   2    0.58    1.31
  -5  -9   2   -0.60    1.13
  -5  -9   2    0.65    1.08
  -5  -9   2   -0.23    0.77
  -5  -9   2    0.28    0.36
  -5  -9   2    0.66    0.46
  -5  -9   2   -0.06    0.56
  -4  -9   2   -1.00    1.13
  -4  -9   2   -0.11    0.59
  -4  -9   2   -0.15    0.44
  -4  -9   2    0.72    0.35
  -4  -9   2    0.02    0.93
  -4  -9   2    0.53    0.64
  -4  -9   2    0.82    0.62
  -3  -9   2    2.25    0.79
  -3  -9   2    1.81    0.36
  -3  -9   2    1.74    0.51
  -3  -9   2    0.61    0.86
  -3  -9   2    2.04    0.94
  -3  -9   2    2.50    0.55
  -3  -9   2    1.84    1.19
  -3  -9   2    0.95    0.56
  -3  -9   2    2.25    0.82
  -3  -9   2    2.47    1.26
  -2  -9   2   28.82    2.71
  -2  -9   2   33.70    3.17
  -2  -9   2   22.60    2.78
  -2  -9   2   25.32    2.78
  -2  -9   2   23.31    2.93
  -2  -9   2   23.81    2.77
  -2  -9   2   31.07    2.67
  -2  -9   2   21.17    3.11
  -1  -9   2    9.25    1.55
  -1  -9   2    7.16    1.43
  -1  -9   2   10.01    1.57
  -1  -9   2    5.64    1.33
  -1  -9   2   10.89    1.22
  -1  -9   2    6.83    1.40
  -1  -9   2    7.57    1.46
  -1  -9   2   10.57    1.19
  -1  -9   2   10.96    1.28
   0  -9   2    8.57    1.52
   0  -9   2    7.56    1.40
   0  -9   2    4.95    1.16
   0  -9   2    6.73    1.01
   0  -9   2    8.82    1.33
   0  -9   2    8.07    0.76
   0  -9   2    8.79    1.53
   0  -9   2    5.46    1.33
   0  -9   2    6.84    1.18
   0  -9   2    7.72    1.28
   0  -9   2    7.45    0.70
   1  -9   2    4.39    0.92
   1  -9   2    4.79    1.34
   1  -9   2    8.24    1.26
   1  -9   2    6.08    0.92
   1  -9   2    5.44    1.26
   1  -9   2    4.44    1.14
   1  -9   2    5.94    0.66
   1  -9   2    7.08    0.93
   1  -9   2    5.87    1.03
   1  -9   2    4.01    1.01
   2  -9   2    0.66    0.41
   2  -9   2    0.34    0.64
   2  -9   2    0.23    0.21
   2  -9   2    0.28    0.44
   2  -9   2    1.16    0.70
   2  -9   2    0.60    0.48
   2  -9   2    0.29    0.50
   2  -9   2    0.90    0.45
   2  -9   2    0.89    0.28
   2  -9   2    0.48    0.38
  -3   9  -2    0.13    0.18
  -3   9  -2   -0.23    0.20
   3  -9   2    0.06    1.01
   3  -9   2    0.15    0.45
   3  -9   2    0.48    0.38
   3  -9   2   -0.52    0.79
   3  -9   2   -0.44    0.62
   3  -9   2    0.03    0.60
   3  -9   2   -0.13    0.23
   3  -9   2   -0.33    0.38
   3  -9   2    0.28    0.33
   3  -9   2    0.25    0.63
   3  -9   2    0.78    0.46
  -4   9  -2    2.93    0.90
  -4   9  -2    3.15    0.76
  -4   9  -2    4.04    0.63
   4  -9   2    5.85    1.09
   4  -9   2    5.17    1.32
   4  -9   2    4.34    0.92
   4  -9   2    2.48    1.08
   4  -9   2    6.55    0.98
   4  -9   2    4.79    0.77
   4  -9   2    5.78    1.48
   4  -9   2    3.31    0.62
   4  -9   2    3.32    1.06
   4  -9   2    4.59    0.81
  -5   9  -2    0.57    0.66
  -5   9  -2   -0.21    0.38
  -5   9  -2   -0.08    0.64
  -5   9  -2    0.11    0.34
  -5   9  -2    0.23    0.23
   5  -9   2    0.19    1.01
   5  -9   2    0.00    0.50
   5  -9   2    0.35    0.47
   5  -9   2   -0.83    1.06
   5  -9   2    0.11    0.59
   5  -9   2    0.04    0.37
   5  -9   2    0.05    0.42
  -6   9  -2   12.84    1.49
  -6   9  -2   11.17    2.01
  -6   9  -2   16.24    1.85
   6  -9   2   16.19    1.75
   6  -9   2   10.72    1.40
   6  -9   2   15.31    2.72
   6  -9   2   13.67    1.65
   6  -9   2    9.64    1.39
   6  -9   2    8.34    2.26
  -7   9  -2    0.38    0.97
  -7   9  -2    1.61    1.28
  -7   9  -2    0.45    1.17
  -7   9  -2   -0.06    0.53
   7  -9   2    0.13    0.63
   7  -9   2    0.78    0.59
   7  -9   2    0.55    0.93
   7  -9   2    1.18    1.81
   7  -9   2    0.26    1.74
  -6  -8   2   -0.48    1.84
  -6  -8   2   -1.40    1.07
  -6  -8   2   -0.18    0.49
  -6  -8   2    1.64    0.65
  -6  -8   2    0.97    0.74
  -6  -8   2    0.90    1.13
  -5  -8   2   -0.05    0.26
  -5  -8   2   -0.16    0.71
  -5  -8   2    0.54    0.62
  -5  -8   2    0.00    0.32
  -5  -8   2   -1.24    0.86
  -5  -8   2    0.07    0.40
  -5  -8   2   -1.32    0.93
  -5  -8   2   -0.07    0.40
  -4  -8   2    1.30    0.38
  -4  -8   2    0.54    0.49
  -4  -8   2    1.34    1.31
  -4  -8   2    0.94    0.50
  -4  -8   2   -0.97    0.77
  -4  -8   2    0.68    0.60
  -4  -8   2    0.76    0.16
  -4  -8   2   -0.18    0.34
  -4  -8   2    0.43    0.85
  -4  -8   2   -0.15    1.02
  -3  -8   2    0.99    0.82
  -3  -8   2    1.15    0.41
  -3  -8   2    0.80    0.47
  -3  -8   2    1.48    0.75
  -3  -8   2   -0.09    0.69
  -3  -8   2    0.81    0.50
  -3  -8   2    1.97    1.08
  -3  -8   2    0.88    0.57
  -3  -8   2    0.18    0.39
  -3  -8   2    1.32    0.31
  -2  -8   2    0.59    0.52
  -2  -8   2    2.69    0.83
  -2  -8   2    1.08    0.20
  -2  -8   2    0.66    0.36
  -2  -8   2   -0.81    0.53
  -2  -8   2    0.03    0.77
  -2  -8   2    0.26    0.71
  -2  -8   2    1.11    0.57
  -2  -8   2    1.80    0.51
  -2  -8   2    0.99    0.29
  -1  -8   2    0.96    0.54
  -1  -8   2   -0.23    0.47
  -1  -8   2    0.20    0.63
  -1  -8   2    0.25    0.35
  -1  -8   2   -0.06    0.66
  -1  -8   2    0.28    0.30
  -1  -8   2    0.08    0.54
  -1  -8   2    0.19    0.47
  -1  -8   2   -0.01    0.36
   0  -8   2   70.66    6.62
   0  -8   2   74.91    6.68
   0  -8   2   77.40    6.62
   0  -8   2   77.18    6.58
   0  -8   2   74.63    6.38
   0  -8   2   70.67    6.71
   0  -8   2   71.25    6.70
   0  -8   2   70.09    6.27
   0  -8   2   74.68    6.64
   0  -8   2   56.66    6.67
   1  -8   2   19.92    2.00
   1  -8   2   14.45    2.10
   1  -8   2   20.97    2.03
   1  -8   2   19.04    2.03
   1  -8   2   17.81    1.69
   1  -8   2   21.51    1.79
   1  -8   2   17.16    1.70
   1  -8   2   17.94    2.15
   1  -8   2   18.62    2.06
   1  -8   2   21.52    2.05
  -2   8  -2    4.27    0.46
  -2   8  -2    4.49    0.45
   2  -8   2    4.08    0.74
   2  -8   2    3.41    0.90
   2  -8   2    4.85    0.58
   2  -8   2    4.65    0.80
   2  -8   2    5.47    1.21
   2  -8   2    4.62    1.03
   2  -8   2    5.52    0.80
   2  -8   2    5.62    1.04
   2  -8   2    5.16    0.86
  -3   8  -2    0.15    0.33
  -3   8  -2   -0.06    0.18
  -3   8  -2    0.01    0.32
   3  -8   2   -0.01    0.20
   3  -8   2    0.19    0.57
   3  -8   2    0.11    0.25
   3  -8   2   -0.01    0.56
   3  -8   2    0.21    0.31
   3  -8   2    0.24    0.55
   3  -8   2    0.33    0.36
   3  -8   2   -0.26    0.26
   3  -8   2   -0.07    0.60
  -4   8  -2    0.04    0.18
  -4   8  -2   -0.50    0.42
  -4   8  -2   -0.05    0.21
  -4   8  -2    0.41    0.48
  -4   8  -2    0.50    0.27
   4  -8   2    0.02    0.28
   4  -8   2   -0.73    0.59
   4  -8   2   -0.07    0.33
   4  -8   2   -0.03    0.78
   4  -8   2    0.55    0.78
   4  -8   2    0.47    0.75
   4  -8   2   -0.30    0.27
   4  -8   2   -0.17    0.37
   4  -8   2   -0.07    0.25
  -5   8  -2    0.86    0.37
  -5   8  -2    0.64    0.75
  -5   8  -2    1.37    0.64
  -5   8  -2    0.68    0.84
  -5   8  -2    1.24    0.51
   5  -8   2    0.46    0.96
   5  -8   2    1.50    0.50
   5  -8   2   -0.14    0.65
   5  -8   2    1.48    1.02
   5  -8   2    1.26    0.49
   5  -8   2    1.45    0.41
   5  -8   2    3.39    0.80
   5  -8   2   -0.12    0.79
   5  -8   2    1.51    0.52
  -6   8  -2   10.24    1.81
  -6   8  -2   11.44    1.77
  -6   8  -2    8.53    1.25
  -6   8  -2    8.88    1.19
  -6   8  -2   11.18    1.94
   6  -8   2    6.62    1.33
   6  -8   2   10.57    1.32
   6  -8   2    9.08    1.20
   6  -8   2    7.96    1.14
   6  -8   2   12.00    2.30
   6  -8   2    6.10    1.81
   6  -8   2   10.60    1.35
  -7   8  -2   -0.30    1.17
  -7   8  -2    0.28    0.43
  -7   8  -2   -0.86    0.48
  -7   8  -2    1.32    1.26
  -7   8  -2    0.51    0.75
   7  -8   2   -0.21    0.73
   7  -8   2    0.93    0.55
   7  -8   2   -0.60    1.50
   7  -8   2    0.27    0.53
   7  -8   2   -0.40    0.52
   7  -8   2    0.83    0.61
   7  -8   2    1.01    1.39
   7   7  -2   -0.02    0.51
   7   7  -2   -0.65    0.41
   7   7  -2   -0.37    0.86
  -7  -7   2   -0.71    0.67
  -7  -7   2   -0.09    1.37
  -7  -7   2    0.22    0.60
  -7  -7   2    1.39    1.21
  -7  -7   2   -1.17    0.59
  -7  -7   2   -2.14    1.19
   6   7  -2    0.58    0.29
   6   7  -2    0.63    0.35
  -6  -7   2    1.22    0.91
  -6  -7   2    0.67    0.52
  -6  -7   2    0.51    0.45
  -6  -7   2    1.24    0.88
  -6  -7   2    0.53    0.58
  -6  -7   2    0.64    0.91
   5   7  -2    0.74    0.14
   5   7  -2    0.89    0.17
  -5  -7   2    0.40    0.66
  -5  -7   2    0.16    0.21
  -5  -7   2    0.36    1.06
  -5  -7   2   -0.07    0.31
  -5  -7   2    1.45    0.51
  -5  -7   2    0.77    0.93
  -5  -7   2    1.21    0.79
  -5  -7   2    0.45    0.96
  -5  -7   2    0.73    0.36
  -5  -7   2    1.66    0.61
  -5  -7   2    1.68    0.59
  -4  -7   2    0.66    0.61
  -4  -7   2    0.47    0.21
  -4  -7   2    0.47    0.59
  -4  -7   2    0.51    0.44
  -4  -7   2    0.63    0.37
  -4  -7   2    0.04    0.25
  -4  -7   2   -0.08    0.28
  -4  -7   2    1.11    0.35
  -4  -7   2    0.18    0.99
  -4  -7   2    1.15    0.84
  -4  -7   2    0.63    0.66
  -3  -7   2    1.10    0.34
  -3  -7   2    0.46    0.13
  -3  -7   2    0.94    0.44
  -3  -7   2    0.91    0.41
  -3  -7   2    0.06    0.71
  -3  -7   2    0.55    0.42
  -3  -7   2    0.34    0.12
  -3  -7   2    1.67    0.88
  -3  -7   2    0.35    0.57
  -3  -7   2    0.77    0.46
  -3  -7   2    1.00    0.25
  -2  -7   2    6.33    1.17
  -2  -7   2    5.52    1.18
  -2  -7   2    8.24    0.92
  -2  -7   2    8.30    0.77
  -2  -7   2    8.34    0.92
  -2  -7   2    8.78    0.99
  -2  -7   2    4.70    1.14
  -2  -7   2    6.07    0.99
  -2  -7   2    7.14    1.22
  -1  -7   2    6.80    0.86
  -1  -7   2    5.82    1.18
  -1  -7   2    6.06    1.16
  -1  -7   2    8.50    1.28
  -1  -7   2    8.39    1.34
  -1  -7   2    6.86    0.90
  -1  -7   2    6.62    0.63
  -1  -7   2    7.02    0.63
  -1  -7   2    5.15    1.28
   0  -7   2    7.58    1.19
   0  -7   2    5.00    0.67
   0  -7   2    5.37    0.54
   0  -7   2    4.96    0.75
   0  -7   2    9.10    1.17
   0  -7   2    5.83    1.01
   0  -7   2    4.20    0.95
   0  -7   2    6.31    0.97
   0  -7   2    6.00    0.99
   1  -7   2    0.65    0.37
   1  -7   2    0.12    0.21
   1  -7   2    0.53    0.41
   1  -7   2    0.48    0.41
   1  -7   2    0.08    0.27
   1  -7   2    0.38    0.51
   1  -7   2    0.55    0.16
   1  -7   2    1.00    0.47
   1  -7   2    0.21    0.32
  -2   7  -2   38.65    3.40
  -2   7  -2   39.26    3.68
  -2   7  -2   38.22    3.29
   2  -7   2   39.13    3.42
   2  -7   2   39.55    3.71
   2  -7   2   30.88    3.64
   2  -7   2   39.05    3.58
   2  -7   2   37.41    3.49
   2  -7   2   30.37    3.48
   2  -7   2   34.24    3.39
   2  -7   2   38.90    3.32
  -3   7  -2  128.99   11.34
  -3   7  -2  112.93   11.09
  -3   7  -2  136.31   11.16
  -3   7  -2  120.61   10.86
  -3   7  -2  128.95   10.98
   3  -7   2  125.78   11.19
   3  -7   2  133.07   11.01
   3  -7   2  119.22   11.31
   3  -7   2  119.21   10.97
   3  -7   2  124.28   11.19
   3  -7   2  127.15   11.27
   3  -7   2  131.29   11.56
   3  -7   2  125.01   11.00
  -4   7  -2    0.78    0.60
  -4   7  -2    0.51    0.29
  -4   7  -2    0.25    0.39
  -4   7  -2    1.17    0.38
  -4   7  -2    2.50    0.60
  -4   7  -2    0.33    0.31
   4  -7   2    0.13    0.58
   4  -7   2    0.32    0.31
   4  -7   2    0.57    0.31
   4  -7   2    0.25    0.54
   4  -7   2    1.90    0.47
   4  -7   2    0.59    0.37
   4  -7   2    1.69    0.81
   4  -7   2    0.99    0.28
   4  -7   2    0.50    0.59
  -5   7  -2    3.05    0.81
  -5   7  -2    2.67    0.94
  -5   7  -2    4.27    0.95
  -5   7  -2    3.32    0.70
  -5   7  -2    3.98    0.68
  -5   7  -2    3.95    0.66
  -5   7  -2    3.50    1.01
   5  -7   2    2.82    0.80
   5  -7   2    4.89    1.42
   5  -7   2    3.37    0.59
   5  -7   2    4.31    0.81
   5  -7   2    3.91    0.81
   5  -7   2    2.42    0.57
   5  -7   2    3.84    0.69
   5  -7   2    3.59    1.01
   5  -7   2    2.38    0.69
  -6   7  -2    0.01    0.46
  -6   7  -2    0.11    0.86
  -6   7  -2   -0.12    0.58
  -6   7  -2    0.22    0.75
  -6   7  -2    0.59    0.72
  -6   7  -2   -0.52    0.32
   6  -7   2   -0.74    0.98
   6  -7   2    0.39    0.70
   6  -7   2   -0.29    0.41
   6  -7   2    0.17    1.14
   6  -7   2   -0.02    0.31
   6  -7   2    0.95    0.53
   6  -7   2   -1.24    1.35
   6  -7   2    0.44    0.48
   6  -7   2    0.46    0.45
   6  -7   2    0.14    0.61
  -7   7  -2    1.04    1.23
  -7   7  -2    0.96    0.45
  -7   7  -2    0.15    0.55
  -7   7  -2    0.72    0.75
   7  -7   2    0.71    1.33
   7  -7   2    0.26    0.95
   7  -7   2    0.97    0.62
   7  -7   2    1.47    0.73
   7  -7   2    0.15    0.40
   7  -7   2    0.45    0.68
   7  -7   2    0.79    0.54
   7  -7   2    2.33    1.32
   7  -7   2    0.38    0.54
  -8   7  -2    4.90    0.97
  -8   7  -2    3.76    1.20
  -8   7  -2    5.56    0.93
   8  -7   2    5.57    1.19
   8  -7   2    5.09    2.11
   8  -7   2    0.93    1.03
   8  -7   2    2.93    1.13
   8  -7   2    5.27    1.08
   8  -7   2    4.56    1.01
   8  -7   2   -0.77    1.67
   7   6  -2    0.59    0.43
   7   6  -2   -0.31    0.69
   7   6  -2    0.54    0.59
  -7  -6   2   -0.35    0.95
  -7  -6   2    0.78    1.07
  -7  -6   2   -0.50    1.03
  -7  -6   2   -0.32    0.47
  -7  -6   2    0.74    0.57
   6   6  -2   -0.07    0.31
   6   6  -2    0.36    0.46
   6   6  -2   -0.17    0.53
  -6  -6   2    0.54    0.53
  -6  -6   2   -0.76    0.89
  -6  -6   2   -1.03    0.69
  -6  -6   2    0.95    0.81
  -6  -6   2    0.07    0.38
  -6  -6   2    0.51    1.14
  -6  -6   2    0.13    0.66
  -6  -6   2    0.22    0.77
  -6  -6   2    0.48    0.35
   5   6  -2    2.36    0.55
   5   6  -2    2.47    0.42
   5   6  -2    3.10    0.83
  -5  -6   2    3.00    0.97
  -5  -6   2    2.36    0.66
  -5  -6   2    2.53    0.49
  -5  -6   2    1.64    1.00
  -5  -6   2    2.51    0.66
  -5  -6   2    2.77    0.98
  -5  -6   2    3.26    0.63
  -5  -6   2    1.03    0.64
  -5  -6   2    2.20    0.92
   4   6  -2    0.03    0.15
   4   6  -2    0.20    0.18
  -4  -6   2    0.50    0.46
  -4  -6   2    0.00    0.21
  -4  -6   2    0.46    0.75
  -4  -6   2   -0.09    0.34
  -4  -6   2    0.83    0.73
  -4  -6   2    0.06    0.24
  -4  -6   2   -0.03    0.21
  -4  -6   2   -0.04    0.37
  -4  -6   2   -0.09    0.23
  -4  -6   2    1.04    0.65
  -4  -6   2   -0.41    0.52
  -3  -6   2   13.76    1.62
  -3  -6   2   16.29    1.40
  -3  -6   2   13.49    1.46
  -3  -6   2   12.36    1.77
  -3  -6   2   14.07    1.78
  -3  -6   2   12.19    1.28
  -3  -6   2   13.65    1.51
  -3  -6   2   14.30    1.80
  -3  -6   2   15.20    1.39
  -3  -6   2   13.09    1.33
  -3  -6   2   13.27    1.50
  -2  -6   2    0.70    0.27
  -2  -6   2    0.39    0.25
  -2  -6   2    0.85    0.51
  -2  -6   2    0.70    0.37
  -2  -6   2    0.55    0.35
  -1  -6   2   32.84    3.26
  -1  -6   2   36.89    2.99
  -1  -6   2   31.88    3.31
  -1  -6   2   33.69    3.26
  -1  -6   2   29.66    3.35
  -1  -6   2   33.87    3.30
  -1  -6   2   34.97    3.17
   0  -6   2    0.03    0.04
   0  -6   2    0.28    0.22
   0  -6   2    0.07    0.42
   0  -6   2    0.20    0.18
   0  -6   2   -0.15    0.30
   0  -6   2    0.15    0.31
   0  -6   2    0.01    0.07
   0  -6   2    0.59    0.34
  -1   6  -2    2.09    0.23
   1  -6   2    3.07    0.69
   1  -6   2    2.05    0.59
   1  -6   2    2.09    0.38
   1  -6   2    1.95    0.47
   1  -6   2    1.30    0.43
   1  -6   2    1.29    0.40
   1  -6   2    2.39    0.35
   1  -6   2    1.55    0.49
  -2   6  -2    7.77    1.02
  -2   6  -2    7.90    0.84
  -2   6  -2    8.44    1.10
  -2   6  -2    8.25    0.98
   2  -6   2    8.25    1.15
   2  -6   2    8.59    1.08
   2  -6   2    8.20    0.86
   2  -6   2    7.29    0.91
   2  -6   2    9.05    1.03
   2  -6   2    8.66    1.22
   2  -6   2    8.45    1.13
   2  -6   2    8.90    0.91
  -3   6  -2  131.51   12.36
  -3   6  -2  141.68   12.30
  -3   6  -2  146.75   12.52
  -3   6  -2  149.77   12.51
  -3   6  -2  129.93   12.54
  -3   6  -2  146.78   12.32
  -3   6  -2  160.08   12.46
   3  -6   2  134.98   12.30
   3  -6   2  139.43   12.45
   3  -6   2  150.36   12.88
   3  -6   2  122.71   12.23
   3  -6   2  136.62   12.57
   3  -6   2  143.76   12.30
   3  -6   2  140.78   12.45
   3  -6   2  134.63   12.56
  -4   6  -2   62.57    5.61
  -4   6  -2   63.07    5.42
  -4   6  -2   55.93    5.41
  -4   6  -2   62.77    5.48
  -4   6  -2   60.21    5.72
  -4   6  -2   62.25    5.75
  -4   6  -2   53.29    5.62
   4  -6   2   59.35    5.53
   4  -6   2   63.33    5.53
   4  -6   2   62.25    5.33
   4  -6   2   61.78    5.38
   4  -6   2   60.97    6.06
   4  -6   2   56.23    5.52
   4  -6   2   56.30    5.42
   4  -6   2   59.78    5.68
  -5   6  -2    6.14    1.11
  -5   6  -2   10.70    1.58
  -5   6  -2    9.55    0.93
  -5   6  -2    4.91    0.93
  -5   6  -2    8.60    0.96
  -5   6  -2   10.99    1.55
  -5   6  -2    6.62    1.44
  -5   6  -2    5.20    0.81
   5  -6   2    8.31    1.13
   5  -6   2    6.12    0.95
   5  -6   2    7.81    1.51
   5  -6   2   11.29    1.64
   5  -6   2    9.40    0.96
   5  -6   2    7.46    0.96
   5  -6   2    8.93    1.08
   5  -6   2    8.10    0.88
   5  -6   2    6.26    1.60
   5  -6   2    5.24    0.94
  -6   6  -2   17.44    1.83
  -6   6  -2   12.98    1.61
  -6   6  -2   17.33    1.90
  -6   6  -2   16.96    1.57
  -6   6  -2   18.30    2.46
  -6   6  -2   16.17    1.92
  -6   6  -2   14.91    1.60
   6  -6   2   14.24    1.76
   6  -6   2   12.30    1.66
   6  -6   2   12.52    1.61
   6  -6   2   13.46    1.86
   6  -6   2   17.76    2.56
   6  -6   2   14.15    2.30
   6  -6   2   13.51    1.67
   6  -6   2   17.15    1.82
   6  -6   2   13.70    1.77
   6  -6   2   18.60    1.78
  -7   6  -2    0.84    0.49
  -7   6  -2    1.81    1.13
  -7   6  -2    0.85    0.51
  -7   6  -2    3.52    0.91
  -7   6  -2    1.21    0.52
  -7   6  -2    2.55    0.96
  -7   6  -2    0.46    0.59
   7  -6   2    2.16    0.63
   7  -6   2    1.71    0.60
   7  -6   2    2.19    0.83
   7  -6   2    0.91    0.78
   7  -6   2    1.37    1.26
   7  -6   2    0.77    0.66
   7  -6   2    1.64    0.71
   7  -6   2    1.52    0.63
   7  -6   2    0.70    0.69
   7  -6   2    2.12    1.16
  -8   6  -2    0.50    0.66
  -8   6  -2    0.07    0.47
  -8   6  -2    3.08    1.59
  -8   6  -2   -0.61    1.49
  -8   6  -2   -0.18    0.60
  -8   6  -2   -0.03    0.50
   8  -6   2    0.50    0.48
   8  -6   2    0.70    0.76
   8  -6   2   -0.33    1.50
   8  -6   2    0.82    0.96
   8  -6   2    0.09    0.72
   8  -6   2    0.28    1.25
   8  -6   2    1.05    0.92
   8  -6   2   -1.59    0.91
   8  -6   2    0.19    0.50
  -9   6  -2    0.01    1.97
  -9   6  -2    0.09    0.97
  -9   6  -2    0.95    1.97
  -9   6  -2   -0.28    0.65
  -9   6  -2   -0.07    0.65
   9  -6   2    1.78    1.12
   9  -6   2   -0.07    0.75
   9  -6   2   -0.37    0.83
   9  -6   2   -0.17    0.61
   9  -6   2    0.34    2.03
   9  -6   2    1.98    2.30
   8   5  -2    0.90    0.52
   8   5  -2    0.85    0.81
   8   5  -2   -0.70    0.89
  -8  -5   2   -0.26    0.64
  -8  -5   2    1.45    1.51
  -8  -5   2   -0.58    0.64
  -8  -5   2    1.26    1.29
  -8  -5   2    0.71    0.70
   7   5  -2   -0.21    0.66
   7   5  -2   -0.08    0.47
   7   5  -2    0.27    0.37
   7   5  -2   -0.61    0.66
   7   5  -2    0.34    0.35
   7   5  -2    0.23    0.58
  -7  -5   2   -0.39    0.86
  -7  -5   2    0.21    0.47
  -7  -5   2   -0.18    0.47
  -7  -5   2    0.23    0.83
  -7  -5   2    0.40    0.99
  -7  -5   2    0.21    0.49
   6   5  -2    0.23    0.53
   6   5  -2    0.31    0.32
   6   5  -2   -0.25    0.41
   6   5  -2    0.43    0.29
   6   5  -2    0.27    0.39
   6   5  -2    0.34    0.49
  -6  -5   2   -0.68    0.56
  -6  -5   2    0.29    0.70
  -6  -5   2    0.11    0.42
  -6  -5   2    0.17    0.31
  -6  -5   2    0.50    0.62
  -6  -5   2    0.33    0.37
   5   5  -2   -0.16    0.38
   5   5  -2    0.62    0.44
   5   5  -2    0.35    0.16
   5   5  -2    0.38    0.23
  -5  -5   2    0.03    0.51
  -5  -5   2   -0.42    0.33
  -5  -5   2    0.67    0.58
  -5  -5   2   -0.07    0.24
  -5  -5   2    0.13    0.29
  -5  -5   2   -0.34    0.46
  -5  -5   2    0.58    0.65
   4   5  -2    6.19    0.97
   4   5  -2    4.10    0.50
   4   5  -2    3.55    0.66
  -4  -5   2    3.66    0.68
  -4  -5   2    4.31    0.51
  -4  -5   2    5.44    1.07
  -4  -5   2    3.31    0.55
  -4  -5   2    4.26    0.52
  -4  -5   2    2.75    0.63
  -4  -5   2    4.51    0.76
  -4  -5   2    3.35    0.89
  -4  -5   2    4.10    0.93
  -4  -5   2    3.18    0.45
   3   5  -2    1.44    0.26
   3   5  -2    1.51    0.32
  -3  -5   2    1.65    0.32
  -3  -5   2    1.67    0.61
  -3  -5   2    1.69    0.40
  -3  -5   2    0.76    0.52
  -3  -5   2    1.12    0.39
  -3  -5   2    1.58    0.29
  -3  -5   2    3.20    0.67
  -3  -5   2    1.12    0.35
  -3  -5   2    2.70    0.37
  -3  -5   2    1.24    0.52
  -3  -5   2    1.69    0.42
  -2  -5   2   37.15    3.49
  -2  -5   2   37.37    3.67
  -2  -5   2   36.55    3.42
  -2  -5   2   42.97    3.49
  -2  -5   2   35.98    3.36
  -2  -5   2   37.44    3.50
  -2  -5   2   35.39    3.69
  -2  -5   2   38.89    3.31
  -2  -5   2   37.49    3.51
  -2  -5   2   37.28    3.33
  -1  -5   2   10.47    1.11
  -1  -5   2    6.14    1.06
  -1  -5   2    7.90    0.89
  -1  -5   2   10.17    1.06
  -1  -5   2    7.93    0.77
  -1  -5   2    9.86    1.00
  -1  -5   2    7.78    0.76
   0  -5   2    6.66    0.86
   0  -5   2    7.44    0.92
   0  -5   2    7.26    0.79
   0  -5   2    8.84    0.73
   0  -5   2    8.83    0.96
   0  -5   2    6.87    0.98
   0  -5   2    9.23    0.99
  -1   5  -2   38.96    3.35
  -1   5  -2   40.99    3.43
  -1   5  -2   36.60    3.54
   1  -5   2   40.47    3.51
   1  -5   2   36.46    3.57
   1  -5   2   34.08    3.43
   1  -5   2   39.71    3.46
   1  -5   2   33.89    3.50
   1  -5   2   38.30    3.57
   1  -5   2   39.22    3.48
  -2   5  -2    1.21    0.37
  -2   5  -2    1.19    0.24
  -2   5  -2    1.17    0.34
  -2   5  -2    1.32    0.43
  -2   5  -2    0.87    0.38
  -2   5  -2    1.03    0.23
  -2   5  -2    0.89    0.26
   2  -5   2    0.62    0.26
   2  -5   2    1.53    0.29
   2  -5   2    1.33    0.42
   2  -5   2    1.30    0.35
   2  -5   2    1.01    0.25
   2  -5   2    1.10    0.27
   2  -5   2    1.06    0.45
  -3   5  -2    2.04    0.62
  -3   5  -2    2.27    0.62
  -3   5  -2    2.28    0.63
  -3   5  -2    2.46    0.47
  -3   5  -2    2.46    0.41
  -3   5  -2    1.33    0.43
   3  -5   2    2.59    0.38
   3  -5   2    1.23    0.66
   3  -5   2    2.54    0.74
   3  -5   2    2.54    0.42
   3  -5   2    1.73    0.42
   3  -5   2    3.74    0.77
   3  -5   2    2.22    0.50
  -4   5  -2    9.48    1.54
  -4   5  -2    9.23    1.15
  -4   5  -2    9.73    1.06
  -4   5  -2    9.36    1.03
  -4   5  -2    9.03    1.10
  -4   5  -2    9.33    1.51
  -4   5  -2    9.16    0.98
  -4   5  -2    9.81    1.24
   4  -5   2    9.17    1.11
   4  -5   2   12.10    1.04
   4  -5   2    9.59    1.26
   4  -5   2    9.71    1.16
   4  -5   2    9.20    1.06
   4  -5   2    9.69    1.04
   4  -5   2    9.19    1.55
   4  -5   2    9.21    1.13
   4  -5   2   10.01    1.12
   4  -5   2    9.69    1.55
  -5   5  -2  259.37   23.09
  -5   5  -2  267.49   22.62
  -5   5  -2  252.79   22.66
  -5   5  -2  270.20   22.42
  -5   5  -2  262.88   22.48
  -5   5  -2  269.78   22.59
  -5   5  -2  271.24   22.91
  -5   5  -2  263.35   22.35
   5  -5   2  240.88   22.63
   5  -5   2  254.93   22.91
   5  -5   2  264.37   22.54
   5  -5   2  245.10   22.47
   5  -5   2  232.76   22.38
   5  -5   2  258.61   22.52
   5  -5   2  265.93   22.60
   5  -5   2  255.08   22.45
   5  -5   2  254.71   23.22
   5  -5   2  246.53   22.53
  -6   5  -2   11.46    1.47
  -6   5  -2   11.62    1.35
  -6   5  -2   11.95    1.25
  -6   5  -2   12.93    2.14
  -6   5  -2   12.64    1.51
  -6   5  -2   12.29    2.00
  -6   5  -2   13.44    1.33
  -6   5  -2   12.36    1.55
   6  -5   2   12.00    2.04
   6  -5   2   12.73    1.39
   6  -5   2   13.08    1.42
   6  -5   2   11.30    2.24
   6  -5   2   10.92    1.42
   6  -5   2   10.64    1.51
   6  -5   2    9.63    1.34
   6  -5   2   11.62    1.45
   6  -5   2   11.44    1.45
   6  -5   2   11.39    1.45
  -7   5  -2   11.14    1.22
  -7   5  -2   11.80    1.48
  -7   5  -2    9.52    1.24
  -7   5  -2    8.67    2.10
  -7   5  -2   10.71    2.16
  -7   5  -2   13.16    1.88
  -7   5  -2    9.40    1.20
  -7   5  -2   10.66    1.72
   7  -5   2   10.01    1.24
   7  -5   2    8.79    1.33
   7  -5   2    9.49    1.37
   7  -5   2    8.07    1.36
   7  -5   2   11.63    2.42
   7  -5   2    8.98    1.46
   7  -5   2   11.03    1.83
   7  -5   2    8.17    1.86
   7  -5   2    8.74    1.53
  -8   5  -2    0.62    1.47
  -8   5  -2   -0.82    0.58
  -8   5  -2   -0.23    0.68
  -8   5  -2   -0.22    0.53
  -8   5  -2   -0.63    0.43
  -8   5  -2    0.41    0.49
  -8   5  -2    0.09    1.25
   8  -5   2   -0.49    0.71
   8  -5   2   -0.85    0.76
   8  -5   2    0.49    0.86
   8  -5   2    0.19    0.40
   8  -5   2   -0.07    0.69
   8  -5   2    0.14    0.43
   8  -5   2    0.41    0.72
   8  -5   2    1.58    1.30
   8  -5   2    0.46    1.66
  -9   5  -2    0.08    2.06
  -9   5  -2   -0.50    0.60
  -9   5  -2   -0.34    1.87
  -9   5  -2    0.12    0.61
  -9   5  -2   -0.12    0.86
  -9   5  -2    0.11    0.75
   9  -5   2   -0.20    0.80
   9  -5   2   -0.04    1.26
   9  -5   2   -0.60    0.79
   9  -5   2   -1.35    1.59
   9  -5   2    1.21    0.99
   9  -5   2   -0.54    0.49
   9  -5   2    0.40    1.84
   9   4  -2   -0.14    0.71
   9   4  -2   -0.31    1.02
   9   4  -2   -0.23    1.16
   9   4  -2    0.82    0.81
  -9  -4   2    1.21    1.38
  -9  -4   2    0.72    0.72
  -9  -4   2   -0.31    0.69
  -9  -4   2    0.90    1.73
  -9  -4   2    1.78    1.02
  -9  -4   2   -1.11    1.31
   8   4  -2   21.90    2.29
   8   4  -2   18.63    2.20
   8   4  -2   11.69    2.72
   8   4  -2   14.42    2.46
  -8  -4   2   14.33    2.51
  -8  -4   2   20.65    2.20
  -8  -4   2   27.68    3.52
  -8  -4   2   16.36    2.06
   7   4  -2    1.58    0.66
   7   4  -2    1.36    0.65
   7   4  -2    1.47    0.52
   7   4  -2    1.11    0.47
   7   4  -2    1.60    0.66
   7   4  -2    1.25    0.79
  -7  -4   2    1.69    1.00
  -7  -4   2    0.92    0.53
  -7  -4   2    1.53    0.57
  -7  -4   2    0.93    0.49
  -7  -4   2    2.27    1.35
  -7  -4   2    1.01    0.75
   6   4  -2    0.06    0.36
   6   4  -2    0.52    0.62
   6   4  -2    0.20    0.39
   6   4  -2   -0.07    0.25
   6   4  -2    0.16    0.35
   6   4  -2    0.23    0.40
   6   4  -2    0.00    0.22
  -6  -4   2    0.34    0.59
  -6  -4   2   -0.46    0.52
  -6  -4   2   -0.28    0.58
  -6  -4   2    0.24    0.56
  -6  -4   2    0.05    0.60
  -6  -4   2    0.23    0.31
  -6  -4   2   -0.13    0.30
  -6  -4   2    0.27    0.33
   5   4  -2    0.56    0.38
   5   4  -2    0.59    0.29
   5   4  -2    0.92    0.42
   5   4  -2    1.51    0.30
   5   4  -2    1.19    0.35
   5   4  -2   -0.10    0.37
   5   4  -2   -0.25    0.41
  -5  -4   2    0.50    0.29
  -5  -4   2    0.74    0.62
  -5  -4   2    1.43    0.53
  -5  -4   2    1.03    0.80
  -5  -4   2    0.40    0.31
  -5  -4   2    1.35    0.42
  -5  -4   2    1.79    0.73
  -5  -4   2    0.42    0.49
   4   4  -2    2.02    0.31
   4   4  -2    2.13    0.36
   4   4  -2    2.83    0.85
   4   4  -2    2.75    0.60
   4   4  -2    2.13    0.34
   4   4  -2    1.19    0.39
   4   4  -2    1.71    0.54
  -4  -4   2    1.21    0.47
  -4  -4   2    1.61    0.62
  -4  -4   2    2.32    0.68
  -4  -4   2    2.23    0.75
  -4  -4   2    1.89    0.43
  -4  -4   2    2.19    0.52
  -4  -4   2    2.03    0.30
  -4  -4   2    1.78    0.36
  -4  -4   2    2.66    0.52
   3   4  -2    7.18    0.98
   3   4  -2    5.50    1.19
   3   4  -2    9.29    0.87
   3   4  -2    7.33    0.98
  -3  -4   2    8.38    0.86
  -3  -4   2   10.23    1.17
  -3  -4   2    8.49    0.87
  -3  -4   2    8.35    0.97
  -3  -4   2   10.77    0.96
  -3  -4   2    8.23    0.98
  -3  -4   2   12.10    1.66
  -3  -4   2    8.92    1.01
   2   4  -2    0.50    0.34
   2   4  -2    0.10    0.15
   2   4  -2   -0.02    0.08
  -2  -4   2   -0.04    0.13
  -2  -4   2    0.08    0.10
  -2  -4   2    0.09    0.09
  -2  -4   2    0.26    0.32
  -2  -4   2    0.04    0.12
  -2  -4   2   -0.21    0.27
  -2  -4   2   -0.27    0.17
  -2  -4   2    0.06    0.08
  -2  -4   2   -0.08    0.12
  -1  -4   2   24.38    1.99
  -1  -4   2   21.43    2.10
  -1  -4   2   23.66    2.16
  -1  -4   2   24.21    2.00
  -1  -4   2   21.25    2.01
  -1  -4   2   21.70    2.01
  -1  -4   2   22.28    2.24
  -1  -4   2   21.70    2.26
   0   4  -2    5.80    0.47
   0   4  -2    5.13    0.49
   0   4  -2    6.05    0.73
   0  -4   2    4.14    0.58
   0  -4   2    4.39    0.49
   0  -4   2    4.47    0.53
   0  -4   2    5.37    0.49
   0  -4   2    5.95    0.70
   0  -4   2    5.54    0.84
   0  -4   2    4.34    0.58
   0  -4   2    5.05    0.65
   0  -4   2    5.66    0.51
  -1   4  -2    1.45    0.39
  -1   4  -2    1.11    0.20
  -1   4  -2    0.88    0.13
  -1   4  -2    0.92    0.29
  -1   4  -2    0.96    0.15
  -1   4  -2    1.28    0.33
   1  -4   2    1.12    0.26
   1  -4   2    1.41    0.36
   1  -4   2    1.49    0.23
   1  -4   2    1.31    0.39
   1  -4   2    1.61    0.32
   1  -4   2    1.20    0.33
   1  -4   2    0.82    0.32
   1  -4   2    0.85    0.20
   1  -4   2    1.36    0.29
  -2   4  -2   10.04    1.15
  -2   4  -2   10.06    1.05
  -2   4  -2   10.40    1.21
  -2   4  -2   11.91    1.08
  -2   4  -2    9.90    1.16
  -2   4  -2    9.94    1.09
  -2   4  -2    9.76    1.02
   2  -4   2    9.85    0.96
   2  -4   2    9.66    1.31
   2  -4   2   10.07    1.01
   2  -4   2   10.64    1.09
   2  -4   2   11.07    1.04
  -3   4  -2   21.54    1.98
  -3   4  -2   20.25    1.89
  -3   4  -2   20.23    2.28
  -3   4  -2   23.25    2.27
  -3   4  -2   22.13    2.14
  -3   4  -2   19.94    2.01
  -3   4  -2   20.03    2.05
  -3   4  -2   21.21    1.98
   3  -4   2   21.45    1.96
   3  -4   2   19.76    2.03
   3  -4   2   21.51    2.05
   3  -4   2   23.41    2.10
   3  -4   2   22.66    1.90
   3  -4   2   20.57    2.41
   3  -4   2   18.63    2.01
   3  -4   2   20.55    2.23
  -4   4  -2    7.46    0.97
  -4   4  -2    9.94    1.47
  -4   4  -2    7.26    0.76
  -4   4  -2    7.77    1.11
  -4   4  -2    6.71    0.86
  -4   4  -2    8.48    0.84
  -4   4  -2    7.79    0.90
   4  -4   2    6.76    0.84
   4  -4   2    5.98    0.82
   4  -4   2    7.86    0.94
   4  -4   2    7.82    0.89
   4  -4   2    7.71    0.92
   4  -4   2    5.60    0.92
   4  -4   2    7.26    0.81
   4  -4   2    8.07    1.37
  -5   4  -2    1.63    0.41
  -5   4  -2    2.17    0.54
  -5   4  -2    2.66    0.63
  -5   4  -2    1.14    0.39
  -5   4  -2    1.35    0.73
  -5   4  -2    1.79    0.63
  -5   4  -2    1.57    0.39
  -5   4  -2    1.49    0.83
   5  -4   2    2.09    0.54
   5  -4   2    2.24    0.52
   5  -4   2    1.97    0.54
   5  -4   2    1.71    0.73
   5  -4   2    1.69    1.00
   5  -4   2    2.41    0.53
   5  -4   2    1.76    0.52
   5  -4   2    2.48    0.58
  -6   4  -2    2.04    0.63
  -6   4  -2    1.98    0.69
  -6   4  -2    2.42    1.07
  -6   4  -2    1.25    0.87
  -6   4  -2    1.42    0.59
  -6   4  -2    0.76    0.38
  -6   4  -2    1.05    0.37
  -6   4  -2    0.76    0.36
   6  -4   2    1.22    0.48
   6  -4   2    0.65    0.53
   6  -4   2    0.93    0.44
   6  -4   2    0.32    0.74
   6  -4   2    0.70    0.50
   6  -4   2    0.31    0.54
   6  -4   2    0.63    0.49
   6  -4   2    1.31    0.90
   6  -4   2    0.77    0.41
   6  -4   2    2.43    0.55
  -7   4  -2   61.30    6.18
  -7   4  -2   54.84    5.63
  -7   4  -2   54.99    5.51
  -7   4  -2   65.82    6.56
  -7   4  -2   51.61    5.37
  -7   4  -2   64.29    5.47
  -7   4  -2   64.29    5.70
  -7   4  -2   69.03    5.78
   7  -4   2   58.46    5.53
   7  -4   2   53.97    6.03
   7  -4   2   52.29    5.55
   7  -4   2   63.50    5.72
   7  -4   2   55.39    5.59
   7  -4   2   70.21    6.64
   7  -4   2   60.22    5.56
   7  -4   2   54.28    5.53
   7  -4   2   64.49    5.49
  -8   4  -2   11.75    2.47
  -8   4  -2    2.91    0.88
  -8   4  -2    4.19    0.96
  -8   4  -2    5.93    0.97
  -8   4  -2    4.49    1.80
  -8   4  -2    6.96    1.68
  -8   4  -2    9.00    2.33
  -8   4  -2    4.44    1.14
   8  -4   2    4.95    1.15
   8  -4   2    6.33    1.18
   8  -4   2    8.41    1.40
   8  -4   2    8.08    2.34
   8  -4   2    5.42    1.12
   8  -4   2    6.39    1.88
   8  -4   2    6.14    1.18
   8  -4   2    5.93    1.34
   8  -4   2    8.22    1.19
   8  -4   2    6.45    0.89
  -9   4  -2    4.92    1.10
  -9   4  -2    6.06    1.39
  -9   4  -2    7.66    1.17
  -9   4  -2    3.61    1.10
  -9   4  -2    1.05    1.85
   9  -4   2    6.20    2.11
   9  -4   2    7.65    1.67
   9  -4   2    7.49    1.05
   9  -4   2    8.31    1.47
   9  -4   2    4.80    1.33
   9  -4   2    7.48    1.41
   9  -4   2    8.44    1.54
   9  -4   2    6.64    1.30
   9  -4   2    5.28    2.02
   9   3  -2   -0.25    0.59
   9   3  -2    1.08    0.82
   9   3  -2    1.80    0.78
   9   3  -2    2.05    1.28
   9   3  -2    0.78    1.03
  -9  -3   2    2.63    1.09
  -9  -3   2   -0.03    1.11
  -9  -3   2    0.89    0.68
  -9  -3   2    1.23    0.73
  -9  -3   2    2.15    1.58
  -9  -3   2    0.68    1.04
   8   3  -2    0.03    0.41
   8   3  -2   -0.43    0.68
   8   3  -2   -0.04    0.83
   8   3  -2   -0.49    0.57
   8   3  -2    0.31    0.71
   8   3  -2   -0.15    0.49
  -8  -3   2   -0.03    0.63
  -8  -3   2    0.55    0.51
  -8  -3   2    0.02    1.15
  -8  -3   2   -0.09    0.90
  -8  -3   2    1.39    1.65
  -8  -3   2   -0.92    0.76
  -8  -3   2    0.22    1.07
   7   3  -2    1.10    0.62
   7   3  -2    0.05    0.52
   7   3  -2    1.20    0.45
   7   3  -2    0.25    0.47
   7   3  -2    0.38    0.45
   7   3  -2    0.96    0.40
  -7  -3   2    0.67    0.96
  -7  -3   2    0.88    0.42
  -7  -3   2    0.81    0.44
  -7  -3   2    0.91    0.94
  -7  -3   2    0.66    0.61
  -7  -3   2    1.39    0.75
  -7  -3   2    1.14    1.06
   6   3  -2   68.48    6.89
   6   3  -2   71.63    6.58
   6   3  -2   76.78    6.76
   6   3  -2   67.49    6.47
   6   3  -2   68.99    6.57
  -6  -3   2   77.73    6.90
  -6  -3   2   75.73    6.59
  -6  -3   2   66.08    6.49
  -6  -3   2   78.81    7.37
  -6  -3   2   65.44    6.75
  -6  -3   2   80.19    6.70
  -6  -3   2   67.59    6.83
   5   3  -2   45.35    4.04
   5   3  -2   46.73    4.16
   5   3  -2   41.36    3.96
   5   3  -2   42.52    4.30
   5   3  -2   37.59    3.92
   5   3  -2   42.61    4.03
  -5  -3   2   40.36    3.95
  -5  -3   2   44.40    4.29
  -5  -3   2   48.03    4.11
  -5  -3   2   38.89    4.15
  -5  -3   2   46.43    3.99
  -5  -3   2   41.34    4.23
  -5  -3   2   42.37    4.03
  -5  -3   2   49.58    4.64
   4   3  -2    2.09    0.43
   4   3  -2    2.73    0.67
   4   3  -2    3.06    0.54
   4   3  -2    2.09    0.69
   4   3  -2    2.39    0.54
   4   3  -2    2.13    0.39
  -4  -3   2    2.02    0.24
  -4  -3   2    2.32    0.63
  -4  -3   2    2.62    0.55
  -4  -3   2    2.98    0.68
  -4  -3   2    3.87    0.89
  -4  -3   2    2.15    0.32
  -4  -3   2    1.33    0.50
  -4  -3   2    2.48    0.53
  -4  -3   2    3.11    0.48
   3   3  -2    0.96    0.44
   3   3  -2    1.48    0.36
   3   3  -2    1.23    0.25
   3   3  -2    1.69    0.30
   3   3  -2    1.63    0.38
   3   3  -2    1.71    0.46
   3   3  -2    1.27    0.30
  -3  -3   2    1.56    0.22
  -3  -3   2    1.47    0.32
  -3  -3   2    1.27    0.32
  -3  -3   2    1.30    0.45
  -3  -3   2    1.56    0.37
  -3  -3   2    2.54    0.68
  -3  -3   2    1.66    0.37
  -3  -3   2    1.62    0.28
   2   3  -2   -0.05    0.04
   2   3  -2    0.13    0.09
   2   3  -2   -0.08    0.23
   2   3  -2   -0.05    0.16
   2   3  -2    0.13    0.15
   2   3  -2    0.05    0.05
  -2  -3   2    0.13    0.10
  -2  -3   2    0.06    0.12
  -2  -3   2    0.03    0.13
  -2  -3   2    0.03    0.07
  -2  -3   2    0.20    0.23
  -2  -3   2    0.00    0.12
  -2  -3   2    1.01    0.44
  -2  -3   2    0.07    0.08
  -2  -3   2    0.06    0.14
   1   3  -2   70.03    7.14
   1   3  -2   89.03    6.99
   1   3  -2   83.78    6.95
  -1  -3   2   79.33    7.06
  -1  -3   2   76.46    7.01
  -1  -3   2   84.44    6.95
  -1  -3   2   85.31    7.05
  -1  -3   2   72.48    6.97
  -1  -3   2   79.84    7.14
  -1  -3   2   78.85    7.14
  -1  -3   2   84.17    6.96
  -1  -3   2   75.77    6.97
   0   3  -2    4.37    0.46
   0   3  -2    5.09    0.68
   0   3  -2    4.04    0.38
   0  -3   2    3.51    0.44
   0  -3   2    3.08    0.40
   0  -3   2    3.48    0.42
   0  -3   2    4.23    0.40
   0  -3   2    4.11    0.38
   0  -3   2    4.74    0.53
   0  -3   2    3.83    0.59
   0  -3   2    4.37    0.53
   0  -3   2    3.00    0.37
  -1   3  -2    4.85    0.69
  -1   3  -2    4.66    0.54
  -1   3  -2    4.91    0.60
  -1   3  -2    3.91    0.52
  -1   3  -2    4.71    0.53
  -1   3  -2    4.75    0.47
  -1   3  -2    4.62    0.48
   1  -3   2    4.63    0.52
   1  -3   2    4.92    0.64
   1  -3   2    4.18    0.57
   1  -3   2    4.32    0.46
   1  -3   2    4.76    0.52
   1  -3   2    4.34    0.49
   1  -3   2    3.25    0.50
   1  -3   2    4.49    0.47
   1  -3   2    4.32    0.53
  -2   3  -2    0.32    0.16
  -2   3  -2    0.12    0.16
  -2   3  -2    0.20    0.20
  -2   3  -2    0.30    0.31
  -2   3  -2    0.14    0.12
  -2   3  -2    0.48    0.16
  -2   3  -2    0.16    0.11
   2  -3   2    0.32    0.19
   2  -3   2   -0.05    0.15
   2  -3   2    0.29    0.17
   2  -3   2    0.64    0.41
   2  -3   2    0.06    0.08
   2  -3   2    0.22    0.13
   2  -3   2    0.51    0.19
   2  -3   2    0.11    0.26
   2  -3   2    0.01    0.09
  -3   3  -2    0.21    0.16
  -3   3  -2    0.10    0.20
  -3   3  -2    0.16    0.15
  -3   3  -2    0.19    0.33
  -3   3  -2    0.13    0.14
  -3   3  -2    0.12    0.11
  -3   3  -2    0.06    0.28
  -3   3  -2    0.11    0.15
   3  -3   2   -0.02    0.15
   3  -3   2    0.14    0.17
   3  -3   2    0.41    0.37
   3  -3   2   -0.13    0.11
   3  -3   2   -0.15    0.15
   3  -3   2   -0.12    0.33
   3  -3   2    0.04    0.20
   3  -3   2    0.06    0.19
   3  -3   2    0.13    0.15
  -4   3  -2    2.44    0.83
  -4   3  -2    2.83    0.56
  -4   3  -2    2.25    0.50
  -4   3  -2    1.76    0.32
  -4   3  -2    2.51    0.43
  -4   3  -2    1.76    0.67
  -4   3  -2    1.92    0.47
   4  -3   2    2.23    0.49
   4  -3   2    1.88    0.47
   4  -3   2    2.37    0.85
   4  -3   2    2.23    0.65
   4  -3   2    1.59    0.36
   4  -3   2    1.92    0.45
   4  -3   2    1.43    0.48
  -5   3  -2    1.91    0.83
  -5   3  -2    1.50    0.40
  -5   3  -2    0.76    0.32
  -5   3  -2    1.08    0.34
  -5   3  -2    1.51    0.72
  -5   3  -2    1.12    0.43
  -5   3  -2    1.78    0.48
  -5   3  -2    1.58    0.49
   5  -3   2    1.16    0.41
   5  -3   2    0.27    0.30
   5  -3   2    0.72    0.36
   5  -3   2    1.06    0.36
   5  -3   2    1.63    0.49
   5  -3   2    1.66    0.77
   5  -3   2    2.52    0.48
   5  -3   2    0.52    0.38
   5  -3   2    0.92    0.58
   5  -3   2    1.48    0.47
  -6   3  -2    0.21    0.27
  -6   3  -2   -0.13    0.61
  -6   3  -2   -0.21    0.28
  -6   3  -2   -0.15    0.24
  -6   3  -2   -0.05    0.30
  -6   3  -2    0.45    0.34
  -6   3  -2    0.07    0.36
  -6   3  -2    0.84    0.76
   6  -3   2    0.14    0.42
   6  -3   2   -0.20    0.36
   6  -3   2    0.05    0.40
   6  -3   2    0.06    0.30
   6  -3   2    0.52    0.73
   6  -3   2   -0.17    0.29
   6  -3   2    0.14    0.31
   6  -3   2   -0.19    0.33
   6  -3   2    0.15    0.79
   6  -3   2    0.42    0.25
  -7   3  -2    6.99    1.16
  -7   3  -2   10.39    1.55
  -7   3  -2    9.46    2.08
  -7   3  -2    7.64    1.03
  -7   3  -2    8.61    1.23
  -7   3  -2    8.15    1.83
  -7   3  -2    6.41    1.07
  -7   3  -2    9.85    1.48
   7  -3   2   10.04    1.24
   7  -3   2    7.56    1.44
   7  -3   2    9.93    2.16
   7  -3   2    7.48    1.69
   7  -3   2    5.87    1.10
   7  -3   2    6.39    1.12
   7  -3   2    6.25    1.20
   7  -3   2    7.33    0.95
   7  -3   2   11.02    1.56
  -8   3  -2    0.98    0.66
  -8   3  -2    3.28    0.95
  -8   3  -2    1.73    1.38
  -8   3  -2    2.30    1.41
  -8   3  -2    1.92    0.60
  -8   3  -2    4.37    0.98
  -8   3  -2    2.80    0.72
  -8   3  -2    1.91    0.74
   8  -3   2    2.53    0.78
   8  -3   2    1.62    1.22
   8  -3   2    0.64    0.69
   8  -3   2    5.05    1.21
   8  -3   2    3.17    0.63
   8  -3   2    3.70    0.89
   8  -3   2    2.02    0.83
   8  -3   2    4.11    1.64
   8  -3   2    2.57    0.74
   8  -3   2    2.45    0.86
  -9   3  -2    3.66    0.88
  -9   3  -2    6.76    1.42
  -9   3  -2    4.45    1.20
  -9   3  -2    0.53    1.65
  -9   3  -2    8.34    2.27
  -9   3  -2    6.49    1.38
  -9   3  -2    5.67    1.07
   9  -3   2    4.04    1.81
   9  -3   2    3.79    1.10
   9  -3   2    4.84    1.38
   9  -3   2    7.93    2.28
   9  -3   2    5.16    1.19
   9  -3   2    4.67    0.98
   9  -3   2    4.92    1.60
   9   2  -2   -0.12    0.61
   9   2  -2   -1.03    1.26
   9   2  -2    0.35    0.77
   9   2  -2    0.26    1.19
   9   2  -2    0.23    0.59
  -9  -2   2   -0.31    0.58
  -9  -2   2   -1.29    0.91
  -9  -2   2    0.04    0.76
  -9  -2   2   -1.52    1.26
  -9  -2   2    0.59    0.98
  -9  -2   2    0.00    0.66
   8   2  -2   -0.74    0.93
   8   2  -2    0.14    0.73
   8   2  -2    0.31    0.45
   8   2  -2    0.02    0.45
   8   2  -2    0.05    0.41
   8   2  -2    0.37    1.11
   8   2  -2    1.89    0.91
  -8  -2   2    0.31    0.43
  -8  -2   2    0.60    0.67
  -8  -2   2   -0.96    1.28
  -8  -2   2    1.52    0.73
  -8  -2   2    0.06    1.06
  -8  -2   2   -0.11    0.84
  -8  -2   2    0.14    0.40
  -8  -2   2    0.90    1.17
   7   2  -2    8.49    1.46
   7   2  -2    5.45    1.38
   7   2  -2    4.81    1.01
   7   2  -2    7.46    1.41
   7   2  -2    6.83    1.14
   7   2  -2    5.96    0.97
  -7  -2   2    5.15    1.32
  -7  -2   2    6.87    1.16
  -7  -2   2    7.79    1.88
  -7  -2   2    5.41    1.29
  -7  -2   2    6.03    1.27
  -7  -2   2    7.47    1.01
  -7  -2   2    4.53    0.90
   6   2  -2    1.04    0.55
   6   2  -2    2.26    0.93
   6   2  -2    1.32    0.52
   6   2  -2    3.02    0.67
   6   2  -2    1.42    0.41
   6   2  -2    1.24    0.70
  -6  -2   2    1.90    0.77
  -6  -2   2    1.58    0.44
  -6  -2   2    1.10    0.50
  -6  -2   2    1.67    0.50
  -6  -2   2    0.94    0.76
  -6  -2   2    2.59    0.61
  -6  -2   2    1.40    0.67
  -6  -2   2    2.02    0.78
   5   2  -2    6.24    1.22
   5   2  -2    7.60    1.06
   5   2  -2    8.53    0.98
   5   2  -2    6.63    1.34
   5   2  -2    9.64    1.23
   5   2  -2   10.04    1.19
  -5  -2   2    8.71    1.03
  -5  -2   2   11.67    1.54
  -5  -2   2    7.41    1.54
  -5  -2   2    8.15    0.97
  -5  -2   2   10.21    1.26
  -5  -2   2    9.82    1.08
  -5  -2   2    7.38    1.44
  -5  -2   2    6.42    0.91
   4   2  -2   60.04    5.48
   4   2  -2   59.48    5.52
   4   2  -2   50.03    5.70
   4   2  -2   63.79    5.51
   4   2  -2   55.26    5.65
   4   2  -2   62.10    5.79
   4   2  -2   65.96    5.56
  -4  -2   2   68.24    5.75
  -4  -2   2   65.17    5.51
  -4  -2   2   61.66    5.59
  -4  -2   2   64.06    5.95
  -4  -2   2   64.36    5.49
  -4  -2   2   59.33    5.71
  -4  -2   2   57.86    5.67
  -4  -2   2   65.59    5.56
   3   2  -2   26.16    2.18
   3   2  -2   22.20    2.22
   3   2  -2   20.26    2.19
   3   2  -2   19.50    2.08
   3   2  -2   24.08    2.36
   3   2  -2   26.67    2.17
   3   2  -2   22.50    2.26
   3   2  -2   21.95    2.37
  -3  -2   2   26.31    2.23
  -3  -2   2   24.42    2.35
  -3  -2   2   25.01    2.30
  -3  -2   2   20.75    2.20
  -3  -2   2   24.01    2.43
  -3  -2   2   25.50    2.15
  -3  -2   2   25.16    2.17
  -3  -2   2   24.26    2.08
   2   2  -2    1.57    0.39
   2   2  -2    1.55    0.30
   2   2  -2    2.04    0.30
   2   2  -2    1.92    0.24
   2   2  -2    2.15    0.30
   2   2  -2    2.03    0.28
   2   2  -2    1.88    0.42
   2   2  -2    1.76    0.26
  -2  -2   2    2.13    0.46
  -2  -2   2    2.13    0.26
  -2  -2   2    2.25    0.38
  -2  -2   2    2.39    0.31
  -2  -2   2    2.13    0.29
  -2  -2   2    2.95    0.44
  -2  -2   2    1.66    0.37
  -2  -2   2    2.42    0.28
  -2  -2   2    2.03    0.46
   1   2  -2   12.70    1.17
   1   2  -2   13.22    1.21
   1   2  -2   13.03    1.16
   1   2  -2   10.75    1.28
   1   2  -2   12.35    1.19
   1   2  -2   13.87    1.18
   1   2  -2   11.37    1.28
  -1  -2   2   11.55    1.27
  -1  -2   2   14.31    1.19
  -1  -2   2   13.27    1.20
  -1  -2   2   13.19    1.20
  -1  -2   2   12.22    1.20
  -1  -2   2   14.86    1.33
   0   2  -2    7.57    0.80
   0   2  -2   10.74    0.83
   0   2  -2    8.00    0.86
   0   2  -2   10.64    0.88
   0   2  -2    7.64    0.82
   0   2  -2    7.17    0.84
   0   2  -2    7.43    0.84
   0  -2   2   11.06    0.92
   0  -2   2   10.48    0.83
   0  -2   2    7.07    0.84
   0  -2   2    7.72    0.82
   0  -2   2   10.29    0.85
   0  -2   2   10.19    0.93
   0  -2   2    8.90    0.86
   0  -2   2   10.31    0.84
   0  -2   2   10.81    0.92
  -1   2  -2  106.64    8.91
  -1   2  -2  105.21    8.98
  -1   2  -2   96.50    8.98
  -1   2  -2   97.98    8.90
  -1   2  -2   90.99    8.98
   1  -2   2  109.53    8.98
   1  -2   2  103.38    8.96
   1  -2   2  118.76    8.92
   1  -2   2   98.86    9.05
   1  -2   2   96.89    8.91
   1  -2   2  106.46    8.88
   1  -2   2   94.27    8.90
   1  -2   2  101.85    8.89
  -2   2  -2   17.41    1.71
  -2   2  -2   16.57    1.73
  -2   2  -2   19.05    1.70
  -2   2  -2   19.34    1.61
  -2   2  -2   19.70    1.71
  -2   2  -2   20.30    1.93
  -2   2  -2   19.48    1.78
   2  -2   2   21.51    1.92
   2  -2   2   16.31    1.70
   2  -2   2   18.75    1.71
   2  -2   2   20.04    1.71
   2  -2   2   16.73    1.97
   2  -2   2   19.45    1.75
   2  -2   2   20.65    1.71
   2  -2   2   15.35    1.72
   2  -2   2   16.41    1.63
  -3   2  -2   10.55    0.99
  -3   2  -2    9.03    1.03
  -3   2  -2    8.68    0.98
  -3   2  -2    8.36    0.99
  -3   2  -2   11.43    1.08
  -3   2  -2    9.31    1.40
  -3   2  -2    9.26    0.91
  -3   2  -2   10.47    1.38
   3  -2   2    9.37    1.01
   3  -2   2    9.56    1.05
   3  -2   2    8.34    0.97
   3  -2   2    8.98    0.98
   3  -2   2   10.46    0.99
   3  -2   2   10.56    1.05
   3  -2   2    7.47    1.26
   3  -2   2   10.28    1.39
   3  -2   2    9.54    1.00
  -4   2  -2   61.69    5.65
  -4   2  -2   60.19    5.19
  -4   2  -2   57.15    5.34
  -4   2  -2   59.10    5.25
  -4   2  -2   53.78    5.72
  -4   2  -2   58.97    5.30
  -4   2  -2   60.15    5.24
  -4   2  -2   59.42    5.28
   4  -2   2   59.73    5.35
   4  -2   2   53.68    5.75
   4  -2   2   58.04    5.58
   4  -2   2   57.69    5.25
   4  -2   2   58.21    5.31
   4  -2   2   56.61    5.21
   4  -2   2   51.48    5.26
   4  -2   2   64.55    5.30
   4  -2   2   62.07    5.27
  -5   2  -2    0.85    0.37
  -5   2  -2    1.09    0.70
  -5   2  -2    0.69    0.27
  -5   2  -2    0.60    0.30
  -5   2  -2    1.86    0.47
  -5   2  -2    0.19    0.26
  -5   2  -2    0.71    0.63
  -5   2  -2    1.61    0.48
   5  -2   2    0.57    0.30
   5  -2   2    0.99    0.69
   5  -2   2    0.83    0.41
   5  -2   2    0.77    0.33
   5  -2   2    0.03    0.34
   5  -2   2    0.49    0.54
   5  -2   2    1.12    0.40
   5  -2   2    1.31    0.31
   5  -2   2    0.88    0.40
   5  -2   2    0.97    0.44
  -6   2  -2   11.45    1.39
  -6   2  -2   13.00    1.33
  -6   2  -2   17.14    2.25
  -6   2  -2   10.26    1.36
  -6   2  -2   13.38    2.13
  -6   2  -2   12.21    1.34
  -6   2  -2   12.46    1.35
   6  -2   2   11.30    1.36
   6  -2   2   11.27    1.31
   6  -2   2   14.54    1.63
   6  -2   2    9.48    1.40
   6  -2   2   13.24    1.41
   6  -2   2    8.70    1.78
   6  -2   2   15.34    2.12
   6  -2   2   10.28    1.31
   6  -2   2   10.28    1.31
  -7   2  -2   -0.50    0.95
  -7   2  -2   -0.08    0.49
  -7   2  -2    0.30    0.45
  -7   2  -2    0.32    0.35
  -7   2  -2    0.42    0.97
  -7   2  -2   -0.19    0.41
  -7   2  -2   -0.08    0.34
   7  -2   2    0.39    0.48
   7  -2   2   -0.66    0.42
   7  -2   2   -0.07    0.33
   7  -2   2    0.24    0.34
   7  -2   2    0.16    0.39
   7  -2   2    0.33    0.75
   7  -2   2   -0.11    0.25
   7  -2   2   -0.02    1.05
   7  -2   2   -0.18    0.42
   7  -2   2    0.32    0.67
  -8   2  -2    0.41    1.13
  -8   2  -2    0.25    0.45
  -8   2  -2   -0.07    1.21
  -8   2  -2    1.18    0.73
  -8   2  -2    0.18    0.62
  -8   2  -2    0.03    0.36
  -8   2  -2    0.73    0.55
  -8   2  -2   -0.13    0.59
   8  -2   2    0.30    1.18
   8  -2   2   -1.85    0.87
   8  -2   2    0.28    0.48
   8  -2   2   -0.05    0.45
   8  -2   2    0.26    0.69
   8  -2   2    0.02    0.63
   8  -2   2    0.26    0.39
   8  -2   2   -1.48    0.98
  -9   2  -2   -0.63    0.96
  -9   2  -2    0.42    0.56
  -9   2  -2   -0.55    0.54
  -9   2  -2    1.12    0.76
  -9   2  -2    0.56    1.45
  -9   2  -2   -0.43    1.74
   9  -2   2   -0.58    0.43
   9  -2   2    1.76    1.45
   9  -2   2   -0.67    0.76
   9  -2   2    0.24    0.95
   9  -2   2   -0.08    0.50
   9  -2   2    0.89    1.75
   9  -2   2    0.14    0.76
   9  -2   2    0.08    0.58
   9   1  -2    1.13    0.95
   9   1  -2   -0.17    0.60
   9   1  -2    1.58    1.25
   9   1  -2    1.04    0.64
   9   1  -2   -0.50    0.84
  -9  -1   2   -0.99    1.38
  -9  -1   2    1.49    0.91
  -9  -1   2    1.15    0.86
  -9  -1   2    0.96    0.99
  -9  -1   2    1.83    1.73
  -9  -1   2    1.30    0.60
  -9  -1   2    0.21    0.64
   8   1  -2    0.18    0.67
   8   1  -2    0.53    0.45
   8   1  -2   -0.08    0.59
   8   1  -2    0.10    0.86
   8   1  -2   -0.07    0.40
  -8  -1   2    0.19    0.51
  -8  -1   2   -0.27    0.38
  -8  -1   2   -0.31    0.36
  -8  -1   2    0.28    0.77
  -8  -1   2    0.06    0.58
  -8  -1   2   -0.26    1.14
  -8  -1   2   -0.72    1.02
  -8  -1   2    0.52    1.12
   7   1  -2    2.80    1.05
   7   1  -2    1.02    0.57
   7   1  -2    1.89    0.52
   7   1  -2    2.95    0.66
   7   1  -2    3.14    0.77
   7   1  -2    1.33    0.70
   7   1  -2    1.32    0.82
  -7  -1   2    2.03    1.14
  -7  -1   2    1.22    0.89
  -7  -1   2    1.43    0.49
  -7  -1   2    1.69    0.82
  -7  -1   2    2.72    0.62
  -7  -1   2    3.17    0.74
  -7  -1   2    0.53    0.65
  -7  -1   2    2.97    0.71
   6   1  -2    8.79    1.12
   6   1  -2    6.49    1.43
   6   1  -2   10.27    1.13
   6   1  -2    6.83    1.51
   6   1  -2    9.84    1.39
   6   1  -2    8.41    1.06
   6   1  -2    7.96    1.04
  -6  -1   2    7.11    1.02
  -6  -1   2    6.51    1.23
  -6  -1   2    9.77    1.19
  -6  -1   2    7.94    1.48
  -6  -1   2    9.39    1.89
  -6  -1   2    9.83    1.26
  -6  -1   2    9.17    1.05
  -6  -1   2    7.96    1.02
   5   1  -2    5.02    0.70
   5   1  -2    8.18    1.06
   5   1  -2    5.20    0.75
   5   1  -2    5.39    0.57
   5   1  -2    3.54    0.97
   5   1  -2    4.69    1.07
   5   1  -2    5.10    0.73
  -5  -1   2    5.26    1.04
  -5  -1   2    6.11    1.03
  -5  -1   2    5.75    0.72
  -5  -1   2    7.11    1.03
  -5  -1   2    7.31    1.01
  -5  -1   2    8.91    1.34
   4   1  -2  144.03   14.91
   4   1  -2  158.01   14.34
   4   1  -2  152.85   14.18
   4   1  -2  169.49   14.61
   4   1  -2  164.86   14.57
   4   1  -2  175.91   14.32
   4   1  -2  167.93   14.32
  -4  -1   2  168.62   14.23
  -4  -1   2  160.76   14.48
  -4  -1   2  162.89   14.32
  -4  -1   2  165.62   14.53
  -4  -1   2  164.96   14.77
  -4  -1   2  169.45   14.62
  -4  -1   2  166.52   14.29
   3   1  -2   82.69    7.12
   3   1  -2   75.28    6.82
   3   1  -2   79.89    6.95
   3   1  -2   84.96    6.89
   3   1  -2   76.76    7.06
   3   1  -2   67.72    7.04
  -3  -1   2   73.44    7.17
  -3  -1   2   81.56    6.84
  -3  -1   2   83.27    7.07
  -3  -1   2   84.08    6.95
  -3  -1   2   82.22    6.88
  -3  -1   2   68.69    6.96
  -3  -1   2   81.96    6.92
  -1  -1   2   12.31    1.08
   0   1  -2  254.27   20.97
   0  -1   2  248.28   20.95
   0  -1   2  204.33   20.98
   0  -1   2  262.76   20.97
  -1   1  -2   19.76    1.92
  -1   1  -2   21.51    1.97
  -1   1  -2   22.03    2.01
  -1   1  -2   22.89    1.96
  -1   1  -2   22.27    1.98
  -1   1  -2   19.86    1.98
  -1   1  -2   25.61    2.11
  -1   1  -2   21.91    2.12
  -1   1  -2   22.18    1.97
   1  -1   2   21.65    1.97
   1  -1   2   24.18    2.07
   1  -1   2   20.96    2.00
   1  -1   2   21.81    1.96
   1  -1   2   23.21    2.00
   1  -1   2   23.31    1.98
   1  -1   2   20.60    2.13
   1  -1   2   21.14    1.97
  -2   1  -2    8.43    0.85
  -2   1  -2    6.18    1.01
  -2   1  -2    9.06    1.05
  -2   1  -2    8.94    0.85
  -2   1  -2    8.88    0.87
  -2   1  -2    9.45    0.86
  -2   1  -2    8.42    0.84
   2  -1   2    8.34    0.85
   2  -1   2    7.20    0.81
   2  -1   2    9.32    1.02
   2  -1   2    9.16    0.85
   2  -1   2    9.41    0.85
   2  -1   2    6.52    1.05
   2  -1   2    8.77    0.87
  -3   1  -2   16.44    1.61
  -3   1  -2   17.60    1.61
  -3   1  -2   17.98    1.68
  -3   1  -2   18.19    2.01
  -3   1  -2   17.07    1.61
  -3   1  -2   16.23    1.86
  -3   1  -2   18.21    1.63
  -3   1  -2   15.73    1.61
   3  -1   2   15.98    1.56
   3  -1   2   16.46    1.61
   3  -1   2   15.28    1.59
   3  -1   2   20.09    2.08
   3  -1   2   15.77    1.66
   3  -1   2   14.87    1.80
   3  -1   2   14.71    1.64
   3  -1   2   18.21    1.68
   3  -1   2   16.10    1.59
  -4   1  -2   74.85    6.81
  -4   1  -2   77.33    6.73
  -4   1  -2   73.90    6.72
  -4   1  -2   78.77    7.10
  -4   1  -2   76.72    6.74
  -4   1  -2   75.04    6.73
  -4   1  -2   74.59    7.26
  -4   1  -2   80.63    6.76
   4  -1   2   76.58    6.81
   4  -1   2   81.80    6.66
   4  -1   2   69.22    6.80
   4  -1   2   67.11    6.79
   4  -1   2   73.66    6.70
   4  -1   2   76.50    6.73
   4  -1   2   76.26    6.74
   4  -1   2   76.53    7.05
   4  -1   2   72.86    7.25
  -5   1  -2   34.61    3.62
  -5   1  -2   40.27    3.62
  -5   1  -2   43.20    3.74
  -5   1  -2   42.08    4.05
  -5   1  -2   37.84    3.59
  -5   1  -2   40.65    3.59
  -5   1  -2   36.57    3.59
  -5   1  -2   41.28    4.27
   5  -1   2   36.00    3.94
   5  -1   2   38.07    3.71
   5  -1   2   40.14    3.61
   5  -1   2   38.75    3.47
   5  -1   2   38.64    3.68
   5  -1   2   33.56    3.68
   5  -1   2   36.51    4.15
   5  -1   2   37.79    3.55
  -6   1  -2    0.50    0.48
  -6   1  -2    0.25    0.33
  -6   1  -2   -0.15    0.68
  -6   1  -2    0.11    0.72
  -6   1  -2    0.45    0.24
  -6   1  -2    0.03    0.34
  -6   1  -2   -0.22    0.49
  -6   1  -2    0.11    0.34
   6  -1   2   -0.06    0.61
   6  -1   2    0.59    0.52
   6  -1   2    1.46    0.43
   6  -1   2    0.21    0.40
   6  -1   2    0.09    0.35
   6  -1   2    0.60    0.33
   6  -1   2    0.64    0.29
   6  -1   2    0.25    0.31
   6  -1   2    0.51    0.36
   6  -1   2    0.07    0.69
  -7   1  -2    5.90    1.08
  -7   1  -2    5.73    1.05
  -7   1  -2    5.31    1.68
  -7   1  -2    4.41    0.96
  -7   1  -2    4.10    0.86
  -7   1  -2    5.79    1.02
   7  -1   2    5.12    1.59
   7  -1   2    5.46    1.01
   7  -1   2    2.95    1.20
   7  -1   2    4.04    0.83
   7  -1   2    6.41    1.30
   7  -1   2    4.81    0.77
   7  -1   2    3.43    0.82
   7  -1   2    4.89    0.93
  -8   1  -2    1.67    1.33
  -8   1  -2    0.16    0.76
  -8   1  -2    0.49    0.57
  -8   1  -2    0.96    1.13
  -8   1  -2    1.56    0.82
  -8   1  -2    0.02    0.59
  -8   1  -2    0.71    0.49
  -8   1  -2    0.98    0.54
   8  -1   2    0.44    0.67
   8  -1   2    0.94    0.69
   8  -1   2    1.10    0.95
   8  -1   2    0.53    0.33
   8  -1   2    0.31    0.37
   8  -1   2    0.58    0.97
   8  -1   2   -0.07    0.53
   8  -1   2    0.98    1.05
   8  -1   2    1.37    1.41
   8  -1   2    0.95    0.60
  -9   1  -2    0.00    0.86
  -9   1  -2   -0.78    1.43
  -9   1  -2   -0.31    0.56
  -9   1  -2    0.74    0.84
  -9   1  -2   -0.42    1.88
  -9   1  -2   -0.47    1.07
  -9   1  -2    0.67    0.59
   9  -1   2    0.34    0.55
   9  -1   2   -2.03    1.46
   9  -1   2   -1.01    0.70
   9  -1   2    0.14    0.36
   9  -1   2    0.60    1.30
   9  -1   2   -0.20    0.27
   9  -1   2   -0.95    0.90
  10   0  -2    0.58    1.65
  10   0  -2    0.63    1.09
  10   0  -2    0.63    1.12
  10   0  -2    0.01    0.78
 -10   0   2   -0.13    0.96
 -10   0   2   -1.09    1.85
 -10   0   2    0.07    1.13
 -10   0   2    0.54    0.73
 -10   0   2   -0.67    0.69
   9   0  -2    6.80    1.31
   9   0  -2    2.52    1.02
   9   0  -2    2.08    0.81
   9   0  -2    3.52    1.36
   9   0  -2    3.10    0.89
  -9   0   2    4.04    1.70
  -9   0   2    1.98    0.74
  -9   0   2    7.77    2.17
  -9   0   2    2.24    1.19
  -9   0   2    3.15    1.02
  -9   0   2    6.24    1.21
   8   0  -2    1.32    1.02
   8   0  -2    1.76    1.00
   8   0  -2    1.62    0.26
   8   0  -2    0.71    0.53
   8   0  -2   -1.23    0.86
   8   0  -2    1.79    0.62
   8   0  -2    1.08    0.73
   8   0  -2    2.03    0.72
  -8   0   2    2.58    0.79
  -8   0   2    1.44    0.56
  -8   0   2    3.08    0.90
  -8   0   2    2.30    0.74
  -8   0   2    1.40    0.75
  -8   0   2    1.61    1.14
  -8   0   2    2.42    0.75
  -8   0   2    0.61    1.15
   7   0  -2    3.07    0.79
   7   0  -2    3.30    1.13
   7   0  -2    2.17    0.67
   7   0  -2    0.68    0.57
   7   0  -2    3.23    0.37
   7   0  -2    3.72    1.07
   7   0  -2    1.35    0.55
   7   0  -2    3.97    0.78
  -7   0   2    2.32    0.66
  -7   0   2    2.10    0.58
  -7   0   2    2.50    0.67
  -7   0   2    3.09    1.03
  -7   0   2    1.04    0.46
  -7   0   2    2.93    1.28
  -7   0   2    3.90    0.82
  -7   0   2    2.62    0.78
   6   0  -2    0.10    0.56
   6   0  -2    0.16    0.34
   6   0  -2    0.00    0.45
   6   0  -2   -0.34    0.32
   6   0  -2    0.04    0.43
   6   0  -2    0.00    0.26
   6   0  -2    0.21    0.16
   6   0  -2    0.18    0.26
  -6   0   2   -0.01    0.59
  -6   0   2    0.15    0.32
  -6   0   2    0.05    0.29
  -6   0   2   -0.13    0.26
  -6   0   2    0.07    0.52
  -6   0   2    0.01    0.23
  -6   0   2    0.08    0.45
  -6   0   2   -0.07    0.38
   5   0  -2   -0.38    0.16
   5   0  -2    0.77    0.60
   5   0  -2    0.21    0.36
   5   0  -2    0.20    0.20
   5   0  -2   -0.02    0.27
   5   0  -2   -0.24    0.21
   5   0  -2    0.12    0.35
   5   0  -2    0.04    0.14
  -5   0   2   -0.08    0.37
  -5   0   2   -0.10    0.21
  -5   0   2   -0.07    0.20
  -5   0   2    0.20    0.16
  -5   0   2    0.19    0.41
  -5   0   2   -0.08    0.20
  -5   0   2   -0.13    0.29
  -5   0   2    0.09    0.21
   4   0  -2   18.61    1.71
   4   0  -2   15.77    1.61
   4   0  -2   14.63    1.51
   4   0  -2   17.99    1.91
   4   0  -2   15.37    1.73
   4   0  -2   15.48    1.62
   4   0  -2   15.93    1.88
   4   0  -2   16.16    1.59
  -4   0   2   15.22    1.80
  -4   0   2   16.26    1.60
  -4   0   2   20.64    1.78
  -4   0   2   18.03    1.69
  -4   0   2   19.40    2.09
  -4   0   2   15.40    1.56
  -4   0   2   17.26    1.63
  -4   0   2   19.07    1.75
  -4   0   2   15.51    1.64
   3   0  -2    2.87    0.57
   3   0  -2    0.96    0.39
   3   0  -2    2.28    0.40
   3   0  -2    1.94    0.49
   3   0  -2    2.07    0.27
   3   0  -2    3.43    0.50
   3   0  -2    2.32    0.32
  -3   0   2    2.11    0.38
  -3   0   2    2.67    0.39
  -3   0   2    1.39    0.50
  -3   0   2    2.69    0.40
  -3   0   2    2.36    0.53
  -3   0   2    1.77    0.28
  -3   0   2    3.82    0.53
   2   0  -2   65.84    5.85
   2   0  -2   60.92    5.88
   2   0  -2   67.74    5.82
   2   0  -2   58.34    5.95
   2   0  -2   67.21    5.86
   2   0  -2   73.49    5.90
   2   0  -2   68.82    5.96
   2   0  -2   68.95    5.81
  -2   0   2   68.07    6.04
  -2   0   2   71.71    5.89
  -2   0   2   64.47    5.89
  -2   0   2   67.83    5.86
  -2   0   2   70.52    5.94
  -2   0   2   67.35    5.85
  -2   0   2   60.01    5.95
  -2   0   2   66.85    5.82
  -1   0  -2  899.46   77.93
  -2   0  -2   31.88    3.16
  -2   0  -2   34.93    3.41
  -2   0  -2   36.12    3.11
  -2   0  -2   36.98    3.33
  -2   0  -2   29.93    3.18
  -2   0  -2   38.27    3.18
  -2   0  -2   35.58    3.13
  -2   0  -2   30.30    3.08
  -2   0  -2   37.94    3.14
   2   0   2   40.38    3.32
   2   0   2   37.77    3.14
   2   0   2   37.03    3.15
   2   0   2   33.15    3.41
   2   0   2   35.79    3.10
   2   0   2   31.31    3.16
   2   0   2   33.84    3.18
   2   0   2   35.53    3.08
  -3   0  -2    0.16    0.31
  -3   0  -2    0.18    0.14
  -3   0  -2    0.04    0.14
  -3   0  -2    0.16    0.11
  -3   0  -2   -0.05    0.14
  -3   0  -2    0.23    0.36
  -3   0  -2    0.19    0.20
  -3   0  -2   -0.09    0.14
  -3   0  -2    0.20    0.24
   3   0   2    0.17    0.12
   3   0   2    0.26    0.21
   3   0   2   -0.06    0.12
   3   0   2   -0.04    0.25
   3   0   2    0.11    0.24
   3   0   2    0.14    0.14
   3   0   2    0.18    0.33
   3   0   2    0.11    0.11
  -4   0  -2    1.00    0.31
  -4   0  -2    1.17    0.34
  -4   0  -2    0.47    0.36
  -4   0  -2    0.38    0.22
  -4   0  -2    0.48    0.48
  -4   0  -2    1.47    0.62
  -4   0  -2    0.67    0.25
   4   0   2    0.13    0.27
   4   0   2    1.07    0.61
   4   0   2    0.65    0.19
   4   0   2    0.40    0.23
   4   0   2    0.35    0.21
   4   0   2    1.09    0.50
   4   0   2    1.28    0.46
   4   0   2    0.85    0.30
   4   0   2    0.23    0.30
  -5   0  -2   13.45    1.55
  -5   0  -2   13.50    1.41
  -5   0  -2   12.30    1.48
  -5   0  -2   15.85    1.58
  -5   0  -2   13.77    1.52
  -5   0  -2   12.86    1.98
  -5   0  -2   13.64    1.42
   5   0   2   16.52    1.56
   5   0   2   12.40    1.46
   5   0   2   12.73    1.40
   5   0   2   12.49    1.60
   5   0   2   13.42    1.27
   5   0   2    9.64    1.52
   5   0   2   16.37    2.11
   5   0   2   12.34    1.93
  -6   0  -2   42.74    4.18
  -6   0  -2   46.37    4.26
  -6   0  -2   42.59    4.55
  -6   0  -2   41.37    4.08
  -6   0  -2   49.75    4.99
  -6   0  -2   46.91    4.13
  -6   0  -2   43.39    4.08
   6   0   2   39.33    3.92
   6   0   2   40.38    4.07
   6   0   2   40.84    4.48
   6   0   2   48.88    4.85
   6   0   2   48.39    4.37
   6   0   2   45.33    4.17
   6   0   2   39.64    4.03
   6   0   2   42.36    3.88
   6   0   2   48.76    4.23
  -7   0  -2    1.15    0.57
  -7   0  -2    1.24    1.00
  -7   0  -2    0.64    0.43
  -7   0  -2    1.72    0.60
  -7   0  -2    0.77    0.41
  -7   0  -2   -0.45    0.96
  -7   0  -2    1.00    0.60
  -7   0  -2    0.61    0.80
   7   0   2    2.38    1.26
   7   0   2    0.87    0.25
   7   0   2    1.25    0.32
   7   0   2    0.53    0.84
   7   0   2    0.60    0.48
   7   0   2    0.93    0.48
   7   0   2    1.20    0.71
   7   0   2    0.94    0.49
   7   0   2    0.78    0.84
  -8   0  -2   -0.06    0.45
  -8   0  -2   -0.27    0.57
  -8   0  -2    1.02    0.98
  -8   0  -2   -0.29    1.33
  -8   0  -2   -0.14    1.06
  -8   0  -2   -0.23    0.60
  -8   0  -2   -0.77    0.74
  -8   0  -2    0.42    0.53
   8   0   2   -0.06    1.11
   8   0   2    0.04    0.16
   8   0   2    0.00    1.26
   8   0   2   -0.31    0.96
   8   0   2   -0.46    0.64
   8   0   2    0.24    0.53
   8   0   2    0.08    0.44
   8   0   2    0.39    0.99
  -9   0  -2    1.40    1.37
  -9   0  -2    0.51    0.71
  -9   0  -2   -0.26    0.67
  -9   0  -2    0.67    0.75
  -9   0  -2    1.08    0.88
  -9   0  -2    1.43    2.06
  -9   0  -2    0.17    1.39
   9   0   2   -0.25    1.03
   9   0   2    0.58    0.69
   9   0   2   -0.40    0.73
   9   0   2    1.49    1.35
   9   0   2    0.17    0.89
  10  -1  -2    2.39    1.26
  10  -1  -2   -1.22    0.95
  10  -1  -2   -0.88    0.93
  10  -1  -2    0.21    1.59
  10  -1  -2    0.34    0.30
 -10   1   2   -0.17    0.76
 -10   1   2   -0.80    1.84
 -10   1   2    0.09    1.17
 -10   1   2    0.05    0.84
 -10   1   2   -0.30    0.70
 -10   1   2    3.73    2.36
   9  -1  -2    0.68    1.11
   9  -1  -2    0.73    0.28
   9  -1  -2    0.40    0.34
   9  -1  -2    1.14    0.66
   9  -1  -2   -0.03    1.17
   9  -1  -2    1.68    1.23
   9  -1  -2    0.60    0.55
  -9   1   2    1.32    0.60
  -9   1   2   -1.69    1.45
  -9   1   2    1.48    0.91
  -9   1   2    0.44    0.58
  -9   1   2    0.72    0.79
  -9   1   2    0.96    0.75
  -9   1   2    0.38    0.99
  -9   1   2    1.60    1.61
   8  -1  -2    0.65    0.45
   8  -1  -2    0.43    0.28
   8  -1  -2    0.66    0.85
   8  -1  -2    0.83    0.55
   8  -1  -2    0.53    0.83
   8  -1  -2   -0.07    0.95
   8  -1  -2    0.21    0.48
  -8   1   2    1.97    0.78
  -8   1   2    1.08    0.64
  -8   1   2    0.37    0.60
  -8   1   2    0.57    0.44
  -8   1   2    0.78    1.01
  -8   1   2   -0.71    0.95
  -8   1   2    0.30    0.51
   7  -1  -2   15.29    2.54
   7  -1  -2   19.30    1.85
   7  -1  -2   16.50    2.08
   7  -1  -2   17.09    1.88
   7  -1  -2   24.30    2.53
   7  -1  -2   14.47    1.63
   7  -1  -2   16.54    1.82
  -7   1   2   17.65    2.30
  -7   1   2   17.61    1.86
  -7   1   2   17.04    1.86
  -7   1   2   17.52    1.93
  -7   1   2   13.96    1.84
  -7   1   2   21.45    1.96
   6  -1  -2    1.03    0.42
   6  -1  -2    1.00    0.33
   6  -1  -2    0.95    0.30
   6  -1  -2    0.86    0.62
   6  -1  -2    1.23    0.55
   6  -1  -2    1.84    0.80
   6  -1  -2    0.80    0.41
   6  -1  -2    0.93    0.37
  -6   1   2    1.35    0.48
  -6   1   2    1.05    0.37
  -6   1   2    1.03    0.67
  -6   1   2    1.14    0.44
  -6   1   2    1.35    0.91
  -6   1   2    0.64    0.34
  -6   1   2    0.42    0.32
   5  -1  -2    0.98    0.36
   5  -1  -2    2.36    0.69
   5  -1  -2    0.96    0.62
   5  -1  -2    0.91    0.27
   5  -1  -2    1.93    0.58
   5  -1  -2    1.22    0.37
   5  -1  -2    1.77    0.47
   5  -1  -2    2.60    0.54
  -5   1   2    1.58    0.45
  -5   1   2    1.90    0.78
  -5   1   2    1.67    0.59
  -5   1   2    1.93    0.46
  -5   1   2    2.72    0.60
  -5   1   2    1.18    0.33
  -5   1   2    1.91    0.47
  -5   1   2    1.19    0.36
  -5   1   2    1.02    0.32
   4  -1  -2   10.38    1.07
   4  -1  -2   10.04    1.09
   4  -1  -2    8.59    1.41
   4  -1  -2   10.28    1.04
   4  -1  -2   12.14    1.42
   4  -1  -2   12.24    1.20
   4  -1  -2   10.27    1.18
   4  -1  -2    9.19    1.07
  -4   1   2   10.69    1.10
  -4   1   2   10.27    1.13
  -4   1   2   11.75    1.23
  -4   1   2   11.05    1.51
  -4   1   2    9.54    1.27
  -4   1   2   11.58    1.23
  -4   1   2   10.07    1.09
  -4   1   2    9.97    1.12
  -4   1   2    9.46    1.09
   3  -1  -2    9.41    1.08
   3  -1  -2    8.72    0.87
   3  -1  -2    7.72    0.85
   3  -1  -2    8.06    0.92
   3  -1  -2    8.64    0.88
   3  -1  -2    9.34    0.93
   3  -1  -2    7.95    1.06
   3  -1  -2    8.71    0.88
  -3   1   2    8.03    0.95
  -3   1   2    8.75    0.90
  -3   1   2    8.90    1.04
  -3   1   2    7.55    0.88
  -3   1   2    9.05    0.89
  -3   1   2    6.59    1.10
  -3   1   2    8.02    0.88
  -3   1   2   11.01    0.92
  -3   1   2    8.62    0.89
   2  -1  -2  198.58   16.47
   2  -1  -2  190.67   16.36
   2  -1  -2  190.78   16.35
   2  -1  -2  194.79   16.35
   2  -1  -2  198.20   16.35
   2  -1  -2  164.72   16.39
   2  -1  -2  197.31   16.35
   2  -1  -2  163.98   16.47
  -2   1   2  178.74   16.54
  -2   1   2  166.04   16.40
  -2   1   2  178.61   16.35
  -2   1   2  204.10   16.52
  -2   1   2  192.44   16.36
  -2   1   2  205.83   16.37
  -2   1   2  199.91   16.35
  -2   1   2  185.52   16.34
  -2   1   2  195.36   16.37
   1  -1  -2  141.75   12.50
   1  -1  -2  123.54   12.53
   1  -1  -2  150.01   12.53
   1  -1  -2  147.22   12.46
   1  -1  -2  154.97   12.50
   1  -1  -2  150.56   12.45
   1  -1  -2  123.75   12.54
   1  -1  -2  147.94   12.49
  -1   1   2  146.99   12.51
  -1   1   2  151.30   12.50
  -1   1   2  153.61   12.52
  -1   1   2  158.68   12.50
  -1   1   2  131.68   12.57
  -1   1   2  129.85   12.54
  -1   1   2  147.37   12.45
   0  -1  -2   31.82    3.23
   0  -1  -2   32.32    3.14
   0  -1  -2   39.52    3.22
   0  -1  -2   38.75    3.20
   0  -1  -2   39.63    3.25
   0  -1  -2   38.79    3.20
   0  -1  -2   37.60    3.21
   0   1   2   36.90    3.20
   0   1   2   29.75    3.26
   0   1   2   30.54    3.23
   0   1   2   39.37    3.26
   0   1   2   37.33    3.20
   0   1   2   39.82    3.22
  -1  -1  -2   39.03    3.30
  -1  -1  -2   37.11    3.32
  -1  -1  -2   32.26    3.31
  -1  -1  -2   38.10    3.23
  -1  -1  -2   32.79    3.44
  -1  -1  -2   37.72    3.36
  -1  -1  -2   38.20    3.34
   1   1   2   39.06    3.35
   1   1   2   36.99    3.34
   1   1   2   38.34    3.36
   1   1   2   38.30    3.27
   1   1   2   34.91    3.47
   1   1   2   39.20    3.23
  -2  -1  -2  465.97   35.24
  -2  -1  -2  391.17   35.42
  -2  -1  -2  368.47   35.25
  -2  -1  -2  460.04   35.34
   2   1   2  389.41   35.42
   2   1   2  364.44   35.21
  -3  -1  -2  177.99   15.13
  -3  -1  -2  163.55   14.75
  -3  -1  -2  156.06   15.23
  -3  -1  -2  179.60   14.87
  -3  -1  -2  174.57   14.84
  -3  -1  -2  180.54   14.81
  -3  -1  -2  177.00   14.97
  -3  -1  -2  150.30   14.99
   3   1   2  178.75   14.75
   3   1   2  180.74   15.07
   3   1   2  170.03   14.89
   3   1   2  174.86   14.81
   3   1   2  160.66   15.23
   3   1   2  179.48   14.85
   3   1   2  159.35   14.98
   3   1   2  159.61   14.90
  -4  -1  -2    2.45    0.67
  -4  -1  -2    5.38    1.17
  -4  -1  -2    3.69    0.59
  -4  -1  -2    5.86    0.60
  -4  -1  -2    4.23    0.78
  -4  -1  -2    3.75    0.89
  -4  -1  -2    3.60    0.63
   4   1   2    3.77    0.54
   4   1   2    4.64    0.63
   4   1   2    3.90    0.43
   4   1   2    4.37    0.82
   4   1   2    6.24    0.86
   4   1   2    4.48    1.07
   4   1   2    4.11    0.62
  -5  -1  -2    0.09    0.19
  -5  -1  -2    0.14    0.53
  -5  -1  -2    0.06    0.23
  -5  -1  -2   -0.34    0.42
  -5  -1  -2   -0.06    0.49
  -5  -1  -2   -0.07    0.21
  -5  -1  -2   -0.01    0.36
  -5  -1  -2   -0.34    0.34
   5   1   2    0.39    0.14
   5   1   2   -0.27    0.45
   5   1   2   -0.03    0.22
   5   1   2   -0.16    0.33
   5   1   2   -0.12    0.18
   5   1   2   -1.16    0.34
  -6  -1  -2    0.36    0.29
  -6  -1  -2    0.53    0.51
  -6  -1  -2   -0.26    0.69
  -6  -1  -2    0.25    0.61
  -6  -1  -2    0.41    0.46
  -6  -1  -2   -0.06    0.48
  -6  -1  -2    0.57    0.33
  -6  -1  -2    0.33    0.34
   6   1   2    0.70    0.40
   6   1   2   -0.24    0.61
   6   1   2    0.52    0.13
   6   1   2    0.62    0.72
   6   1   2    0.60    0.31
   6   1   2    0.34    0.12
   6   1   2    0.91    0.56
   6   1   2    0.62    0.38
   6   1   2   -0.53    0.56
  -7  -1  -2    0.50    0.43
  -7  -1  -2    0.79    0.43
  -7  -1  -2   -0.06    1.02
  -7  -1  -2    0.42    0.60
  -7  -1  -2    1.09    0.95
  -7  -1  -2    1.17    0.90
  -7  -1  -2    0.95    0.68
  -7  -1  -2    0.37    0.42
   7   1   2    2.12    0.99
   7   1   2    1.28    0.53
   7   1   2    0.95    0.99
   7   1   2    1.93    0.77
   7   1   2    0.59    0.39
   7   1   2    0.42    0.77
   7   1   2   -0.13    0.50
  -8  -1  -2   14.69    2.24
  -8  -1  -2   10.64    1.58
  -8  -1  -2   12.65    1.66
  -8  -1  -2   15.96    3.02
  -8  -1  -2    9.66    2.52
  -8  -1  -2   17.05    1.93
   8   1   2   10.67    1.72
   8   1   2   17.52    1.87
   8   1   2   13.29    1.74
   8   1   2   13.74    1.82
   8   1   2   22.43    2.94
   8   1   2   12.91    2.44
  -9  -1  -2    3.54    2.23
  -9  -1  -2    1.09    0.73
  -9  -1  -2    0.28    1.52
  -9  -1  -2   -0.15    0.64
  -9  -1  -2   -0.52    0.81
  -9  -1  -2    1.38    0.81
   9   1   2    0.49    0.92
   9   1   2   -0.20    0.70
   9   1   2   -0.06    0.61
   9   1   2    0.52    0.84
   9   1   2   -1.85    1.06
  10  -2  -2   -0.19    0.74
  10  -2  -2    0.50    0.99
  10  -2  -2   -0.34    0.50
  10  -2  -2   -0.75    0.97
  10  -2  -2   -0.20    0.36
  10  -2  -2   -1.02    1.13
 -10   2   2    1.04    0.88
 -10   2   2    0.33    0.84
 -10   2   2   -0.90    0.69
 -10   2   2   -1.96    1.83
 -10   2   2    0.20    1.79
 -10   2   2    0.63    1.24
   9  -2  -2    0.44    0.64
   9  -2  -2   -1.36    1.22
   9  -2  -2    1.03    0.37
   9  -2  -2    0.12    0.47
   9  -2  -2   -0.51    0.65
   9  -2  -2   -0.32    0.66
   9  -2  -2    0.23    0.95
   9  -2  -2    0.19    1.19
  -9   2   2    0.31    0.57
  -9   2   2    1.14    0.82
  -9   2   2   -0.34    1.11
  -9   2   2   -0.43    1.35
  -9   2   2   -0.65    0.71
  -9   2   2    1.30    1.47
  -9   2   2   -0.09    0.50
  -9   2   2   -0.42    0.59
   8  -2  -2    0.29    0.40
   8  -2  -2   -0.42    0.58
   8  -2  -2    1.23    0.70
   8  -2  -2   -0.55    0.99
   8  -2  -2   -0.07    0.47
   8  -2  -2   -0.77    0.80
   8  -2  -2    0.48    0.49
  -8   2   2    0.14    0.54
  -8   2   2    0.62    1.10
  -8   2   2    0.32    0.40
  -8   2   2   -0.52    0.68
  -8   2   2    0.50    0.48
  -8   2   2    1.08    1.00
  -8   2   2    0.24    0.44
  -8   2   2    0.26    0.57
   7  -2  -2   12.54    2.39
   7  -2  -2    8.44    1.51
   7  -2  -2   10.58    1.23
   7  -2  -2   10.00    1.28
   7  -2  -2   11.12    2.02
   7  -2  -2    7.94    1.08
   7  -2  -2    9.36    1.21
  -7   2   2    9.56    1.29
  -7   2   2   12.25    1.26
  -7   2   2   10.35    1.26
  -7   2   2   11.07    1.32
  -7   2   2    9.43    1.20
  -7   2   2   14.04    2.90
  -7   2   2    9.64    1.68
   6  -2  -2   -0.25    0.57
   6  -2  -2    0.87    0.59
   6  -2  -2   -0.01    0.36
   6  -2  -2    0.57    0.27
   6  -2  -2    0.64    0.27
   6  -2  -2    0.37    0.32
   6  -2  -2    0.68    0.42
   6  -2  -2    0.44    0.43
  -6   2   2    0.42    0.36
  -6   2   2    0.24    0.34
  -6   2   2    0.31    0.35
  -6   2   2    0.42    0.60
  -6   2   2    0.63    0.72
  -6   2   2    1.07    0.45
  -6   2   2    0.93    0.39
   5  -2  -2  159.16   14.45
   5  -2  -2  160.35   14.40
   5  -2  -2  167.04   14.84
   5  -2  -2  159.82   14.38
   5  -2  -2  173.27   14.50
   5  -2  -2  157.17   14.34
   5  -2  -2  147.54   14.70
   5  -2  -2  173.85   14.38
  -5   2   2  166.57   14.40
  -5   2   2  153.05   14.41
  -5   2   2  159.24   14.41
  -5   2   2  185.12   14.59
  -5   2   2  170.86   14.68
  -5   2   2  159.20   14.40
  -5   2   2  156.23   14.34
  -5   2   2  179.31   15.12
  -5   2   2  160.88   14.40
   4  -2  -2   15.02    1.45
   4  -2  -2   13.98    1.40
   4  -2  -2   14.85    1.42
   4  -2  -2   14.84    1.69
   4  -2  -2   13.43    1.41
   4  -2  -2   13.31    1.47
   4  -2  -2   11.89    1.64
   4  -2  -2   13.67    1.40
  -4   2   2   13.95    1.60
  -4   2   2   13.67    1.41
  -4   2   2   13.65    1.42
  -4   2   2   13.11    1.36
  -4   2   2   14.32    1.46
  -4   2   2   15.33    1.45
  -4   2   2   13.90    1.51
  -4   2   2   14.61    1.85
  -4   2   2   14.66    1.50
   3  -2  -2   10.65    1.12
   3  -2  -2   10.88    1.33
   3  -2  -2   11.71    1.17
   3  -2  -2   10.43    1.27
   3  -2  -2   11.82    1.10
   3  -2  -2   11.68    1.13
   3  -2  -2   10.60    1.10
  -3   2   2   12.01    1.25
  -3   2   2   11.05    1.04
  -3   2   2    9.04    1.09
  -3   2   2   10.94    1.14
  -3   2   2   11.23    1.19
  -3   2   2    9.32    1.35
  -3   2   2   11.97    1.11
  -3   2   2   10.60    1.15
  -3   2   2   10.28    1.10
   2  -2  -2   33.94    2.91
   2  -2  -2   31.76    2.93
   2  -2  -2   31.03    2.94
   2  -2  -2   31.70    3.08
   2  -2  -2   28.60    2.96
   2  -2  -2   33.07    2.91
   2  -2  -2   33.29    3.03
   2  -2  -2   32.91    2.95
  -2   2   2   32.03    3.00
  -2   2   2   33.93    2.91
  -2   2   2   33.93    3.00
  -2   2   2   31.42    2.91
  -2   2   2   32.01    3.13
  -2   2   2   33.72    2.99
  -2   2   2   32.79    2.81
  -2   2   2   32.05    2.94
   1  -2  -2  248.33   20.27
   1  -2  -2  204.85   20.30
   1  -2  -2  253.67   20.21
   1  -2  -2  238.24   20.23
   1  -2  -2  252.12   20.28
   1  -2  -2  244.94   20.28
   1  -2  -2  204.19   20.28
   1  -2  -2  264.03   20.18
  -1   2   2  233.88   20.20
  -1   2   2  227.93   20.19
  -1   2   2  249.97   20.23
  -1   2   2  202.06   20.28
  -1   2   2  212.33   20.27
   0  -2  -2    8.51    0.88
   0  -2  -2    8.31    0.74
   0  -2  -2    8.03    0.81
   0  -2  -2    8.55    0.83
   0  -2  -2    7.81    0.83
   0  -2  -2    8.07    0.88
   0  -2  -2    8.83    0.89
   0  -2  -2    8.20    0.82
   0  -2  -2    7.85    0.80
   0   2   2    8.14    0.76
   0   2   2    9.83    0.82
   0   2   2    7.85    0.83
   0   2   2    9.02    0.85
   0   2   2    8.01    0.80
   0   2   2    7.27    0.83
   0   2   2    8.40    0.89
   0   2   2    7.95    0.88
   0   2   2    8.00    0.89
  -1  -2  -2   11.16    1.10
  -1  -2  -2   10.55    1.19
  -1  -2  -2    9.20    1.05
  -1  -2  -2   12.98    1.15
  -1  -2  -2   11.08    1.04
  -1  -2  -2   11.79    0.97
  -1  -2  -2   10.51    1.02
  -1  -2  -2   11.08    1.12
   1   2   2   10.49    1.06
   1   2   2   12.33    1.16
   1   2   2   10.47    1.06
   1   2   2   10.17    1.02
   1   2   2   11.03    1.21
   1   2   2   10.72    1.04
   1   2   2    9.97    1.12
  -2  -2  -2  111.88    9.43
  -2  -2  -2  113.15    9.47
  -2  -2  -2   95.33    9.32
  -2  -2  -2   92.53    9.47
  -2  -2  -2  115.20    9.38
  -2  -2  -2  118.43    9.24
  -2  -2  -2  112.39    9.30
  -2  -2  -2   94.72    9.54
   2   2   2   94.25    9.42
   2   2   2  106.41    9.24
   2   2   2   95.81    9.32
   2   2   2  117.95    9.40
   2   2   2  108.25    9.39
   2   2   2  115.21    9.29
   2   2   2  111.26    9.26
   2   2   2   96.25    9.53
  -3  -2  -2    0.53    0.21
  -3  -2  -2    1.15    0.48
  -3  -2  -2    0.73    0.40
  -3  -2  -2    0.84    0.22
  -3  -2  -2    0.33    0.18
  -3  -2  -2    0.22    0.40
  -3  -2  -2    0.68    0.32
  -3  -2  -2    0.62    0.15
   3   2   2    0.56    0.29
   3   2   2    0.59    0.43
   3   2   2    0.47    0.20
   3   2   2    0.74    0.36
   3   2   2    0.54    0.21
   3   2   2    0.48    0.16
   3   2   2    0.39    0.29
  -4  -2  -2    2.80    0.79
  -4  -2  -2    2.97    0.47
  -4  -2  -2    2.27    0.53
  -4  -2  -2    2.32    0.66
  -4  -2  -2    5.14    0.75
  -4  -2  -2    2.38    0.85
  -4  -2  -2    2.50    0.47
  -4  -2  -2    4.19    0.80
  -4  -2  -2    2.21    0.28
   4   2   2    1.76    0.70
   4   2   2    2.38    0.69
   4   2   2    1.62    0.48
   4   2   2    3.54    0.67
   4   2   2    1.32    0.59
   4   2   2    3.85    0.54
   4   2   2    2.69    0.29
  -5  -2  -2   22.38    2.78
  -5  -2  -2   25.49    2.93
  -5  -2  -2   26.07    2.54
  -5  -2  -2   31.61    3.31
  -5  -2  -2   31.13    2.71
  -5  -2  -2   25.54    2.75
  -5  -2  -2   28.10    2.62
  -5  -2  -2   25.58    2.51
   5   2   2   26.00    2.84
   5   2   2   26.68    2.83
   5   2   2   23.56    2.63
   5   2   2   23.37    2.53
   5   2   2   27.74    2.54
   5   2   2   27.47    3.03
  -6  -2  -2    6.67    0.91
  -6  -2  -2    7.89    1.11
  -6  -2  -2    4.94    1.50
  -6  -2  -2    7.19    1.54
  -6  -2  -2    6.24    1.27
  -6  -2  -2    6.15    0.96
  -6  -2  -2    8.73    1.09
  -6  -2  -2    6.87    1.28
   6   2   2    6.11    1.48
   6   2   2    7.36    1.07
   6   2   2    6.34    0.99
   6   2   2    6.22    1.31
   6   2   2   11.00    1.76
   6   2   2    7.48    1.12
  -7  -2  -2    0.71    0.74
  -7  -2  -2    0.32    0.44
  -7  -2  -2    0.58    0.87
  -7  -2  -2    2.13    0.66
  -7  -2  -2    0.57    0.73
  -7  -2  -2    1.68    0.77
  -7  -2  -2    2.01    1.13
  -7  -2  -2    0.86    0.46
   7   2   2    0.88    0.48
   7   2   2    1.61    0.86
   7   2   2    1.17    0.54
   7   2   2    2.26    1.16
   7   2   2    0.91    0.50
  -8  -2  -2   -0.75    0.69
  -8  -2  -2    0.50    1.30
  -8  -2  -2    1.15    1.53
  -8  -2  -2    0.46    0.64
  -8  -2  -2   -1.07    1.40
  -8  -2  -2    0.54    0.58
  -8  -2  -2    0.03    0.51
  -8  -2  -2   -0.92    1.01
   8   2   2   -0.39    0.59
   8   2   2   -0.91    0.75
   8   2   2    0.17    0.60
   8   2   2    0.35    0.86
  -9  -2  -2    0.32    0.72
  -9  -2  -2   -0.46    0.76
  -9  -2  -2    0.27    0.89
  -9  -2  -2    2.28    1.78
  -9  -2  -2   -0.41    0.88
   9   2   2    0.55    1.05
   9   2   2    0.49    1.12
   9   2   2    0.92    1.02
   9   2   2    0.33    0.79
   9   2   2   -0.43    0.85
  10  -3  -2   -0.28    1.77
  10  -3  -2    1.50    1.13
  10  -3  -2    0.75    0.95
  10  -3  -2    0.18    2.07
  10  -3  -2   -0.32    0.42
  10  -3  -2    1.13    0.74
  10  -3  -2    0.85    0.81
  10  -3  -2    2.52    1.27
 -10   3   2    0.49    0.91
 -10   3   2    0.08    2.09
 -10   3   2    0.45    0.55
 -10   3   2    0.25    0.86
 -10   3   2    0.97    2.42
   9  -3  -2    1.36    1.39
   9  -3  -2    0.78    0.64
   9  -3  -2    1.58    1.11
   9  -3  -2    0.91    0.74
   9  -3  -2    1.42    1.34
   9  -3  -2    1.32    0.70
   9  -3  -2    0.79    0.68
   9  -3  -2    0.42    0.42
  -9   3   2    1.62    1.84
  -9   3   2    1.41    1.35
  -9   3   2    1.86    0.95
  -9   3   2    0.49    0.50
  -9   3   2    0.21    0.60
  -9   3   2    0.77    0.65
  -9   3   2    0.62    0.89
   8  -3  -2    0.30    0.75
   8  -3  -2    0.91    0.63
   8  -3  -2    1.42    0.61
   8  -3  -2    3.34    1.29
   8  -3  -2    0.44    0.72
   8  -3  -2    1.31    0.58
   8  -3  -2    3.69    0.88
   8  -3  -2    0.87    1.14
  -8   3   2    1.48    0.49
  -8   3   2    2.17    0.74
  -8   3   2    4.95    1.74
  -8   3   2    4.36    1.10
  -8   3   2    1.94    0.68
  -8   3   2    0.81    1.23
  -8   3   2    0.49    0.72
   7  -3  -2    2.14    0.66
   7  -3  -2    2.99    0.79
   7  -3  -2    4.44    0.91
   7  -3  -2    2.86    0.95
   7  -3  -2    5.43    1.50
   7  -3  -2    2.90    0.73
  -7   3   2    3.17    1.09
  -7   3   2    2.75    0.67
  -7   3   2    5.44    1.00
  -7   3   2    2.76    0.58
  -7   3   2    3.99    0.83
  -7   3   2    3.38    0.75
  -7   3   2    5.45    1.01
  -7   3   2    3.57    1.33
   6  -3  -2    0.96    0.44
   6  -3  -2    0.41    0.36
   6  -3  -2    0.79    0.72
   6  -3  -2    0.66    0.39
   6  -3  -2    0.45    0.28
   6  -3  -2    0.65    0.55
   6  -3  -2    0.55    0.37
   6  -3  -2    1.66    0.76
  -6   3   2    0.15    0.63
  -6   3   2    0.94    0.31
  -6   3   2    0.80    0.39
  -6   3   2    0.72    0.76
  -6   3   2    1.47    0.50
  -6   3   2    0.29    0.28
   5  -3  -2    5.22    0.93
   5  -3  -2    2.69    0.89
   5  -3  -2    4.45    1.11
   5  -3  -2    3.08    0.56
   5  -3  -2    2.34    0.56
   5  -3  -2    3.61    0.69
   5  -3  -2    2.36    0.53
   5  -3  -2    2.75    0.60
  -5   3   2    3.18    0.82
  -5   3   2    4.88    0.72
  -5   3   2    4.70    1.18
  -5   3   2    2.94    0.45
  -5   3   2    5.86    0.85
  -5   3   2    2.72    0.56
  -5   3   2    2.30    0.52
  -5   3   2    2.66    0.61
  -5   3   2    5.36    0.86
   4  -3  -2   11.83    1.56
   4  -3  -2   13.32    1.37
   4  -3  -2   13.29    1.40
   4  -3  -2   11.61    1.32
   4  -3  -2   11.72    1.31
   4  -3  -2   14.12    1.36
   4  -3  -2   13.37    1.38
   4  -3  -2   12.32    1.63
  -4   3   2   13.00    1.18
  -4   3   2   13.52    1.54
  -4   3   2   12.61    1.38
  -4   3   2   11.90    1.49
  -4   3   2   13.11    1.36
  -4   3   2   12.66    1.33
  -4   3   2   14.27    1.82
  -4   3   2   14.58    1.48
  -4   3   2   12.67    1.35
   3  -3  -2  132.93   11.54
   3  -3  -2  133.05   11.52
   3  -3  -2  132.66   11.74
   3  -3  -2  136.44   11.48
   3  -3  -2  129.29   11.45
   3  -3  -2  127.63   11.45
   3  -3  -2  128.67   11.52
   3  -3  -2  128.38   11.65
  -3   3   2  121.94   11.52
  -3   3   2  127.33   11.48
  -3   3   2  142.27   11.47
  -3   3   2  132.35   11.47
  -3   3   2  131.93   11.57
  -3   3   2  126.07   11.56
  -3   3   2  132.66   11.59
   2  -3  -2   37.97    3.50
   2  -3  -2   38.94    3.38
   2  -3  -2   38.73    3.43
   2  -3  -2   38.46    3.38
   2  -3  -2   36.64    3.45
   2  -3  -2   37.31    3.45
   2  -3  -2   36.79    3.45
  -2   3   2   35.75    3.43
  -2   3   2   39.52    3.38
  -2   3   2   37.87    3.50
  -2   3   2   37.25    3.61
  -2   3   2   37.84    3.39
  -2   3   2   35.95    3.45
   1  -3  -2    0.50    0.19
   1  -3  -2    0.20    0.13
   1  -3  -2   -0.07    0.12
   1  -3  -2    0.02    0.14
   1  -3  -2    0.27    0.14
   1  -3  -2    0.05    0.10
   1  -3  -2    0.08    0.09
   1  -3  -2    0.17    0.10
  -1   3   2    0.02    0.09
  -1   3   2    0.22    0.15
  -1   3   2    0.26    0.18
  -1   3   2    0.03    0.08
  -1   3   2    0.30    0.19
  -1   3   2    0.21    0.12
  -1   3   2    0.05    0.10
   0  -3  -2  115.11    9.46
   0  -3  -2  116.96    9.56
   0  -3  -2  110.92    9.55
   0  -3  -2  102.00    9.56
   0  -3  -2  102.48    9.60
   0  -3  -2  109.77    9.49
   0  -3  -2  116.52    9.64
   0  -3  -2  105.55    9.53
   0  -3  -2  109.55    9.49
   0   3   2  102.01    9.53
   0   3   2  114.40    9.59
   0   3   2  100.23    9.56
   0   3   2  113.94    9.48
   0   3   2  113.31    9.48
   0   3   2  101.10    9.55
  -1  -3  -2  107.33    9.60
  -1  -3  -2  108.57    9.72
  -1  -3  -2   98.13    9.57
  -1  -3  -2  121.95    9.51
  -1  -3  -2   97.24    9.68
  -1  -3  -2  109.50    9.68
  -1  -3  -2  117.70    9.53
  -1  -3  -2  113.70    9.58
  -1  -3  -2  110.94    9.55
  -1  -3  -2  111.17    9.68
   1   3   2  119.14    9.63
   1   3   2  114.27    9.56
   1   3   2  105.37    9.69
   1   3   2  104.16    9.68
   1   3   2  102.77    9.53
   1   3   2  107.84    9.57
  -2  -3  -2    2.04    0.29
  -2  -3  -2    2.01    0.50
  -2  -3  -2    1.93    0.42
  -2  -3  -2    1.18    0.40
  -2  -3  -2    1.26    0.48
  -2  -3  -2    2.22    0.27
  -2  -3  -2    2.05    0.34
  -2  -3  -2    2.45    0.56
   2   3   2    2.39    0.53
   2   3   2    1.66    0.49
   2   3   2    1.49    0.32
   2   3   2    2.08    0.32
   2   3   2    2.88    0.44
   2   3   2    2.10    0.39
  -3  -3  -2    0.16    0.32
  -3  -3  -2    0.03    0.33
  -3  -3  -2   -0.03    0.14
  -3  -3  -2    0.31    0.38
  -3  -3  -2    0.22    0.16
  -3  -3  -2    0.30    0.33
  -3  -3  -2   -0.33    0.34
  -3  -3  -2    0.01    0.12
  -3  -3  -2    0.11    0.16
   3   3   2    0.15    0.29
   3   3   2   -0.04    0.13
   3   3   2    0.12    0.26
   3   3   2   -0.02    0.36
   3   3   2    0.18    0.10
   3   3   2    0.06    0.23
   3   3   2    0.04    0.13
   3   3   2    0.13    0.14
  -4  -3  -2    5.79    1.24
  -4  -3  -2    5.90    0.70
  -4  -3  -2    4.47    0.98
  -4  -3  -2    6.07    0.59
  -4  -3  -2    6.29    0.81
  -4  -3  -2    5.35    0.72
  -4  -3  -2    6.28    1.18
  -4  -3  -2    5.98    1.10
   4   3   2    5.57    0.71
   4   3   2    6.03    0.60
   4   3   2    6.11    0.88
   4   3   2    8.08    1.21
   4   3   2    6.62    0.79
   4   3   2    5.77    0.99
   4   3   2    5.20    0.70
   4   3   2    5.96    1.19
  -5  -3  -2   30.60    3.78
  -5  -3  -2   40.35    4.19
  -5  -3  -2   37.04    3.48
  -5  -3  -2   35.70    3.55
  -5  -3  -2   39.94    3.61
  -5  -3  -2   35.86    3.44
  -5  -3  -2   34.85    3.87
  -5  -3  -2   38.00    3.75
   5   3   2   35.16    3.45
   5   3   2   35.74    3.63
   5   3   2   38.48    3.74
   5   3   2   41.61    3.57
   5   3   2   45.67    4.03
   5   3   2   36.41    3.81
   5   3   2   34.08    3.45
  -6  -3  -2    0.00    0.89
  -6  -3  -2    0.15    0.31
  -6  -3  -2   -0.02    0.59
  -6  -3  -2   -0.04    0.28
  -6  -3  -2    0.33    0.85
  -6  -3  -2   -0.19    0.37
  -6  -3  -2   -0.60    0.70
  -6  -3  -2    0.00    0.52
   6   3   2    0.05    0.31
   6   3   2    0.36    0.40
   6   3   2   -0.28    0.61
   6   3   2   -0.20    0.46
   6   3   2    0.35    0.33
   6   3   2   -0.06    0.51
  -7  -3  -2   -0.11    0.38
  -7  -3  -2   -0.34    0.40
  -7  -3  -2   -0.06    0.43
  -7  -3  -2   -0.77    0.99
  -7  -3  -2   -0.30    0.96
   7   3   2    0.24    0.55
   7   3   2   -0.22    0.58
   7   3   2   -0.63    0.84
   7   3   2    0.25    0.42
   7   3   2    0.44    0.51
   7   3   2    0.18    0.36
  -8  -3  -2   -0.21    0.78
  -8  -3  -2    1.51    0.76
  -8  -3  -2   -0.29    0.59
  -8  -3  -2   -0.18    0.50
  -8  -3  -2    1.22    1.33
   8   3   2    0.66    0.80
   8   3   2    0.03    0.85
   8   3   2    0.53    0.57
   8   3   2    1.07    0.74
   8   3   2    0.32    0.68
   9  -4  -2    6.96    2.16
   9  -4  -2   17.93    2.92
   9  -4  -2   11.52    1.89
   9  -4  -2    9.57    1.54
   9  -4  -2    7.71    1.36
   9  -4  -2    8.66    1.50
  -9   4   2   10.33    2.16
  -9   4   2    6.96    1.66
  -9   4   2    8.17    1.42
  -9   4   2    9.90    1.50
  -9   4   2   11.88    1.82
   8  -4  -2    6.81    1.14
   8  -4  -2    6.69    1.76
   8  -4  -2    7.66    1.12
   8  -4  -2    3.92    1.05
   8  -4  -2    5.91    1.16
   8  -4  -2    7.97    1.87
   8  -4  -2    5.21    1.02
  -8   4   2    6.22    1.04
  -8   4   2    4.43    0.74
  -8   4   2    3.42    1.00
  -8   4   2    3.30    0.97
  -8   4   2    3.06    1.33
  -8   4   2    7.30    2.19
  -8   4   2    7.48    1.40
  -8   4   2    4.88    1.14
   7  -4  -2    1.28    1.01
   7  -4  -2    1.18    0.55
   7  -4  -2    2.68    0.71
   7  -4  -2    0.94    0.53
   7  -4  -2    1.17    0.45
   7  -4  -2    1.09    0.78
   7  -4  -2    2.26    1.06
   7  -4  -2    0.64    0.54
  -7   4   2    0.45    0.41
  -7   4   2    0.62    0.57
  -7   4   2    2.44    0.81
  -7   4   2    1.84    0.68
  -7   4   2   -0.08    0.79
  -7   4   2    1.74    0.63
  -7   4   2    0.83    0.28
  -7   4   2    1.88    1.02
   6  -4  -2    1.46    0.80
   6  -4  -2    1.54    0.59
   6  -4  -2    1.22    0.50
   6  -4  -2    0.62    0.38
   6  -4  -2    1.29    0.81
   6  -4  -2    1.29    0.53
   6  -4  -2    1.57    0.52
   6  -4  -2    1.34    0.51
  -6   4   2    0.74    0.65
  -6   4   2    1.00    0.72
  -6   4   2    2.30    0.64
  -6   4   2    1.50    0.27
  -6   4   2    1.64    0.63
  -6   4   2    0.82    0.49
  -6   4   2    0.84    0.39
  -6   4   2    1.56    0.59
   5  -4  -2    0.31    0.33
   5  -4  -2    0.44    0.32
   5  -4  -2    0.00    0.26
   5  -4  -2    0.44    0.55
   5  -4  -2    0.55    0.30
   5  -4  -2   -0.75    0.46
   5  -4  -2   -0.40    0.31
  -5   4   2   -0.07    0.27
  -5   4   2    0.33    0.32
  -5   4   2    0.02    0.08
  -5   4   2    0.13    0.33
  -5   4   2    0.63    0.32
  -5   4   2    0.01    0.14
  -5   4   2    0.03    0.39
  -5   4   2    0.29    0.55
   4  -4  -2    8.39    1.16
   4  -4  -2    9.26    1.10
   4  -4  -2    9.20    1.11
   4  -4  -2   10.20    1.18
   4  -4  -2   11.51    1.48
   4  -4  -2    8.29    1.45
   4  -4  -2   12.06    1.21
  -4   4   2    9.43    1.16
  -4   4   2    9.49    1.26
  -4   4   2   12.85    1.27
  -4   4   2   10.04    1.10
  -4   4   2   11.78    1.25
  -4   4   2   10.63    1.15
  -4   4   2   10.48    1.26
   3  -4  -2   71.43    5.92
   3  -4  -2   66.75    5.93
   3  -4  -2   63.61    5.96
   3  -4  -2   64.14    5.98
   3  -4  -2   61.21    6.15
   3  -4  -2   68.01    6.01
   3  -4  -2   70.95    5.90
   3  -4  -2   70.49    6.13
  -3   4   2   61.73    6.23
  -3   4   2   62.60    5.94
  -3   4   2   68.96    6.07
  -3   4   2   68.80    5.89
  -3   4   2   60.19    5.97
  -3   4   2   68.89    5.94
   2  -4  -2   38.65    3.59
   2  -4  -2   40.85    3.52
   2  -4  -2   41.95    3.39
   2  -4  -2   43.40    3.55
   2  -4  -2   31.76    3.66
   2  -4  -2   43.33    3.40
   2  -4  -2   41.65    3.67
   2  -4  -2   42.40    3.67
   2  -4  -2   30.86    3.65
  -2   4   2   44.15    3.59
  -2   4   2   32.07    3.58
  -2   4   2   42.16    3.58
  -2   4   2   32.47    3.70
  -2   4   2   38.46    3.56
   1  -4  -2   47.28    4.94
   1  -4  -2   49.48    4.97
   1  -4  -2   58.55    4.96
   1  -4  -2   58.59    4.89
   1  -4  -2   56.07    5.02
   1  -4  -2   57.28    5.02
   1  -4  -2   58.82    4.90
   1  -4  -2   58.40    4.89
  -1   4   2   62.31    5.08
  -1   4   2   45.44    4.98
  -1   4   2   50.45    4.99
  -1   4   2   49.81    4.92
  -1   4   2   56.71    4.94
  -1   4   2   64.18    4.91
  -1   4   2   57.74    4.87
   0  -4  -2    4.08    0.78
   0  -4  -2    6.44    0.65
   0  -4  -2    5.67    0.72
   0  -4  -2    5.90    0.73
   0  -4  -2    5.85    0.65
   0  -4  -2    6.10    0.81
   0  -4  -2    5.73    0.64
   0   4   2    6.26    0.62
   0   4   2    6.79    0.79
   0   4   2    7.11    0.63
  -1  -4  -2   23.29    1.95
  -1  -4  -2   21.43    2.28
  -1  -4  -2   22.89    1.99
  -1  -4  -2   20.73    1.97
  -1  -4  -2   18.76    2.11
  -1  -4  -2   20.80    2.14
  -1  -4  -2   22.11    2.22
  -1  -4  -2   21.30    2.01
  -1  -4  -2   22.05    2.03
  -1  -4  -2   20.90    2.02
   1   4   2   19.17    1.93
   1   4   2   22.82    2.09
   1   4   2   23.00    1.94
   1   4   2   20.87    1.98
   1   4   2   21.47    2.16
  -2  -4  -2    1.35    0.42
  -2  -4  -2    1.24    0.27
  -2  -4  -2    1.66    0.29
  -2  -4  -2    0.62    0.38
  -2  -4  -2    0.82    0.33
  -2  -4  -2    0.89    0.26
  -2  -4  -2    0.34    0.43
  -2  -4  -2    1.46    0.31
  -2  -4  -2    1.28    0.46
   2   4   2    0.70    0.24
   2   4   2    0.91    0.22
   2   4   2    1.67    0.53
   2   4   2    1.50    0.35
   2   4   2    0.94    0.35
   2   4   2    1.20    0.55
   2   4   2    0.84    0.21
  -3  -4  -2   34.75    3.29
  -3  -4  -2   42.39    3.77
  -3  -4  -2   34.84    3.25
  -3  -4  -2   37.95    3.45
  -3  -4  -2   32.97    3.51
  -3  -4  -2   38.71    3.36
  -3  -4  -2   27.70    3.59
  -3  -4  -2   33.43    3.54
  -3  -4  -2   35.49    3.23
   3   4   2   40.42    3.31
   3   4   2   34.74    3.28
   3   4   2   40.48    3.64
   3   4   2   34.13    3.26
   3   4   2   35.56    3.50
   3   4   2   35.60    3.35
  -4  -4  -2    4.12    0.94
  -4  -4  -2    5.86    1.22
  -4  -4  -2    4.81    0.60
  -4  -4  -2    3.00    0.76
  -4  -4  -2    2.43    0.74
  -4  -4  -2    4.20    0.65
  -4  -4  -2    5.14    1.05
  -4  -4  -2    4.70    0.67
   4   4   2    4.48    0.57
   4   4   2    4.26    0.62
   4   4   2    3.82    0.79
   4   4   2    4.73    0.93
   4   4   2    4.77    0.83
   4   4   2    4.02    0.60
  -5  -4  -2    6.04    1.48
  -5  -4  -2    7.05    0.97
  -5  -4  -2    7.62    1.60
  -5  -4  -2    5.51    0.91
  -5  -4  -2    5.78    1.10
  -5  -4  -2    5.84    1.37
  -5  -4  -2    8.00    1.38
  -5  -4  -2    6.57    0.84
   5   4   2    8.81    0.95
   5   4   2    7.45    1.31
   5   4   2    7.15    0.85
   5   4   2    6.80    0.86
   5   4   2    6.69    1.19
   5   4   2    5.93    1.05
  -6  -4  -2    0.86    0.91
  -6  -4  -2    0.82    0.45
  -6  -4  -2    0.44    0.37
  -6  -4  -2    0.68    1.04
  -6  -4  -2   -0.36    0.65
  -6  -4  -2    0.94    0.69
  -6  -4  -2    0.95    0.93
   6   4   2    0.82    0.53
   6   4   2    0.54    0.32
   6   4   2    0.89    0.40
   6   4   2    0.39    0.39
   6   4   2    0.99    0.59
  -7  -4  -2    1.79    0.61
  -7  -4  -2    0.91    1.02
  -7  -4  -2    1.09    1.44
  -7  -4  -2    3.40    1.07
  -7  -4  -2    2.44    1.21
  -7  -4  -2    2.29    0.74
  -7  -4  -2    2.83    1.54
  -7  -4  -2    1.82    0.66
   7   4   2    3.15    1.27
   7   4   2    2.71    0.72
   7   4   2    1.23    0.78
   7   4   2    2.91    0.75
   7   4   2    2.05    0.61
  -8  -4  -2    0.42    0.65
  -8  -4  -2    0.08    0.52
  -8  -4  -2    0.17    0.65
  -8  -4  -2   -0.14    1.23
  -8  -4  -2   -0.01    0.88
   8   4   2    0.42    0.75
   8   4   2    0.54    0.60
   8   4   2    0.12    0.75
   8   4   2   -0.02    0.94
   8   4   2   -0.11    0.55
   9  -5  -2    6.21    2.27
   9  -5  -2    5.88    1.91
   9  -5  -2    1.60    1.90
   9  -5  -2    5.39    1.36
   9  -5  -2    1.90    0.96
   9  -5  -2    2.48    1.15
  -9   5   2    1.34    1.22
  -9   5   2    5.37    1.67
  -9   5   2    3.79    1.14
  -9   5   2    2.69    0.84
  -9   5   2    0.09    1.79
  -9   5   2    2.22    0.68
   8  -5  -2   12.33    2.58
   8  -5  -2   13.72    1.79
   8  -5  -2   15.24    1.82
   8  -5  -2   20.34    2.67
   8  -5  -2   14.25    1.79
   8  -5  -2   13.96    1.89
  -8   5   2   14.01    1.84
  -8   5   2   13.53    1.51
  -8   5   2   13.25    1.72
  -8   5   2   14.93    2.47
  -8   5   2   17.05    3.35
  -8   5   2   12.90    1.90
  -8   5   2   19.08    2.07
  -8   5   2   15.81    1.44
   7  -5  -2    0.69    0.51
   7  -5  -2   -0.12    0.87
   7  -5  -2    0.41    0.69
   7  -5  -2    0.27    0.75
   7  -5  -2   -0.81    0.42
   7  -5  -2   -0.09    0.55
   7  -5  -2   -0.01    0.37
   7  -5  -2    0.18    0.52
  -7   5   2    1.11    0.62
  -7   5   2   -0.25    0.41
  -7   5   2   -0.20    1.00
  -7   5   2    0.20    0.36
  -7   5   2   -0.35    0.52
  -7   5   2    0.75    0.81
  -7   5   2    0.29    0.51
  -7   5   2   -0.07    0.16
   6  -5  -2    2.05    0.63
   6  -5  -2    4.40    0.90
   6  -5  -2    2.11    0.63
   6  -5  -2    2.99    1.14
   6  -5  -2    3.90    0.75
   6  -5  -2    2.52    0.66
   6  -5  -2    3.34    0.77
   6  -5  -2    3.03    1.08
  -6   5   2    1.87    0.55
  -6   5   2    4.15    0.89
  -6   5   2    2.31    1.17
  -6   5   2    3.61    0.92
  -6   5   2    3.21    0.81
  -6   5   2    0.83    0.85
  -6   5   2    2.69    0.71
   5  -5  -2    0.23    0.39
   5  -5  -2    0.26    0.33
   5  -5  -2    1.14    0.43
   5  -5  -2    0.84    0.61
   5  -5  -2    0.19    0.34
   5  -5  -2   -0.10    0.52
   5  -5  -2    0.59    0.30
   5  -5  -2    0.41    0.36
  -5   5   2    1.04    0.44
  -5   5   2    0.94    0.43
  -5   5   2    0.76    0.50
  -5   5   2   -0.12    0.24
  -5   5   2    0.81    0.46
  -5   5   2   -0.07    0.44
   4  -5  -2   16.12    1.63
   4  -5  -2   14.83    1.71
   4  -5  -2   14.94    1.68
   4  -5  -2   15.92    1.59
   4  -5  -2   14.85    1.64
   4  -5  -2   16.11    1.88
   4  -5  -2   14.43    1.89
  -4   5   2   13.86    1.72
  -4   5   2   15.89    1.58
  -4   5   2   17.38    2.27
  -4   5   2   16.33    1.67
  -4   5   2   16.24    1.75
  -4   5   2   15.71    1.66
  -4   5   2   16.36    1.71
   3  -5  -2    3.13    0.54
   3  -5  -2    1.84    0.53
   3  -5  -2    1.70    0.58
   3  -5  -2    2.99    0.65
   3  -5  -2    2.85    0.53
   3  -5  -2    1.65    0.37
   3  -5  -2    1.92    0.61
   3  -5  -2    0.91    0.52
  -3   5   2    2.38    0.55
  -3   5   2    2.58    0.52
  -3   5   2    1.57    0.37
  -3   5   2    3.50    0.80
  -3   5   2    1.14    0.42
  -3   5   2    2.92    0.72
   2  -5  -2   43.55    3.83
   2  -5  -2   40.64    4.01
   2  -5  -2   40.92    3.96
   2  -5  -2   45.00    3.74
   2  -5  -2   38.02    3.95
   2  -5  -2   46.46    3.83
   2  -5  -2   44.38    3.86
   2  -5  -2   40.09    3.90
   2  -5  -2   45.87    4.02
  -2   5   2   39.85    4.01
  -2   5   2   43.32    3.92
  -2   5   2   35.38    3.92
  -2   5   2   41.24    4.03
  -2   5   2   47.04    3.82
  -2   5   2   45.66    3.86
  -2   5   2   41.04    3.86
   1  -5  -2   21.54    2.14
   1  -5  -2   22.18    2.21
   1  -5  -2   19.74    2.10
   1  -5  -2   23.17    2.21
   1  -5  -2   21.63    2.06
   1  -5  -2   23.83    2.09
   1  -5  -2   22.04    2.28
   1  -5  -2   22.64    2.04
   1  -5  -2   21.58    2.11
  -1   5   2   20.56    2.01
  -1   5   2   22.97    2.01
  -1   5   2   23.08    2.03
  -1   5   2   24.11    2.26
  -1   5   2   20.35    2.03
  -1   5   2   23.68    2.14
   0  -5  -2   61.65    5.14
   0  -5  -2   54.65    5.16
   0  -5  -2   59.15    5.36
   0  -5  -2   57.55    5.11
   0  -5  -2   61.56    5.27
   0  -5  -2   58.73    5.14
   0  -5  -2   50.94    5.22
   0  -5  -2   53.45    5.30
   0  -5  -2   52.25    5.18
   0   5   2   62.08    5.08
   0   5   2   60.71    5.07
   0   5   2   60.63    5.43
  -1  -5  -2   25.08    2.60
  -1  -5  -2   28.46    2.81
  -1  -5  -2   27.66    2.89
  -1  -5  -2   27.41    2.72
  -1  -5  -2   30.97    2.70
  -1  -5  -2   30.53    2.59
  -1  -5  -2   29.71    2.63
  -1  -5  -2   28.79    2.58
  -1  -5  -2   27.70    2.63
  -1  -5  -2   26.26    2.82
   1   5   2   28.53    2.54
   1   5   2   28.12    2.74
   1   5   2   29.80    2.53
  -2  -5  -2    2.71    0.67
  -2  -5  -2    2.42    0.58
  -2  -5  -2    2.43    0.74
  -2  -5  -2    2.59    0.72
  -2  -5  -2    2.95    0.52
  -2  -5  -2    2.11    0.45
  -2  -5  -2    4.25    0.63
  -2  -5  -2    3.43    0.49
  -2  -5  -2    2.73    0.44
   2   5   2    2.92    0.42
   2   5   2    4.30    0.69
   2   5   2    3.13    0.37
   2   5   2    2.78    0.68
  -3  -5  -2    0.33    0.39
  -3  -5  -2    0.92    0.47
  -3  -5  -2    0.38    0.22
  -3  -5  -2    0.29    0.22
  -3  -5  -2    0.22    0.20
  -3  -5  -2    0.10    0.37
  -3  -5  -2    0.28    0.50
  -3  -5  -2    0.27    0.52
  -3  -5  -2    0.56    0.26
   3   5   2    0.42    0.15
   3   5   2    0.32    0.18
   3   5   2    0.45    0.24
   3   5   2    0.30    0.35
  -4  -5  -2    0.41    0.60
  -4  -5  -2    0.02    0.17
  -4  -5  -2    0.88    0.51
  -4  -5  -2    0.19    0.28
  -4  -5  -2    0.21    0.24
  -4  -5  -2    0.44    0.62
  -4  -5  -2   -0.16    0.63
  -4  -5  -2    0.08    0.24
  -4  -5  -2   -0.27    0.44
   4   5   2    0.11    0.29
   4   5   2    0.31    0.32
   4   5   2    0.24    0.41
   4   5   2    0.03    0.21
   4   5   2    0.07    0.18
  -5  -5  -2    3.24    1.05
  -5  -5  -2    2.17    0.58
  -5  -5  -2    1.22    0.46
  -5  -5  -2    3.22    0.99
  -5  -5  -2    3.88    1.07
  -5  -5  -2    0.77    0.73
  -5  -5  -2    2.93    1.06
  -5  -5  -2    2.14    0.49
   5   5   2    2.04    0.53
   5   5   2    3.66    0.56
   5   5   2    1.73    0.47
   5   5   2    2.81    0.79
   5   5   2    2.59    0.68
  -6  -5  -2    1.96    0.92
  -6  -5  -2    1.27    1.12
  -6  -5  -2    2.93    1.32
  -6  -5  -2    2.09    1.06
  -6  -5  -2    2.16    0.54
  -6  -5  -2    3.54    0.81
  -6  -5  -2    4.66    1.47
  -6  -5  -2    2.48    0.65
   6   5   2    1.74    0.54
   6   5   2    3.43    0.62
   6   5   2    3.47    0.89
   6   5   2    2.02    0.82
   6   5   2    1.47    0.59
   6   5   2    2.46    0.59
  -7  -5  -2    0.51    0.63
  -7  -5  -2    0.71    0.51
  -7  -5  -2    1.12    1.18
  -7  -5  -2    0.55    1.00
  -7  -5  -2    1.04    0.55
  -7  -5  -2    2.58    1.32
   7   5   2    0.59    0.65
   7   5   2   -0.28    0.67
   7   5   2    0.34    0.44
   7   5   2    1.15    0.72
  -8  -5  -2    0.55    0.74
  -8  -5  -2   -0.29    0.60
  -8  -5  -2    0.45    0.80
  -8  -5  -2    0.60    1.59
  -8  -5  -2   -0.79    1.04
   8   5   2   -0.41    0.67
   8   5   2    0.95    0.66
   8   5   2   -0.67    0.81
   8   5   2   -0.36    0.91
   8   5   2    0.38    0.81
   9  -6  -2   -1.01    0.87
   9  -6  -2   -0.78    0.98
   9  -6  -2    1.01    0.73
   9  -6  -2    0.08    1.76
   9  -6  -2   -0.75    1.55
  -9   6   2    0.10    1.57
  -9   6   2    1.04    0.73
  -9   6   2   -0.09    0.74
  -9   6   2   -0.17    1.66
   8  -6  -2    1.61    0.92
   8  -6  -2   -0.75    0.69
   8  -6  -2    0.19    1.39
   8  -6  -2    1.42    0.90
   8  -6  -2    0.57    1.27
   8  -6  -2    0.51    0.70
   8  -6  -2    0.27    0.51
  -8   6   2    0.33    0.83
  -8   6   2    1.24    1.30
  -8   6   2    1.19    1.65
  -8   6   2    0.43    0.52
  -8   6   2    0.05    0.62
   7  -6  -2   -0.21    0.40
   7  -6  -2   -0.15    0.54
   7  -6  -2    0.19    0.52
   7  -6  -2   -0.23    0.78
   7  -6  -2    0.01    0.67
   7  -6  -2    0.04    1.01
   7  -6  -2    0.08    0.70
   7  -6  -2    0.55    0.71
  -7   6   2   -0.09    0.40
  -7   6   2   -0.14    0.61
  -7   6   2    0.12    0.73
  -7   6   2   -0.37    0.97
  -7   6   2    0.16    0.56
   6  -6  -2   40.04    3.91
   6  -6  -2   45.89    4.52
   6  -6  -2   34.43    4.30
   6  -6  -2   42.68    3.90
   6  -6  -2   43.31    3.97
   6  -6  -2   40.10    4.01
   6  -6  -2   39.37    3.98
   6  -6  -2   37.34    3.84
  -6   6   2   42.53    4.09
  -6   6   2   41.64    4.20
  -6   6   2   42.88    4.64
  -6   6   2   36.10    3.83
  -6   6   2   41.41    4.01
  -6   6   2   37.97    3.91
  -6   6   2   44.39    4.10
   5  -6  -2    1.47    0.79
   5  -6  -2    1.70    0.50
   5  -6  -2    0.77    0.45
   5  -6  -2    1.15    0.44
   5  -6  -2    1.57    0.79
   5  -6  -2    1.51    0.54
   5  -6  -2    2.00    0.75
   5  -6  -2    2.48    0.65
  -5   6   2    2.07    0.92
  -5   6   2    0.61    0.34
  -5   6   2    1.14    0.53
  -5   6   2    1.42    0.56
  -5   6   2    1.18    0.53
  -5   6   2    1.01    0.70
   4  -6  -2   11.13    1.41
   4  -6  -2   10.40    1.24
   4  -6  -2   11.14    1.37
   4  -6  -2   10.78    1.28
   4  -6  -2   11.87    1.33
   4  -6  -2   10.98    1.66
   4  -6  -2   12.96    1.65
   4  -6  -2   11.43    1.32
  -4   6   2   11.56    1.35
  -4   6   2   11.67    1.24
  -4   6   2   12.73    1.39
  -4   6   2   11.96    1.40
  -4   6   2   11.27    1.66
  -4   6   2   11.41    1.36
   3  -6  -2    0.07    0.50
   3  -6  -2    0.41    0.33
   3  -6  -2    1.38    0.37
   3  -6  -2    1.19    0.37
   3  -6  -2    0.58    0.25
   3  -6  -2    0.90    0.47
   3  -6  -2    0.65    0.49
   3  -6  -2    0.94    0.41
  -3   6   2    1.46    0.36
  -3   6   2    1.44    0.58
  -3   6   2    0.77    0.30
  -3   6   2    0.59    0.35
  -3   6   2    1.78    0.58
   2  -6  -2    1.64    0.56
   2  -6  -2    2.20    0.36
   2  -6  -2    2.46    0.42
   2  -6  -2    3.20    0.72
   2  -6  -2    2.12    0.56
   2  -6  -2    3.13    0.57
   2  -6  -2    1.75    0.45
   2  -6  -2    1.81    0.53
   2  -6  -2    2.11    0.53
   2  -6  -2    2.79    0.39
  -2   6   2    2.12    0.45
  -2   6   2    2.11    0.42
  -2   6   2    2.25    0.37
  -2   6   2    2.85    0.61
  -2   6   2    2.51    0.71
   1  -6  -2    0.77    0.33
   1  -6  -2    0.49    0.34
   1  -6  -2    0.62    0.27
   1  -6  -2    0.63    0.28
   1  -6  -2    0.09    0.43
   1  -6  -2    1.43    0.35
   1  -6  -2    0.78    0.24
   1  -6  -2    0.55    0.31
   1  -6  -2    1.38    0.57
   1  -6  -2    0.83    0.34
  -1   6   2    0.66    0.18
  -1   6   2    1.47    0.26
  -1   6   2    0.97    0.36
  -1   6   2    1.33    0.52
   0  -6  -2   45.64    4.72
   0  -6  -2   46.24    4.31
   0  -6  -2   47.20    4.28
   0  -6  -2   48.55    4.56
   0  -6  -2   44.40    4.41
   0  -6  -2   50.29    4.36
   0  -6  -2   45.52    4.24
   0  -6  -2   47.72    4.31
   0  -6  -2   46.28    4.42
   0   6   2   50.49    4.18
   0   6   2   50.98    4.52
  -1  -6  -2   22.79    2.29
  -1  -6  -2   23.14    2.29
  -1  -6  -2   22.57    2.35
  -1  -6  -2   28.39    2.42
  -1  -6  -2   23.31    2.50
  -1  -6  -2   28.85    2.27
  -1  -6  -2   22.99    2.47
  -1  -6  -2   27.54    2.30
  -1  -6  -2   26.53    2.59
  -1  -6  -2   22.35    2.21
   1   6   2   23.21    2.14
   1   6   2   22.78    2.42
   1   6   2   21.98    2.14
  -2  -6  -2   22.09    2.27
  -2  -6  -2   19.35    2.61
  -2  -6  -2   23.09    2.24
  -2  -6  -2   22.33    2.52
  -2  -6  -2   23.81    2.21
  -2  -6  -2   23.37    2.53
  -2  -6  -2   26.45    2.48
  -2  -6  -2   22.79    2.26
  -2  -6  -2   25.88    2.50
  -2  -6  -2   23.50    2.18
  -2  -6  -2   22.99    2.33
   2   6   2   23.89    2.12
   2   6   2   24.63    2.11
  -3  -6  -2   19.56    2.27
  -3  -6  -2   19.63    1.91
  -3  -6  -2   20.41    2.16
  -3  -6  -2   20.53    1.96
  -3  -6  -2   15.50    2.32
  -3  -6  -2   19.24    1.89
  -3  -6  -2   18.15    2.13
  -3  -6  -2   20.46    1.91
   3   6   2   19.54    1.84
   3   6   2   19.23    2.23
   3   6   2   20.88    1.83
  -4  -6  -2    7.63    0.89
  -4  -6  -2    8.54    1.86
  -4  -6  -2    6.86    1.35
  -4  -6  -2    6.18    0.87
  -4  -6  -2    5.45    1.19
  -4  -6  -2    6.76    1.39
   4   6   2    5.78    0.72
   4   6   2    5.29    0.76
   4   6   2    7.03    1.30
  -5  -6  -2    0.93    0.85
  -5  -6  -2   -0.47    0.79
  -5  -6  -2    3.82    1.02
  -5  -6  -2    2.10    0.56
  -5  -6  -2    1.55    0.84
  -5  -6  -2    1.62    0.95
  -5  -6  -2    1.41    0.48
  -5  -6  -2    1.05    0.42
  -5  -6  -2    1.27    0.20
   5   6   2    1.92    0.79
   5   6   2    1.68    0.41
  -6  -6  -2    0.89    0.53
  -6  -6  -2   -0.18    0.89
  -6  -6  -2    0.06    0.96
  -6  -6  -2   -0.45    0.82
  -6  -6  -2   -0.17    0.44
  -6  -6  -2    0.31    0.47
   6   6   2   -0.13    0.36
   6   6   2    0.46    0.75
   6   6   2    0.10    0.31
   6   6   2   -0.06    0.43
   6   6   2   -0.07    0.28
  -7  -6  -2    0.41    1.32
  -7  -6  -2    0.84    0.70
  -7  -6  -2    0.39    0.62
  -7  -6  -2    0.28    0.54
  -7  -6  -2    0.66    1.18
   7   6   2    0.47    0.93
   7   6   2    0.15    0.49
   7   6   2    1.18    0.62
   8  -7  -2    2.22    1.56
   8  -7  -2    0.70    0.86
   8  -7  -2   -0.92    1.03
   8  -7  -2   -0.82    1.16
   8  -7  -2   -0.14    0.51
  -8   7   2   -0.13    1.03
  -8   7   2    0.24    0.81
  -8   7   2    1.03    1.60
  -8   7   2    0.52    0.58
   7  -7  -2   -0.04    0.71
   7  -7  -2   -0.20    0.58
   7  -7  -2    1.10    0.90
   7  -7  -2    0.35    0.79
   7  -7  -2    0.43    1.38
   7  -7  -2    1.14    0.75
   7  -7  -2    0.27    0.49
   7  -7  -2   -0.19    1.01
  -7   7   2    1.99    1.35
  -7   7   2    0.06    0.54
  -7   7   2   -0.12    0.43
  -7   7   2    0.49    0.81
   6  -7  -2    0.94    0.81
   6  -7  -2    1.57    0.60
   6  -7  -2    0.94    0.43
   6  -7  -2    0.50    0.98
   6  -7  -2    0.62    0.61
  -6   7   2    1.03    1.02
  -6   7   2    1.17    0.70
  -6   7   2    1.28    0.68
  -6   7   2    0.63    0.57
  -6   7   2    1.09    0.63
  -6   7   2    0.60    0.43
   5  -7  -2    2.21    0.94
   5  -7  -2    1.72    0.82
   5  -7  -2    0.85    0.49
   5  -7  -2    2.26    0.60
   5  -7  -2    2.56    0.63
   5  -7  -2    0.85    0.54
   5  -7  -2    0.86    0.48
   5  -7  -2    1.97    0.88
  -5   7   2    1.71    0.93
  -5   7   2    2.53    0.76
  -5   7   2    2.15    0.80
  -5   7   2    1.41    0.45
  -5   7   2    1.77    0.59
  -5   7   2    2.48    0.69
   4  -7  -2   19.29    2.02
   4  -7  -2   19.54    1.94
   4  -7  -2   17.65    1.98
   4  -7  -2   20.42    2.35
   4  -7  -2   20.58    2.12
   4  -7  -2   17.91    2.31
   4  -7  -2   19.18    2.00
   4  -7  -2   17.59    2.13
  -4   7   2   18.46    2.09
  -4   7   2   19.79    1.90
  -4   7   2   18.93    2.11
  -4   7   2   19.56    2.02
  -4   7   2   21.04    2.31
  -4   7   2   18.35    1.97
   3  -7  -2    5.02    0.75
   3  -7  -2    5.86    0.73
   3  -7  -2    7.56    1.29
   3  -7  -2    5.86    1.14
   3  -7  -2    7.66    1.11
   3  -7  -2    4.77    0.78
   3  -7  -2    5.77    1.10
   3  -7  -2    6.41    1.12
  -3   7   2    5.41    0.67
  -3   7   2    5.17    0.95
  -3   7   2    5.10    0.69
  -3   7   2    5.90    0.75
  -3   7   2    5.11    0.85
   2  -7  -2    2.00    0.67
   2  -7  -2    4.21    0.61
   2  -7  -2    4.07    0.60
   2  -7  -2    4.46    0.79
   2  -7  -2    5.20    0.78
   2  -7  -2    5.02    0.95
   2  -7  -2    3.40    0.70
   2  -7  -2    4.93    0.98
   2  -7  -2    4.53    0.59
   2  -7  -2    3.29    0.53
  -2   7   2    3.09    0.45
  -2   7   2    3.92    0.80
  -2   7   2    3.25    0.52
   1  -7  -2    2.37    0.53
   1  -7  -2    1.65    0.57
   1  -7  -2    2.14    0.51
   1  -7  -2    2.25    0.63
   1  -7  -2    2.37    0.40
   1  -7  -2    1.13    0.44
   1  -7  -2    1.73    0.53
   1  -7  -2    1.17    0.36
   1  -7  -2    1.34    0.41
   1  -7  -2    2.37    0.51
   1  -7  -2    3.61    0.90
  -1   7   2    2.27    0.29
  -1   7   2    1.49    0.25
   0  -7  -2    1.25    0.36
   0  -7  -2    1.18    0.51
   0  -7  -2    1.68    0.39
   0  -7  -2    2.03    0.37
   0  -7  -2    2.19    0.56
   0  -7  -2    1.65    0.40
   0  -7  -2    1.88    0.59
   0  -7  -2    2.29    0.52
   0  -7  -2    2.05    0.65
  -1  -7  -2    1.90    0.46
  -1  -7  -2    3.41    0.84
  -1  -7  -2    2.24    0.52
  -1  -7  -2    2.50    0.47
  -1  -7  -2    4.50    0.69
  -1  -7  -2    3.87    0.76
  -1  -7  -2    3.46    0.56
  -1  -7  -2    3.17    0.46
  -1  -7  -2    3.45    0.84
  -1  -7  -2    3.36    0.86
  -2  -7  -2    6.19    0.91
  -2  -7  -2    6.03    0.72
  -2  -7  -2    5.84    1.16
  -2  -7  -2    6.72    0.87
  -2  -7  -2    5.33    0.76
  -2  -7  -2    6.64    0.93
  -2  -7  -2    7.83    1.34
  -2  -7  -2    4.54    1.28
  -2  -7  -2    6.90    1.20
  -2  -7  -2    6.35    0.97
  -2  -7  -2    7.15    0.79
  -3  -7  -2    0.46    0.66
  -3  -7  -2    0.89    0.60
  -3  -7  -2    0.24    0.27
  -3  -7  -2    0.80    0.43
  -3  -7  -2    0.30    0.41
  -3  -7  -2    0.34    0.41
  -3  -7  -2   -0.06    0.42
  -3  -7  -2    1.09    0.70
  -3  -7  -2   -0.09    0.47
  -3  -7  -2    0.73    0.29
  -3  -7  -2    0.76    0.81
   3   7   2    0.58    0.14
   3   7   2    0.62    0.15
  -4  -7  -2   -0.14    0.75
  -4  -7  -2    0.61    0.37
  -4  -7  -2    0.92    0.41
  -4  -7  -2    0.32    0.95
  -4  -7  -2    0.02    0.35
  -4  -7  -2    0.61    0.65
  -4  -7  -2    0.86    0.73
  -4  -7  -2    1.44    1.21
  -4  -7  -2    0.21    0.33
   4   7   2    0.27    0.20
   4   7   2    1.05    0.68
   4   7   2    0.14    0.22
  -5  -7  -2    0.87    0.48
  -5  -7  -2    2.13    1.02
  -5  -7  -2    1.76    0.54
  -5  -7  -2    2.19    0.61
  -5  -7  -2    1.75    0.29
  -5  -7  -2    1.17    0.82
  -5  -7  -2    0.55    1.10
   5   7   2    0.82    0.38
   5   7   2    1.29    0.35
   5   7   2    1.50    0.72
  -6  -7  -2    0.34    0.51
  -6  -7  -2    2.39    1.28
  -6  -7  -2    0.44    1.08
  -6  -7  -2    0.97    0.97
  -6  -7  -2    1.09    0.58
   6   7   2   -0.47    0.78
   6   7   2   -0.46    0.35
   6   7   2    0.38    0.43
   8  -8  -2    0.27    0.89
   8  -8  -2    1.33    1.23
   8  -8  -2    2.41    2.15
   8  -8  -2   -0.28    1.33
   8  -8  -2   -0.14    0.65
  -8   8   2   -0.02    1.24
  -8   8   2   -1.19    1.27
  -8   8   2   -0.36    0.63
  -8   8   2    0.70    0.88
  -8   8   2    0.26    1.96
   7  -8  -2    6.08    1.15
   7  -8  -2    7.04    1.23
   7  -8  -2    4.86    1.60
   7  -8  -2    1.07    1.80
   7  -8  -2    3.34    1.00
  -7   8   2    3.15    0.81
  -7   8   2    0.72    1.02
  -7   8   2    4.46    1.21
  -7   8   2    6.20    1.35
  -7   8   2    6.10    1.86
   6  -8  -2    0.24    0.65
   6  -8  -2    0.45    0.62
   6  -8  -2    1.49    0.59
   6  -8  -2    0.52    0.64
   6  -8  -2    0.48    0.87
  -6   8   2    1.04    0.47
  -6   8   2    1.89    0.96
  -6   8   2    0.23    0.99
  -6   8   2    1.49    0.86
  -6   8   2    1.32    0.72
   5  -8  -2    0.88    0.62
   5  -8  -2   -0.15    0.50
   5  -8  -2    1.67    0.68
   5  -8  -2    0.98    1.08
   5  -8  -2    0.07    0.58
   5  -8  -2    1.39    0.80
   5  -8  -2    1.08    0.78
  -5   8   2    1.33    0.59
  -5   8   2    0.96    0.76
  -5   8   2    0.71    0.63
  -5   8   2    1.05    0.51
  -5   8   2    0.76    0.85
  -5   8   2    1.09    0.35
   4  -8  -2   -1.09    0.75
   4  -8  -2    0.66    0.47
   4  -8  -2   -0.17    0.47
   4  -8  -2    0.42    0.41
   4  -8  -2    0.42    0.35
   4  -8  -2    0.68    0.59
  -4   8   2    0.52    0.41
  -4   8   2    0.09    0.46
  -4   8   2    0.21    0.26
  -4   8   2    0.43    0.46
  -4   8   2    0.96    0.36
   3  -8  -2   -0.77    0.57
   3  -8  -2    0.25    0.40
   3  -8  -2   -0.24    0.33
   3  -8  -2    0.37    0.44
   3  -8  -2    0.01    0.22
   3  -8  -2   -0.10    0.31
   3  -8  -2   -0.15    0.65
   3  -8  -2    0.35    0.44
  -3   8   2    0.03    0.19
  -3   8   2   -0.16    0.39
  -3   8   2   -0.08    0.25
   2  -8  -2    0.09    0.31
   2  -8  -2   -0.28    0.59
   2  -8  -2   -0.32    0.37
   2  -8  -2    0.29    0.27
   2  -8  -2    0.23    0.45
   2  -8  -2   -0.41    0.31
   2  -8  -2    0.29    0.32
   2  -8  -2    0.06    0.55
   2  -8  -2    0.14    0.30
   2  -8  -2    0.09    0.22
   2  -8  -2    0.43    0.52
  -2   8   2    0.08    0.18
  -2   8   2    0.22    0.15
   1  -8  -2    0.80    0.47
   1  -8  -2    1.36    0.37
   1  -8  -2    2.26    0.60
   1  -8  -2    1.33    0.37
   1  -8  -2    1.94    0.76
   1  -8  -2    1.89    0.50
   1  -8  -2    1.68    0.49
   1  -8  -2    1.31    0.66
   1  -8  -2    1.03    0.46
   1  -8  -2    0.99    0.40
   1  -8  -2    1.07    0.59
   0  -8  -2    0.08    0.33
   0  -8  -2    0.52    0.51
   0  -8  -2    0.92    0.62
   0  -8  -2    0.23    0.31
   0  -8  -2    0.57    0.29
   0  -8  -2    0.35    0.53
   0  -8  -2    0.27    0.38
   0  -8  -2    0.92    0.52
   0  -8  -2    0.20    0.22
   0  -8  -2    0.31    0.38
  -1  -8  -2    0.26    0.27
  -1  -8  -2    0.48    0.27
  -1  -8  -2    0.26    0.82
  -1  -8  -2    0.39    0.39
  -1  -8  -2   -0.11    0.48
  -1  -8  -2    0.49    0.24
  -1  -8  -2    0.66    0.53
  -1  -8  -2    0.33    0.29
  -1  -8  -2    0.23    0.37
  -1  -8  -2   -0.55    0.57
  -1  -8  -2    0.07    0.51
  -2  -8  -2    0.90    0.28
  -2  -8  -2    0.37    0.97
  -2  -8  -2    1.07    0.67
  -2  -8  -2    0.28    0.35
  -2  -8  -2    0.63    0.28
  -2  -8  -2    0.60    0.39
  -2  -8  -2    0.67    0.64
  -2  -8  -2    0.64    0.57
  -2  -8  -2    0.37    0.48
  -2  -8  -2    0.41    0.44
  -2  -8  -2    0.45    0.67
  -3  -8  -2    0.64    0.35
  -3  -8  -2    1.49    0.68
  -3  -8  -2    1.30    0.77
  -3  -8  -2    1.04    0.84
  -3  -8  -2    0.81    0.69
  -3  -8  -2    1.61    0.60
  -3  -8  -2    1.69    0.49
  -3  -8  -2    0.57    0.56
  -3  -8  -2    0.00    1.32
  -3  -8  -2    1.27    0.39
  -3  -8  -2    1.09    0.54
  -4  -8  -2    2.24    0.82
  -4  -8  -2    1.88    0.53
  -4  -8  -2    1.09    0.83
  -4  -8  -2    1.14    0.74
  -4  -8  -2    0.90    0.98
  -4  -8  -2    0.46    0.43
  -4  -8  -2    1.18    1.19
  -4  -8  -2    0.07    0.48
  -5  -8  -2    0.36    0.54
  -5  -8  -2   -0.07    0.34
  -5  -8  -2    1.26    1.07
  -5  -8  -2    1.63    0.87
  -5  -8  -2    0.96    0.53
  -5  -8  -2    1.15    0.78
  -5  -8  -2    2.13    0.66
  -5  -8  -2    1.98    0.33
  -5  -8  -2    1.64    1.10
   7  -9  -2    1.80    0.97
   7  -9  -2    0.50    0.76
   7  -9  -2   -2.45    1.78
   7  -9  -2    1.94    0.71
   7  -9  -2    1.71    1.42
  -7   9   2   -1.27    0.97
  -7   9   2    0.03    1.55
  -7   9   2    1.73    0.65
  -7   9   2   -0.74    1.29
  -7   9   2    0.03    1.00
   6  -9  -2    0.22    0.46
   6  -9  -2   -0.14    0.70
   6  -9  -2    1.68    1.04
   6  -9  -2    0.47    0.70
   6  -9  -2    0.16    1.55
  -6   9   2    0.59    1.09
  -6   9   2    0.11    0.70
  -6   9   2    0.05    0.71
  -6   9   2    0.51    0.45
   5  -9  -2    2.75    0.89
   5  -9  -2    2.56    1.29
   5  -9  -2    1.54    0.93
   5  -9  -2    2.30    0.63
   5  -9  -2    1.64    0.80
   5  -9  -2    1.46    0.79
  -5   9   2    3.04    0.74
  -5   9   2    2.32    0.56
  -5   9   2    2.21    0.51
  -5   9   2    1.15    0.62
   4  -9  -2    1.58    1.13
   4  -9  -2    1.87    0.62
   4  -9  -2    1.83    0.55
   4  -9  -2    1.82    0.71
   4  -9  -2    4.25    1.87
   4  -9  -2    1.85    0.64
   4  -9  -2    2.41    0.89
  -4   9   2    2.11    0.57
  -4   9   2    1.81    0.43
  -4   9   2    3.91    0.95
   3  -9  -2    0.20    0.29
   3  -9  -2    0.09    0.72
   3  -9  -2   -0.16    0.74
   3  -9  -2    0.20    0.48
   3  -9  -2    0.45    0.46
   3  -9  -2    0.44    0.49
   3  -9  -2   -0.10    0.42
   3  -9  -2    0.26    0.45
  -3   9   2    0.57    0.52
  -3   9   2    0.06    0.26
   2  -9  -2    0.51    0.83
   2  -9  -2    0.40    0.37
   2  -9  -2    0.64    0.34
   2  -9  -2   -0.38    0.72
   2  -9  -2   -0.48    0.68
   2  -9  -2    0.69    0.44
   2  -9  -2    0.28    0.37
   2  -9  -2    0.20    0.55
   2  -9  -2    0.92    0.55
   1  -9  -2    4.90    0.80
   1  -9  -2    5.83    0.97
   1  -9  -2    6.75    1.05
   1  -9  -2    6.13    0.81
   1  -9  -2    7.28    1.31
   1  -9  -2    7.67    1.43
   1  -9  -2    5.56    1.00
   1  -9  -2    4.31    1.02
   1  -9  -2    7.93    1.63
   1  -9  -2    6.38    0.85
   1  -9  -2    5.31    0.93
   0  -9  -2   12.44    1.74
   0  -9  -2   10.42    1.23
   0  -9  -2   13.38    1.48
   0  -9  -2   13.26    1.40
   0  -9  -2   15.11    1.74
   0  -9  -2   11.08    1.64
   0  -9  -2   10.83    1.26
   0  -9  -2   16.55    1.64
   0  -9  -2   12.32    1.65
   0  -9  -2   11.00    1.87
   0  -9  -2   14.74    1.37
  -1  -9  -2    5.02    0.72
  -1  -9  -2    4.15    1.03
  -1  -9  -2    5.92    1.89
  -1  -9  -2    2.91    0.97
  -1  -9  -2    4.54    0.88
  -1  -9  -2    4.89    1.16
  -1  -9  -2    4.80    0.79
  -1  -9  -2    2.82    1.21
  -1  -9  -2    3.93    1.11
  -1  -9  -2    5.35    0.67
  -2  -9  -2    0.45    0.36
  -2  -9  -2   -0.14    0.51
  -2  -9  -2    0.15    0.87
  -2  -9  -2    0.86    1.16
  -2  -9  -2    0.30    0.46
  -2  -9  -2    1.19    0.78
  -2  -9  -2    1.02    0.76
  -2  -9  -2   -0.25    0.90
  -2  -9  -2    0.93    0.75
  -2  -9  -2    0.47    0.29
  -3  -9  -2    0.70    0.93
  -3  -9  -2    1.08    0.92
  -3  -9  -2    0.12    0.47
  -3  -9  -2   -0.22    0.39
  -3  -9  -2    0.07    0.31
  -3  -9  -2    0.57    0.71
  -3  -9  -2    0.80    0.52
  -4  -9  -2    0.03    0.63
  -4  -9  -2   -0.23    0.40
  -4  -9  -2    0.41    0.64
  -4  -9  -2    1.22    0.99
  -4  -9  -2    0.08    1.12
  -4  -9  -2    0.17    0.51
  -4  -9  -2   -0.04    0.77
  -4  -9  -2   -0.07    0.40
   5 -10  -2   -0.64    0.39
   5 -10  -2   -0.10    0.71
   5 -10  -2   -0.07    0.84
   5 -10  -2    1.08    1.46
   5 -10  -2   -1.51    0.82
  -5  10   2   -0.45    0.35
  -5  10   2    0.41    0.80
  -5  10   2    0.43    0.54
   4 -10  -2    0.32    0.77
   4 -10  -2   -0.48    0.67
   4 -10  -2   -0.06    0.62
   4 -10  -2   -0.29    0.38
   4 -10  -2    0.25    0.57
   4 -10  -2    1.13    1.38
  -4  10   2    0.26    0.27
  -4  10   2    0.17    0.36
   3 -10  -2    4.97    1.09
   3 -10  -2    2.69    0.85
   3 -10  -2    4.91    0.77
   3 -10  -2    5.08    1.02
   3 -10  -2    4.78    0.99
   3 -10  -2    3.59    1.16
  -3  10   2    3.17    0.39
   2 -10  -2    1.98    0.75
   2 -10  -2    1.96    0.90
   2 -10  -2    2.92    0.98
   2 -10  -2    1.30    0.50
   2 -10  -2    2.16    0.52
   2 -10  -2    2.01    0.72
   2 -10  -2    1.61    0.59
   2 -10  -2    1.49    0.50
   1 -10  -2    1.05    0.70
   1 -10  -2   -0.05    0.68
   1 -10  -2    0.33    0.30
   1 -10  -2   -0.23    0.31
   1 -10  -2    0.63    0.63
   1 -10  -2    0.06    0.37
   1 -10  -2    0.18    1.03
   0 -10  -2    0.96    1.42
   0 -10  -2    0.23    0.28
   0 -10  -2    0.21    0.44
   0 -10  -2    0.35    0.70
   0 -10  -2    0.28    0.73
   0 -10  -2    0.04    0.27
   0 -10  -2    0.24    0.77
   0 -10  -2   -1.15    0.67
   0 -10  -2    0.60    0.97
   0 -10  -2    0.40    0.54
  -1 -10  -2    2.90    1.10
  -1 -10  -2    2.11    0.78
  -1 -10  -2    2.74    0.49
  -1 -10  -2    1.82    0.95
  -1 -10  -2    2.51    1.02
  -1 -10  -2    2.44    0.51
  -1 -10  -2    0.64    0.49
  -1 -10  -2    0.61    1.03
  -2 -10  -2    4.11    1.24
  -2 -10  -2    1.61    1.25
  -2 -10  -2    2.40    0.59
  -2 -10  -2    0.90    1.07
  -2 -10  -2    1.41    1.02
  -2 -10  -2    0.62    0.60
  -2 -10  -2    2.89    0.52
  -2 -10  -2    2.11    0.76
  -3 -10  -2    0.86    0.81
  -3 -10  -2    0.91    1.07
  -3 -10  -2    1.27    0.65
  -3 -10  -2    3.33    1.34
  -3 -10  -2   -0.22    0.98
   3 -11  -2    1.41    0.74
   3 -11  -2    3.10    2.03
   3 -11  -2    0.81    0.83
   3 -11  -2    1.71    0.54
   3 -11  -2    1.01    0.70
   3 -11  -2    1.03    0.96
   2 -11  -2    0.27    0.36
   2 -11  -2    0.78    0.53
   2 -11  -2   -0.40    0.48
   2 -11  -2    1.05    0.70
   2 -11  -2   -0.93    0.87
   2 -11  -2   -0.13    0.76
   1 -11  -2   -0.12    0.33
   1 -11  -2   -0.59    0.72
   1 -11  -2   -0.02    0.38
   1 -11  -2   -0.10    0.70
   1 -11  -2    0.01    0.73
   1 -11  -2    1.45    0.96
   1 -11  -2   -0.40    0.68
   0 -11  -2    1.70    0.44
   0 -11  -2    2.84    1.08
   0 -11  -2    1.04    0.95
   0 -11  -2    1.83    0.64
   0 -11  -2    0.42    0.94
   0 -11  -2    0.33    0.99
   0 -11  -2    4.25    1.18
   0 -11  -2    2.62    0.52
  -1 -11   3    1.44    0.91
  -1 -11   3    2.56    1.20
  -1 -11   3    1.04    1.72
  -1 -11   3   -0.55    1.15
  -1 -11   3    0.62    0.62
  -1 -11   3    1.06    0.64
  -1 -11   3    2.47    0.71
   0 -11   3    5.30    1.01
   0 -11   3    4.68    1.68
   0 -11   3    5.36    1.70
   0 -11   3    2.98    1.23
   0 -11   3    5.03    1.57
   0 -11   3    4.62    1.03
   0 -11   3    3.23    0.99
   0 -11   3    4.20    0.94
   1 -11   3    3.37    0.86
   1 -11   3    1.87    0.84
   1 -11   3    2.15    0.83
   1 -11   3    3.08    0.45
   1 -11   3    3.19    1.20
   1 -11   3    1.47    1.41
   1 -11   3    1.10    0.96
   2 -11   3   18.24    2.09
   2 -11   3   17.43    2.58
   2 -11   3   16.40    2.13
   2 -11   3   21.26    1.92
   2 -11   3   19.21    2.26
   2 -11   3   17.89    2.24
   2 -11   3   18.94    2.47
   2 -11   3   19.65    2.27
   3 -11   3    0.77    0.70
   3 -11   3    0.53    0.64
   3 -11   3    0.30    0.54
   3 -11   3    0.82    0.92
   3 -11   3   -0.63    0.58
   3 -11   3   -0.33    0.72
   3 -11   3    0.73    0.37
  -3 -10   3    3.59    0.83
  -3 -10   3    2.94    1.09
  -3 -10   3    1.49    1.12
  -3 -10   3    2.38    0.97
  -3 -10   3    0.35    0.61
  -3 -10   3    0.73    1.29
  -3 -10   3    1.51    0.60
  -2 -10   3    0.49    0.91
  -2 -10   3    0.34    0.52
  -2 -10   3    3.14    1.23
  -2 -10   3    0.63    0.92
  -2 -10   3    0.78    0.99
  -2 -10   3    1.97    1.03
  -2 -10   3   -0.48    1.51
  -2 -10   3    2.70    0.97
  -2 -10   3    1.41    0.62
  -2 -10   3    0.71    0.49
  -1 -10   3   -0.43    0.67
  -1 -10   3    0.03    0.41
  -1 -10   3   -0.76    0.93
  -1 -10   3   -0.19    0.79
  -1 -10   3   -0.19    0.92
  -1 -10   3    1.23    1.33
  -1 -10   3    1.44    1.08
  -1 -10   3   -0.28    0.45
   0 -10   3    0.67    0.82
   0 -10   3   -1.29    0.92
   0 -10   3   -0.01    0.44
   0 -10   3   -0.10    0.65
   0 -10   3   -0.37    0.42
   0 -10   3    0.84    0.88
   0 -10   3   -0.83    1.07
   0 -10   3    0.30    0.86
   0 -10   3    0.13    0.78
   1 -10   3    1.17    0.61
   1 -10   3    2.98    0.71
   1 -10   3    3.71    1.26
   1 -10   3    2.60    0.95
   1 -10   3    2.60    0.78
   1 -10   3    3.00    1.27
   1 -10   3    2.64    0.43
   1 -10   3    1.85    0.79
   1 -10   3    4.90    0.92
   2 -10   3    3.45    0.75
   2 -10   3    4.19    0.80
   2 -10   3    3.52    1.10
   2 -10   3    4.23    0.94
   2 -10   3    3.58    0.61
   2 -10   3    3.75    0.49
   2 -10   3    4.05    1.04
   2 -10   3    3.76    0.53
   3 -10   3    2.19    0.54
   3 -10   3    2.91    0.88
   3 -10   3    2.13    1.05
   3 -10   3    1.17    0.53
   3 -10   3    2.42    0.64
   3 -10   3    2.35    0.89
   3 -10   3    1.45    0.66
   3 -10   3    3.09    0.78
  -4  10  -3    0.13    0.39
  -4  10  -3   -0.14    0.28
   4 -10   3   -0.24    0.60
   4 -10   3   -0.04    0.49
   4 -10   3    0.25    0.54
   4 -10   3   -0.03    0.69
   4 -10   3    0.15    0.38
   4 -10   3   -0.40    0.84
  -5  10  -3    1.15    0.81
  -5  10  -3    0.31    0.68
  -5  10  -3    1.21    0.49
   5 -10   3    2.23    0.66
   5 -10   3    0.71    0.59
   5 -10   3   -0.23    1.21
   5 -10   3    1.39    0.85
   5 -10   3    0.98    1.27
   5 -10   3    1.90    0.83
  -5  -9   3   -0.66    1.14
  -5  -9   3   -0.09    1.11
  -5  -9   3    0.02    0.66
  -5  -9   3    0.08    0.91
  -5  -9   3    0.30    0.82
  -5  -9   3    0.33    0.47
  -4  -9   3    0.28    0.65
  -4  -9   3    0.13    0.33
  -4  -9   3    0.12    0.93
  -4  -9   3    0.47    0.98
  -4  -9   3   -0.28    0.52
  -4  -9   3   -0.11    1.04
  -4  -9   3    0.47    0.72
  -4  -9   3    0.19    0.65
  -3  -9   3    0.57    1.39
  -3  -9   3    1.13    0.58
  -3  -9   3    1.88    0.80
  -3  -9   3    0.67    0.46
  -3  -9   3    2.27    0.40
  -3  -9   3    0.90    0.76
  -3  -9   3    2.11    1.54
  -3  -9   3    1.76    0.53
  -3  -9   3    1.04    1.09
  -3  -9   3    3.03    1.21
  -2  -9   3   11.33    1.55
  -2  -9   3   12.35    1.44
  -2  -9   3    8.58    1.93
  -2  -9   3    9.88    1.73
  -2  -9   3   12.14    1.92
  -2  -9   3   12.56    2.06
  -2  -9   3   11.75    1.34
  -2  -9   3   11.28    1.59
  -2  -9   3   11.13    1.42
  -1  -9   3    2.07    0.71
  -1  -9   3    1.16    1.01
  -1  -9   3    1.65    0.80
  -1  -9   3    1.22    0.82
  -1  -9   3    0.41    0.61
  -1  -9   3    1.49    0.78
  -1  -9   3    0.76    0.67
  -1  -9   3    1.89    0.50
  -1  -9   3    0.87    0.43
   0  -9   3   -0.02    0.54
   0  -9   3    0.72    0.66
   0  -9   3    0.14    0.12
   0  -9   3    0.26    0.33
   0  -9   3   -0.53    0.65
   0  -9   3    0.23    0.66
   0  -9   3   -0.30    0.74
   0  -9   3   -0.27    0.27
   0  -9   3   -0.14    0.50
   0  -9   3   -0.13    0.33
   1  -9   3    7.84    1.23
   1  -9   3    6.82    0.72
   1  -9   3    4.78    1.28
   1  -9   3    6.75    1.10
   1  -9   3    5.48    1.22
   1  -9   3    4.67    0.99
   1  -9   3    4.44    0.94
   1  -9   3    6.12    1.06
   2  -9   3   -0.13    0.33
   2  -9   3    0.37    0.67
   2  -9   3   -0.11    0.34
   2  -9   3    0.05    0.22
   2  -9   3    0.04    0.41
   2  -9   3   -0.73    0.71
   2  -9   3   -0.05    0.57
   2  -9   3    0.17    0.58
   2  -9   3    0.05    0.39
   2  -9   3   -0.49    0.36
  -3   9  -3    7.18    0.90
  -3   9  -3    6.99    0.82
   3  -9   3    9.58    1.58
   3  -9   3    6.32    1.13
   3  -9   3    7.38    0.94
   3  -9   3    5.82    1.15
   3  -9   3    9.75    1.71
   3  -9   3    9.80    1.04
   3  -9   3    7.71    1.13
   3  -9   3   10.05    1.21
   3  -9   3    7.83    1.18
   3  -9   3    6.90    1.54
   3  -9   3    8.34    0.96
  -4   9  -3    6.08    1.00
  -4   9  -3    5.19    0.76
  -4   9  -3    6.15    1.37
   4  -9   3    5.44    0.83
   4  -9   3    4.61    0.99
   4  -9   3    5.27    0.73
   4  -9   3    3.99    0.86
   4  -9   3    5.60    0.84
   4  -9   3    3.77    1.12
   4  -9   3    5.95    1.50
   4  -9   3    5.21    1.18
   4  -9   3    8.40    1.32
  -5   9  -3    0.16    0.76
  -5   9  -3    0.12    0.37
  -5   9  -3    0.12    0.64
  -5   9  -3    0.03    0.26
  -5   9  -3    0.06    0.32
   5  -9   3    1.02    1.05
   5  -9   3   -0.05    0.35
   5  -9   3    0.15    0.51
   5  -9   3   -0.08    0.54
   5  -9   3   -0.17    1.12
   5  -9   3    0.35    0.49
  -6   9  -3    0.12    0.82
  -6   9  -3    0.71    0.42
  -6   9  -3    0.66    0.79
   6  -9   3    2.25    1.55
   6  -9   3    0.93    0.64
   6  -9   3    0.26    0.50
   6  -9   3   -0.42    0.78
   6  -9   3    0.41    0.69
   6  -9   3    0.37    1.35
  -6  -8   3    0.75    1.20
  -6  -8   3   -0.40    0.47
  -6  -8   3   -0.69    0.52
  -6  -8   3    0.79    1.13
  -6  -8   3   -0.48    0.70
  -6  -8   3    0.72    0.99
  -5  -8   3    0.50    0.44
  -5  -8   3    0.53    0.32
  -5  -8   3    0.02    0.31
  -5  -8   3    0.16    0.45
  -5  -8   3    0.50    0.82
  -5  -8   3    0.76    0.92
  -5  -8   3    0.46    0.86
  -5  -8   3    0.12    1.04
  -4  -8   3    0.66    0.34
  -4  -8   3    0.29    0.14
  -4  -8   3   -0.39    0.40
  -4  -8   3    0.09    1.06
  -4  -8   3    1.24    0.62
  -4  -8   3   -0.76    0.81
  -4  -8   3    1.06    0.83
  -4  -8   3   -0.01    0.56
  -4  -8   3    0.03    1.15
  -4  -8   3    1.30    0.60
  -3  -8   3    0.53    0.24
  -3  -8   3    0.55    0.78
  -3  -8   3   -0.30    0.92
  -3  -8   3   -0.06    0.43
  -3  -8   3    0.73    0.87
  -3  -8   3   -0.54    0.57
  -3  -8   3   -0.18    0.48
  -3  -8   3   -0.14    0.50
  -3  -8   3    0.03    0.42
  -3  -8   3    0.22    0.29
  -2  -8   3    1.39    0.58
  -2  -8   3    0.63    0.74
  -2  -8   3    1.74    0.48
  -2  -8   3    0.54    0.71
  -2  -8   3    1.75    0.41
  -2  -8   3    1.55    0.28
  -2  -8   3    1.18    0.43
  -2  -8   3    0.92    0.57
  -2  -8   3    0.86    0.66
  -2  -8   3    1.26    0.52
  -1  -8   3   20.40    2.83
  -1  -8   3   30.67    2.46
  -1  -8   3   25.92    2.64
  -1  -8   3   23.44    2.76
  -1  -8   3   24.13    2.80
  -1  -8   3   27.76    2.39
  -1  -8   3   24.25    2.75
  -1  -8   3   22.42    2.78
  -1  -8   3   30.44    2.71
  -1  -8   3   30.76    2.73
   0  -8   3    7.72    1.19
   0  -8   3    7.39    1.23
   0  -8   3    8.95    1.03
   0  -8   3    8.34    0.97
   0  -8   3    8.09    0.76
   0  -8   3    6.30    1.31
   0  -8   3    5.22    1.18
   0  -8   3    6.18    0.99
   0  -8   3    6.20    1.23
   1  -8   3    7.03    1.04
   1  -8   3    4.59    0.98
   1  -8   3    4.62    0.61
   1  -8   3    8.90    1.31
   1  -8   3    5.44    0.59
   1  -8   3    5.44    0.65
   1  -8   3    5.61    0.83
   1  -8   3    6.67    1.07
   1  -8   3    7.58    1.03
   1  -8   3    6.55    1.27
   1  -8   3    6.28    1.06
  -2   8  -3    0.22    0.15
  -2   8  -3    0.07    0.18
   2  -8   3    0.13    0.23
   2  -8   3    0.14    0.44
   2  -8   3   -0.12    0.35
   2  -8   3   -0.06    0.33
   2  -8   3    0.26    0.55
   2  -8   3    0.82    0.49
   2  -8   3    0.56    0.37
   2  -8   3    0.36    0.35
   2  -8   3    0.00    0.57
   2  -8   3   -0.05    0.18
   2  -8   3    0.50    0.40
  -3   8  -3    1.58    0.60
  -3   8  -3    1.77    0.38
  -3   8  -3    2.26    0.50
   3  -8   3    3.13    1.02
   3  -8   3    2.76    0.95
   3  -8   3    2.91    0.68
   3  -8   3    1.90    0.60
   3  -8   3    1.65    0.39
   3  -8   3    2.29    0.47
   3  -8   3    1.96    0.73
   3  -8   3    1.46    0.48
   3  -8   3    3.56    0.90
   3  -8   3    3.20    0.58
   3  -8   3    1.16    0.59
  -4   8  -3    0.45    0.28
  -4   8  -3    0.18    0.56
  -4   8  -3    0.22    0.41
  -4   8  -3    0.18    0.23
  -4   8  -3   -0.04    0.27
  -4   8  -3   -0.01    0.54
   4  -8   3    0.38    0.44
   4  -8   3    0.26    0.33
   4  -8   3    0.31    0.40
   4  -8   3   -0.14    0.75
   4  -8   3   -0.34    0.28
   4  -8   3   -0.46    0.77
   4  -8   3   -0.14    0.40
   4  -8   3    0.36    0.32
   4  -8   3    0.36    0.39
   4  -8   3    0.09    0.71
  -5   8  -3    5.07    1.19
  -5   8  -3    5.89    0.99
  -5   8  -3    6.14    0.94
  -5   8  -3    6.22    1.40
  -5   8  -3    5.70    1.25
  -5   8  -3    3.98    0.82
  -5   8  -3    9.75    1.56
   5  -8   3    6.97    1.70
   5  -8   3    6.41    0.92
   5  -8   3    5.75    0.97
   5  -8   3    5.33    1.38
   5  -8   3    6.43    1.44
   5  -8   3    3.87    1.19
   5  -8   3    5.65    1.22
   5  -8   3    5.75    0.91
   5  -8   3    6.87    1.20
  -6   8  -3    0.20    0.41
  -6   8  -3    0.16    1.00
  -6   8  -3   -0.02    0.44
  -6   8  -3    0.43    0.60
  -6   8  -3    0.27    0.81
   6  -8   3   -0.26    0.62
   6  -8   3   -0.50    1.15
   6  -8   3    0.27    0.49
   6  -8   3   -0.37    0.42
   6  -8   3    0.65    1.18
   6  -8   3    0.58    0.65
  -7   8  -3    1.40    0.62
  -7   8  -3   -0.23    1.36
  -7   8  -3    2.06    0.99
  -7   8  -3    1.38    1.25
  -7   8  -3    0.94    0.60
   7  -8   3    2.28    0.77
   7  -8   3    3.36    1.70
   7  -8   3    1.10    1.42
   7  -8   3    1.54    0.83
   7  -8   3    1.58    0.96
   7  -8   3    2.77    0.84
   7   7  -3   -0.12    0.54
   7   7  -3   -0.62    0.41
  -7  -7   3   -0.73    1.22
  -7  -7   3    1.46    0.71
  -7  -7   3    0.34    0.57
  -7  -7   3    0.64    1.26
  -7  -7   3    0.10    1.24
  -7  -7   3    0.28    0.72
   6   7  -3    1.59    0.46
   6   7  -3    2.29    0.42
  -6  -7   3    2.34    1.08
  -6  -7   3    1.14    0.51
  -6  -7   3    2.99    0.83
  -6  -7   3    1.36    0.89
  -6  -7   3    3.71    1.18
   5   7  -3    4.85    0.47
   5   7  -3    4.72    0.47
  -5  -7   3    5.26    0.70
  -5  -7   3    5.21    0.81
  -5  -7   3    2.40    0.87
  -5  -7   3    7.87    1.55
  -5  -7   3    6.06    1.02
  -5  -7   3    5.07    0.68
  -5  -7   3    3.84    1.31
  -5  -7   3    8.77    1.57
  -5  -7   3    3.87    1.05
  -4  -7   3    0.96    0.82
  -4  -7   3    0.26    0.52
  -4  -7   3    0.34    0.64
  -4  -7   3    0.13    0.71
  -4  -7   3    0.53    0.31
  -4  -7   3    0.63    0.24
  -4  -7   3    0.87    0.42
  -4  -7   3    0.34    0.37
  -4  -7   3    0.38    0.81
  -4  -7   3    0.88    0.60
  -4  -7   3    0.51    0.30
  -3  -7   3    3.17    1.00
  -3  -7   3    3.21    0.65
  -3  -7   3    4.34    0.88
  -3  -7   3    4.05    0.94
  -3  -7   3    4.70    0.63
  -3  -7   3    3.50    0.68
  -3  -7   3    3.06    0.42
  -3  -7   3    4.55    1.09
  -3  -7   3    5.47    0.84
  -3  -7   3    5.26    0.59
  -3  -7   3    3.68    0.41
  -2  -7   3    2.38    0.36
  -2  -7   3    1.33    0.46
  -2  -7   3    3.10    0.65
  -2  -7   3    2.33    0.45
  -2  -7   3    1.01    0.55
  -2  -7   3    1.90    0.70
  -2  -7   3    2.49    0.78
  -2  -7   3    2.51    0.80
  -2  -7   3    2.34    0.48
  -1  -7   3   11.69    1.23
  -1  -7   3   16.11    1.29
  -1  -7   3   14.95    1.48
  -1  -7   3   14.92    1.51
  -1  -7   3   12.88    1.57
  -1  -7   3   13.67    1.44
  -1  -7   3   12.64    1.60
  -1  -7   3   11.55    1.57
  -1  -7   3   11.68    1.91
  -1  -7   3   11.11    1.49
   0  -7   3   19.51    1.88
   0  -7   3   18.94    2.02
   0  -7   3   17.78    1.82
   0  -7   3   17.28    1.95
   0  -7   3   15.71    1.96
   0  -7   3   19.30    1.67
   0  -7   3   16.13    1.98
   0  -7   3   17.91    1.57
   0  -7   3   17.49    1.85
   1  -7   3  392.37   31.36
   1  -7   3  345.23   31.65
   1  -7   3  341.61   31.28
   1  -7   3  343.58   31.32
   1  -7   3  330.76   31.49
   1  -7   3  368.87   31.45
   1  -7   3  390.59   31.55
   1  -7   3  395.76   31.67
   1  -7   3  346.42   31.60
   1  -7   3  362.86   31.49
  -2   7  -3  147.28   12.79
  -2   7  -3  135.33   13.02
   2  -7   3  151.25   12.81
   2  -7   3  142.24   12.99
   2  -7   3  144.69   13.00
   2  -7   3  151.44   12.92
   2  -7   3  150.67   13.18
   2  -7   3  145.61   13.07
   2  -7   3  146.50   12.88
   2  -7   3  146.98   12.94
   2  -7   3  147.24   13.28
   2  -7   3  150.79   12.83
  -3   7  -3   57.88    5.19
  -3   7  -3   62.75    4.96
  -3   7  -3   53.40    5.31
  -3   7  -3   61.20    4.90
  -3   7  -3   50.91    4.96
  -3   7  -3   52.23    5.13
   3  -7   3   54.18    5.31
   3  -7   3   55.96    5.14
   3  -7   3   53.06    5.18
   3  -7   3   51.99    4.97
   3  -7   3   59.31    5.64
   3  -7   3   57.20    5.02
   3  -7   3   51.76    4.89
   3  -7   3   50.15    5.19
  -4   7  -3    0.87    0.49
  -4   7  -3    0.18    0.24
  -4   7  -3    0.75    0.42
  -4   7  -3    0.73    0.46
  -4   7  -3    0.21    0.60
  -4   7  -3    0.40    0.40
  -4   7  -3    0.01    0.26
   4  -7   3    0.48    0.31
   4  -7   3    0.16    0.56
   4  -7   3    1.57    0.77
   4  -7   3    0.47    0.36
   4  -7   3    0.33    0.30
   4  -7   3    0.32    0.35
   4  -7   3    0.16    0.73
   4  -7   3    0.99    0.47
   4  -7   3    0.95    0.67
  -5   7  -3    9.22    1.33
  -5   7  -3   13.44    1.60
  -5   7  -3   15.18    1.79
  -5   7  -3   14.75    2.09
  -5   7  -3   10.51    1.32
  -5   7  -3    8.17    1.60
  -5   7  -3   15.93    1.63
   5  -7   3   14.13    1.51
   5  -7   3   10.56    1.43
   5  -7   3   11.44    1.70
   5  -7   3   10.46    1.33
   5  -7   3   11.22    1.39
   5  -7   3    9.33    1.64
   5  -7   3   13.46    1.50
   5  -7   3   13.91    2.48
  -6   7  -3    0.32    0.43
  -6   7  -3    0.30    0.41
  -6   7  -3    0.56    0.92
  -6   7  -3    0.92    0.54
  -6   7  -3    0.60    0.58
  -6   7  -3    0.83    0.67
  -6   7  -3   -0.51    0.93
   6  -7   3    0.39    0.62
   6  -7   3    0.93    0.60
   6  -7   3   -0.25    0.49
   6  -7   3    0.14    0.94
   6  -7   3    1.13    1.18
   6  -7   3    0.18    0.83
   6  -7   3    0.77    0.62
  -7   7  -3    1.11    0.52
  -7   7  -3    1.27    0.55
  -7   7  -3    0.25    0.79
  -7   7  -3    1.68    1.34
   7  -7   3    0.45    0.50
   7  -7   3    0.56    0.53
   7  -7   3    0.71    1.42
   7  -7   3   -0.26    1.06
   7  -7   3   -1.90    1.26
   7  -7   3    0.93    0.81
  -8   7  -3    3.17    1.14
  -8   7  -3    3.82    0.99
   8  -7   3    1.12    1.00
   8  -7   3    1.24    1.61
   8  -7   3    4.21    1.09
   8  -7   3    5.72    1.06
   8  -7   3    7.36    2.61
   8  -7   3    5.74    1.22
   7   6  -3   -0.75    0.57
   7   6  -3    0.21    0.43
   7   6  -3   -0.13    0.70
  -7  -6   3   -0.19    0.51
  -7  -6   3   -0.14    0.50
  -7  -6   3    0.12    0.55
  -7  -6   3    0.37    0.93
  -7  -6   3    0.92    0.94
  -7  -6   3   -0.25    1.14
   6   6  -3    0.71    0.57
   6   6  -3    2.38    0.76
   6   6  -3    2.37    0.50
  -6  -6   3    1.57    0.74
  -6  -6   3    1.12    0.44
  -6  -6   3    1.46    0.79
  -6  -6   3    2.96    1.01
  -6  -6   3    2.44    1.25
  -6  -6   3    1.93    0.62
  -6  -6   3    1.74    0.62
  -6  -6   3    1.45    1.39
  -6  -6   3    2.39    1.01
   5   6  -3    0.80    0.45
   5   6  -3    0.47    0.26
  -5  -6   3    0.71    0.50
  -5  -6   3    0.93    0.29
  -5  -6   3    1.47    0.97
  -5  -6   3    0.52    0.31
  -5  -6   3    0.13    0.84
  -5  -6   3    1.36    0.93
  -5  -6   3   -0.04    0.59
  -5  -6   3    1.13    0.52
  -5  -6   3    0.91    0.39
   4   6  -3   15.21    1.46
   4   6  -3   14.94    1.52
  -4  -6   3   17.43    1.77
  -4  -6   3   20.01    2.13
  -4  -6   3   21.12    2.09
  -4  -6   3   15.01    2.00
  -4  -6   3   15.27    2.01
  -4  -6   3   16.22    1.61
  -4  -6   3   13.04    1.65
  -4  -6   3   16.84    1.60
  -4  -6   3   14.61    1.51
  -4  -6   3   15.36    1.51
  -3  -6   3    0.54    0.24
  -3  -6   3    1.22    0.45
  -3  -6   3    0.80    0.21
  -3  -6   3    0.55    0.36
  -3  -6   3    0.77    0.26
  -3  -6   3    0.95    0.65
  -3  -6   3    1.10    0.25
  -3  -6   3    0.77    0.39
  -3  -6   3    1.07    0.41
  -3  -6   3    1.77    0.72
  -2  -6   3    6.79    0.73
  -2  -6   3    5.96    0.73
  -2  -6   3    5.65    0.56
  -2  -6   3    6.27    0.66
  -2  -6   3    5.01    0.76
  -2  -6   3    6.21    0.80
  -2  -6   3    5.31    0.55
  -2  -6   3    5.14    1.10
  -2  -6   3    6.54    1.12
  -1  -6   3    0.57    0.28
  -1  -6   3    0.83    0.44
  -1  -6   3    0.48    0.26
  -1  -6   3    0.55    0.36
  -1  -6   3   -0.05    0.37
  -1  -6   3    0.68    0.10
  -1  -6   3    0.36    0.14
  -1  -6   3    0.63    0.19
  -1  -6   3    0.76    0.10
   0  -6   3    0.00    0.11
   0  -6   3    0.02    0.10
   0  -6   3   -0.08    0.24
   0  -6   3    0.20    0.21
   0  -6   3    0.04    0.33
   0  -6   3    0.04    0.10
   0  -6   3    0.09    0.19
  -1   6  -3   30.65    3.26
  -1   6  -3   35.05    3.07
  -1   6  -3   32.78    3.00
   1  -6   3   29.39    3.17
   1  -6   3   34.06    3.30
   1  -6   3   36.25    3.20
   1  -6   3   32.18    3.11
   1  -6   3   34.73    3.32
   1  -6   3   39.90    3.23
   1  -6   3   32.72    3.06
   1  -6   3   33.20    3.08
   1  -6   3   33.01    3.19
   1  -6   3   35.39    3.02
  -2   6  -3    1.07    0.39
  -2   6  -3    1.23    0.28
  -2   6  -3    0.47    0.41
  -2   6  -3    0.94    0.36
   2  -6   3    1.45    0.44
   2  -6   3    2.42    0.72
   2  -6   3    0.92    0.35
   2  -6   3    2.19    0.54
   2  -6   3    1.52    0.34
   2  -6   3    1.05    0.36
   2  -6   3    1.26    0.50
   2  -6   3    1.67    0.32
   2  -6   3    1.57    0.49
  -3   6  -3  382.88   31.49
  -3   6  -3  351.53   31.58
  -3   6  -3  361.66   31.58
  -3   6  -3  341.91   31.62
  -3   6  -3  396.74   31.82
  -3   6  -3  394.41   31.76
  -3   6  -3  335.63   31.46
   3  -6   3  343.99   31.55
   3  -6   3  380.58   31.67
   3  -6   3  352.06   32.04
   3  -6   3  305.69   31.40
   3  -6   3  393.89   31.62
   3  -6   3  352.02   31.61
   3  -6   3  373.93   31.49
   3  -6   3  366.21   31.74
   3  -6   3  384.41   31.50
  -4   6  -3   21.79    2.50
  -4   6  -3   28.34    2.43
  -4   6  -3   26.46    2.77
  -4   6  -3   22.72    2.64
  -4   6  -3   21.75    2.40
  -4   6  -3   27.17    2.70
  -4   6  -3   30.44    2.62
   4  -6   3   24.16    2.49
   4  -6   3   24.90    2.75
   4  -6   3   25.56    2.50
   4  -6   3   19.79    2.94
   4  -6   3   28.12    2.40
   4  -6   3   26.76    2.57
   4  -6   3   26.71    2.70
   4  -6   3   21.76    2.45
   4  -6   3   25.99    2.42
  -5   6  -3   64.37    6.27
  -5   6  -3   68.86    6.27
  -5   6  -3   59.48    5.86
  -5   6  -3   55.75    5.92
  -5   6  -3   70.43    5.82
  -5   6  -3   67.10    5.82
  -5   6  -3   68.05    6.10
   5  -6   3   63.14    5.88
   5  -6   3   60.30    5.91
   5  -6   3   67.20    5.81
   5  -6   3   64.52    6.63
   5  -6   3   62.15    5.81
   5  -6   3   61.00    5.92
   5  -6   3   62.53    6.22
   5  -6   3   62.54    6.06
   5  -6   3   68.04    5.90
  -6   6  -3   10.90    1.31
  -6   6  -3   14.66    2.10
  -6   6  -3   11.06    1.34
  -6   6  -3   14.06    2.08
  -6   6  -3   15.80    2.04
  -6   6  -3    8.92    2.07
  -6   6  -3   13.36    2.01
   6  -6   3    8.31    1.83
   6  -6   3    7.79    1.16
   6  -6   3    9.30    1.41
   6  -6   3   11.97    1.40
   6  -6   3   13.71    1.50
   6  -6   3   10.63    1.43
   6  -6   3   11.64    2.37
   6  -6   3   13.10    2.00
   6  -6   3    9.11    1.41
  -7   6  -3    0.25    0.57
  -7   6  -3   -0.25    0.43
  -7   6  -3   -0.38    0.36
  -7   6  -3    1.03    1.25
  -7   6  -3   -0.78    0.60
  -7   6  -3    0.82    1.16
   7  -6   3    1.27    1.39
   7  -6   3    0.26    0.77
   7  -6   3   -0.73    0.63
   7  -6   3    0.36    0.42
   7  -6   3   -0.13    0.42
   7  -6   3   -0.12    0.39
   7  -6   3   -0.45    1.16
   7  -6   3   -0.26    1.05
   7  -6   3   -0.13    0.77
  -8   6  -3   -0.62    0.72
  -8   6  -3   -1.90    1.76
  -8   6  -3    0.14    0.55
  -8   6  -3   -0.22    0.50
  -8   6  -3    0.50    0.53
  -8   6  -3   -0.80    1.45
   8  -6   3    0.81    0.53
   8  -6   3   -0.06    1.68
   8  -6   3    0.29    0.53
   8  -6   3    0.25    0.81
   8  -6   3   -0.52    0.79
   8  -6   3    0.81    1.12
   8  -6   3   -0.21    1.46
   8  -6   3    1.47    0.93
   8   5  -3   -0.21    0.69
   8   5  -3   -0.14    0.48
   8   5  -3   -0.21    0.99
  -8  -5   3    0.00    1.21
  -8  -5   3    0.40    0.74
  -8  -5   3   -0.23    0.67
  -8  -5   3   -0.38    1.21
  -8  -5   3   -0.52    0.99
  -8  -5   3    1.43    0.65
   7   5  -3    0.76    0.66
   7   5  -3   -0.15    0.40
   7   5  -3   -0.56    0.73
   7   5  -3    0.28    0.42
   7   5  -3   -0.28    0.68
   7   5  -3   -0.34    0.58
   7   5  -3    0.31    0.34
  -7  -5   3   -0.05    1.01
  -7  -5   3   -0.18    0.48
  -7  -5   3   -0.69    0.74
  -7  -5   3   -0.30    0.44
  -7  -5   3   -0.42    0.77
  -7  -5   3    0.34    0.50
   6   5  -3    0.78    0.37
   6   5  -3   -0.16    0.55
   6   5  -3    0.27    0.48
   6   5  -3    1.00    1.11
   6   5  -3    0.64    0.29
   6   5  -3    1.13    0.34
   6   5  -3    0.91    0.53
  -6  -5   3   -0.11    0.57
  -6  -5   3    1.17    0.52
  -6  -5   3    0.45    0.49
  -6  -5   3    1.18    0.80
  -6  -5   3    0.76    0.77
   5   5  -3    3.16    0.71
   5   5  -3    1.44    0.76
   5   5  -3    1.87    0.63
   5   5  -3    2.82    0.49
  -5  -5   3    4.77    1.11
  -5  -5   3    3.20    1.00
  -5  -5   3    2.55    0.61
  -5  -5   3    0.90    0.69
  -5  -5   3    2.58    0.41
  -5  -5   3    4.65    1.06
  -5  -5   3    2.75    0.64
  -5  -5   3    3.18    0.72
  -5  -5   3    2.29    0.49
   4   5  -3   -0.04    0.16
   4   5  -3   -0.34    0.42
   4   5  -3   -0.21    0.25
   4   5  -3    0.22    0.34
  -4  -5   3    0.18    0.39
  -4  -5   3    0.12    0.19
  -4  -5   3   -0.04    0.22
  -4  -5   3    0.35    0.46
  -4  -5   3    0.19    0.33
  -4  -5   3    0.18    0.31
  -4  -5   3    0.74    0.55
  -4  -5   3    0.35    0.23
  -4  -5   3    0.30    0.51
  -4  -5   3   -0.33    0.31
  -4  -5   3    0.01    0.18
   3   5  -3    1.58    0.66
   3   5  -3    1.00    0.22
   3   5  -3    1.17    0.31
  -3  -5   3    0.93    0.56
  -3  -5   3    0.97    0.29
  -3  -5   3    1.19    0.40
  -3  -5   3    0.61    0.27
  -3  -5   3    0.87    0.38
  -3  -5   3    0.91    0.30
  -3  -5   3    0.90    0.46
  -3  -5   3    1.28    0.44
  -3  -5   3    1.28    0.25
   2   5  -3    5.51    0.59
  -2  -5   3    5.44    0.77
  -2  -5   3    7.26    0.77
  -2  -5   3    6.29    0.77
  -2  -5   3    6.90    1.09
  -2  -5   3    6.03    0.63
  -2  -5   3    5.96    1.04
  -2  -5   3    6.01    0.65
  -2  -5   3    7.54    0.72
  -2  -5   3    7.38    0.76
  -1  -5   3    0.64    0.30
  -1  -5   3    0.75    0.14
  -1  -5   3    1.04    0.20
  -1  -5   3    0.66    0.25
  -1  -5   3    0.71    0.14
  -1  -5   3    0.75    0.20
  -1  -5   3    1.36    0.44
  -1  -5   3    0.55    0.29
  -1  -5   3    0.99    0.35
  -1  -5   3    0.96    0.29
   0   5  -3   24.81    2.19
   0   5  -3   26.16    2.15
   0   5  -3   24.83    2.46
   0  -5   3   26.41    2.29
   0  -5   3   21.87    2.35
   0  -5   3   25.33    2.38
   0  -5   3   24.19    2.16
   0  -5   3   23.25    2.19
   0  -5   3   23.06    2.28
   0  -5   3   24.34    2.32
   0  -5   3   22.61    2.40
   0  -5   3   23.29    2.18
  -1   5  -3    1.26    0.39
  -1   5  -3    0.64    0.19
  -1   5  -3    0.95    0.34
   1  -5   3    1.24    0.35
   1  -5   3    0.92    0.37
   1  -5   3    1.03    0.39
   1  -5   3    1.50    0.28
   1  -5   3    2.05    0.46
   1  -5   3    1.60    0.32
   1  -5   3    1.10    0.34
   1  -5   3    0.71    0.27
   1  -5   3    0.61    0.32
   1  -5   3    0.93    0.22
  -2   5  -3    3.69    0.64
  -2   5  -3    4.38    0.80
  -2   5  -3    3.85    0.49
  -2   5  -3    3.42    0.46
  -2   5  -3    3.65    0.66
  -2   5  -3    3.91    0.55
  -2   5  -3    4.68    0.84
   2  -5   3    3.59    0.52
   2  -5   3    4.63    0.51
   2  -5   3    4.31    0.73
   2  -5   3    3.45    0.53
   2  -5   3    3.86    0.43
   2  -5   3    4.24    0.72
   2  -5   3    3.73    0.88
   2  -5   3    4.83    0.57
   2  -5   3    3.82    0.56
   2  -5   3    4.09    0.57
  -3   5  -3   16.50    2.05
  -3   5  -3   19.27    2.19
  -3   5  -3   16.73    1.97
  -3   5  -3   22.78    2.17
  -3   5  -3   24.29    2.00
  -3   5  -3   19.86    1.92
  -3   5  -3   18.97    1.90
   3  -5   3   19.44    1.90
   3  -5   3   19.36    2.38
   3  -5   3   17.74    1.88
   3  -5   3   19.11    1.97
   3  -5   3   19.07    2.13
   3  -5   3   19.59    2.03
   3  -5   3   22.15    2.02
   3  -5   3   21.70    2.00
  -4   5  -3   24.83    2.38
  -4   5  -3   26.55    2.52
  -4   5  -3   26.08    2.40
  -4   5  -3   26.43    2.45
  -4   5  -3   23.45    2.69
  -4   5  -3   23.49    2.56
   4  -5   3   23.91    2.36
   4  -5   3   25.94    2.46
   4  -5   3   21.78    2.44
   4  -5   3   25.06    2.72
   4  -5   3   25.74    3.04
   4  -5   3   24.65    2.47
   4  -5   3   23.24    2.43
  -5   5  -3   37.47    3.60
  -5   5  -3   38.66    3.47
  -5   5  -3   35.76    3.47
  -5   5  -3   43.22    4.05
  -5   5  -3   37.13    3.27
  -5   5  -3   35.68    3.67
  -5   5  -3   38.14    4.22
  -5   5  -3   34.77    3.54
   5  -5   3   36.07    3.55
   5  -5   3   36.63    3.52
   5  -5   3   33.73    3.91
   5  -5   3   40.42    3.63
   5  -5   3   34.38    3.64
   5  -5   3   37.90    4.23
   5  -5   3   38.76    3.55
   5  -5   3   36.36    3.48
   5  -5   3   34.01    3.46
  -6   5  -3   24.53    2.66
  -6   5  -3   22.60    2.51
  -6   5  -3   25.99    2.52
  -6   5  -3   24.66    2.73
  -6   5  -3   24.43    3.09
  -6   5  -3   30.49    2.74
  -6   5  -3   24.02    2.34
  -6   5  -3   32.81    3.46
   6  -5   3   23.66    2.61
   6  -5   3   28.47    2.72
   6  -5   3   23.62    3.02
   6  -5   3   26.35    2.62
   6  -5   3   23.52    2.55
   6  -5   3   24.29    3.38
   6  -5   3   26.44    2.63
   6  -5   3   25.54    2.72
   6  -5   3   20.03    2.40
   6  -5   3   29.70    2.60
  -7   5  -3   18.22    2.26
  -7   5  -3   12.80    1.48
  -7   5  -3   15.20    1.65
  -7   5  -3   13.79    1.69
  -7   5  -3   17.05    2.56
  -7   5  -3   14.13    1.85
  -7   5  -3   14.82    2.49
   7  -5   3   11.08    1.81
   7  -5   3   12.84    1.78
   7  -5   3   14.95    1.75
   7  -5   3   18.13    1.90
   7  -5   3   15.01    1.64
   7  -5   3   11.30    1.59
   7  -5   3   17.78    2.71
   7  -5   3   17.57    1.86
   7  -5   3   13.15    2.38
   7  -5   3   13.35    1.82
  -8   5  -3    0.83    0.60
  -8   5  -3    2.33    1.47
  -8   5  -3    2.06    1.75
  -8   5  -3    1.74    0.94
  -8   5  -3    1.39    0.59
   8  -5   3    0.08    1.70
   8  -5   3    1.54    0.97
   8  -5   3    1.34    0.71
   8  -5   3    0.88    0.52
   8  -5   3    1.42    0.88
   8  -5   3    1.52    0.76
   8  -5   3    0.87    0.89
  -9   5  -3    0.21    0.70
  -9   5  -3   -0.58    0.64
  -9   5  -3    1.36    0.93
  -9   5  -3    4.41    2.27
  -9   5  -3    0.71    1.65
  -9   5  -3    0.28    1.32
   9  -5   3    1.56    0.74
   9  -5   3   -0.57    1.05
   9  -5   3    1.09    1.44
   9  -5   3    0.08    2.32
   9  -5   3    0.17    1.62
   9  -5   3    0.43    1.14
   9  -5   3    0.69    0.87
   9  -5   3    1.40    0.89
   9   4  -3   -0.01    1.21
   9   4  -3   -0.94    0.67
   9   4  -3    0.25    1.22
  -9  -4   3    0.72    1.73
  -9  -4   3    0.96    0.75
  -9  -4   3    0.36    1.04
  -9  -4   3   -0.17    1.05
  -9  -4   3   -2.60    1.29
  -9  -4   3    0.92    0.89
   8   4  -3    1.11    0.67
   8   4  -3    0.98    0.75
   8   4  -3   -0.13    0.78
   8   4  -3    0.06    0.47
   8   4  -3    0.63    1.04
   8   4  -3    0.41    0.53
  -8  -4   3    0.51    0.66
  -8  -4   3    0.61    0.83
  -8  -4   3    0.98    0.63
  -8  -4   3    0.68    1.33
  -8  -4   3    0.39    0.72
  -8  -4   3    0.63    1.05
   7   4  -3    5.27    1.04
   7   4  -3    8.13    1.25
   7   4  -3    5.03    1.36
   7   4  -3    3.01    1.11
   7   4  -3    4.72    0.85
  -7  -4   3    4.11    1.19
  -7  -4   3    8.52    1.27
  -7  -4   3    4.94    1.50
  -7  -4   3    6.35    1.62
  -7  -4   3    4.06    0.80
   6   4  -3    0.54    0.34
   6   4  -3    1.81    0.51
   6   4  -3    1.18    0.34
   6   4  -3   -0.63    0.56
   6   4  -3    0.31    0.41
   6   4  -3    0.93    0.64
   6   4  -3    0.43    0.44
  -6  -4   3    0.83    0.38
  -6  -4   3    0.28    0.96
  -6  -4   3    0.60    0.51
  -6  -4   3    1.07    0.51
  -6  -4   3    0.39    0.57
  -6  -4   3    0.90    0.43
  -6  -4   3   -0.15    0.68
  -6  -4   3    2.18    0.96
  -6  -4   3    1.43    0.74
   5   4  -3    0.10    0.52
   5   4  -3    0.37    0.53
   5   4  -3    0.37    0.20
   5   4  -3    0.33    0.37
   5   4  -3    0.06    0.29
   5   4  -3    0.04    0.21
   5   4  -3    0.61    0.27
  -5  -4   3    0.13    0.46
  -5  -4   3    0.18    0.12
  -5  -4   3   -0.22    0.35
  -5  -4   3    1.94    0.81
  -5  -4   3   -0.21    0.22
  -5  -4   3    0.57    0.34
  -5  -4   3    0.26    0.52
  -5  -4   3    0.21    0.54
  -5  -4   3    0.25    0.51
  -5  -4   3    0.08    0.36
   4   4  -3    0.38    0.29
   4   4  -3    0.33    0.32
   4   4  -3    0.59    0.22
   4   4  -3    0.03    0.36
   4   4  -3    0.07    0.46
   4   4  -3    0.87    0.23
   4   4  -3    0.84    0.21
  -4  -4   3    0.30    0.50
  -4  -4   3    0.13    0.15
  -4  -4   3    0.97    0.34
  -4  -4   3    0.74    0.37
  -4  -4   3    0.19    0.27
  -4  -4   3    0.63    0.45
  -4  -4   3    0.90    0.45
  -4  -4   3   -0.45    0.43
  -4  -4   3    0.39    0.20
  -4  -4   3    0.20    0.32
   3   4  -3   34.34    3.38
   3   4  -3   38.28    3.47
   3   4  -3   28.91    3.57
   3   4  -3   37.17    3.30
   3   4  -3   38.57    3.23
   3   4  -3   40.66    3.23
  -3  -4   3   34.15    3.43
  -3  -4   3   35.54    3.29
  -3  -4   3   40.56    3.58
  -3  -4   3   39.60    3.36
  -3  -4   3   36.24    3.37
  -3  -4   3   35.16    3.58
  -3  -4   3   36.62    3.30
  -3  -4   3   34.86    3.37
  -3  -4   3   35.37    3.61
   2   4  -3    0.19    0.22
   2   4  -3    0.04    0.20
   2   4  -3    0.00    0.10
  -2  -4   3    0.11    0.13
  -2  -4   3   -0.03    0.36
  -2  -4   3    0.39    0.19
  -2  -4   3   -0.15    0.17
  -2  -4   3    0.19    0.12
  -2  -4   3    0.12    0.12
  -2  -4   3    0.39    0.24
  -2  -4   3   -0.09    0.24
  -2  -4   3    0.22    0.18
   1   4  -3    3.06    0.34
   1   4  -3    3.04    0.32
   1   4  -3    2.83    0.66
  -1  -4   3    2.05    0.30
  -1  -4   3    3.25    0.48
  -1  -4   3    2.21    0.28
  -1  -4   3    3.01    0.63
  -1  -4   3    2.53    0.38
  -1  -4   3    2.75    0.30
  -1  -4   3    2.43    0.40
  -1  -4   3    1.49    0.32
  -1  -4   3    2.07    0.49
   0   4  -3   47.52    4.07
   0   4  -3   43.20    4.18
   0   4  -3   45.52    3.98
   0  -4   3   45.60    4.01
   0  -4   3   46.97    4.14
   0  -4   3   41.03    4.09
   0  -4   3   46.85    4.08
   0  -4   3   46.19    4.09
   0  -4   3   47.71    4.05
   0  -4   3   45.09    4.18
   0  -4   3   43.96    3.98
   0  -4   3   42.68    3.99
  -1   4  -3    3.52    0.46
  -1   4  -3    3.77    0.61
  -1   4  -3    3.09    0.36
  -1   4  -3    3.03    0.40
  -1   4  -3    4.34    0.66
  -1   4  -3    2.57    0.41
   1  -4   3    2.79    0.38
   1  -4   3    3.73    0.68
   1  -4   3    3.96    0.57
   1  -4   3    3.31    0.53
   1  -4   3    3.25    0.45
   1  -4   3    3.00    0.41
   1  -4   3    3.44    0.47
   1  -4   3    3.92    0.67
   1  -4   3    3.01    0.46
  -2   4  -3   32.53    3.24
  -2   4  -3   36.28    3.36
  -2   4  -3   29.67    3.09
  -2   4  -3   35.54    3.11
  -2   4  -3   32.11    3.16
  -2   4  -3   33.47    3.16
  -2   4  -3   37.13    3.31
   2  -4   3   32.69    3.14
   2  -4   3   31.90    3.44
   2  -4   3   36.58    3.24
   2  -4   3   34.95    3.28
   2  -4   3   36.57    3.16
   2  -4   3   32.71    3.17
   2  -4   3   37.73    3.11
   2  -4   3   37.15    3.14
  -3   4  -3   12.09    1.18
  -3   4  -3    9.83    1.17
  -3   4  -3   11.34    1.31
  -3   4  -3   13.24    1.27
  -3   4  -3   11.28    1.17
  -3   4  -3   11.72    1.46
   3  -4   3   11.35    1.21
   3  -4   3   10.35    1.58
   3  -4   3   11.41    1.24
   3  -4   3   10.12    1.20
   3  -4   3   12.06    1.42
   3  -4   3   12.63    1.18
   3  -4   3    9.73    1.18
   3  -4   3   12.38    1.18
  -4   4  -3    6.17    0.86
  -4   4  -3    7.92    1.20
  -4   4  -3    6.22    0.78
  -4   4  -3    5.73    0.70
  -4   4  -3    7.32    1.26
  -4   4  -3    6.86    0.80
  -4   4  -3    7.59    0.95
   4  -4   3    6.21    0.86
   4  -4   3    4.93    0.68
   4  -4   3    6.54    0.85
   4  -4   3    5.63    1.38
   4  -4   3    7.06    0.83
   4  -4   3    5.64    0.86
   4  -4   3    7.12    0.88
   4  -4   3    5.99    1.21
   4  -4   3    7.77    0.84
  -5   4  -3   17.40    1.83
  -5   4  -3   20.83    2.48
  -5   4  -3   18.18    1.94
  -5   4  -3   18.01    2.36
  -5   4  -3   17.59    1.68
  -5   4  -3   19.52    1.95
  -5   4  -3   17.94    1.82
  -5   4  -3   17.72    1.97
   5  -4   3   17.82    2.23
   5  -4   3   19.23    2.64
   5  -4   3   14.33    1.73
   5  -4   3   15.46    1.85
   5  -4   3   17.38    1.87
   5  -4   3   20.02    1.87
   5  -4   3   20.85    1.99
   5  -4   3   17.56    1.89
  -6   4  -3   17.14    2.37
  -6   4  -3   14.48    1.75
  -6   4  -3   15.23    1.63
  -6   4  -3   15.66    1.76
  -6   4  -3   16.01    1.60
  -6   4  -3   19.37    2.66
  -6   4  -3   14.20    1.72
  -6   4  -3   13.51    1.47
   6  -4   3   18.46    2.64
   6  -4   3   14.81    1.72
   6  -4   3   17.85    1.74
   6  -4   3   13.88    2.27
   6  -4   3   13.10    1.70
   6  -4   3   13.98    1.67
   6  -4   3   14.44    1.58
   6  -4   3   11.04    1.54
   6  -4   3   15.29    1.65
  -7   4  -3    2.01    0.69
  -7   4  -3    2.90    1.39
  -7   4  -3    0.70    1.13
  -7   4  -3    1.46    0.55
  -7   4  -3    1.77    0.55
  -7   4  -3    1.25    0.66
  -7   4  -3    1.59    0.55
  -7   4  -3    1.80    0.68
   7  -4   3    0.87    0.60
   7  -4   3    1.19    0.72
   7  -4   3    0.25    1.19
   7  -4   3    1.64    0.63
   7  -4   3    2.40    0.74
   7  -4   3    1.63    1.06
   7  -4   3    2.22    0.67
   7  -4   3    2.08    0.74
   7  -4   3    1.45    0.54
   7  -4   3    1.47    0.72
  -8   4  -3    1.87    0.73
  -8   4  -3    4.06    1.04
  -8   4  -3    3.75    1.72
  -8   4  -3    2.26    1.69
  -8   4  -3    3.39    1.04
  -8   4  -3    2.86    0.79
   8  -4   3    4.22    1.58
   8  -4   3    5.83    1.12
   8  -4   3    4.25    0.81
   8  -4   3    2.56    0.84
   8  -4   3    1.19    1.06
   8  -4   3    1.67    0.99
   8  -4   3    3.03    0.89
   8  -4   3    3.94    1.07
   8  -4   3    2.99    1.76
  -9   4  -3   -0.19    0.86
  -9   4  -3    1.57    0.67
  -9   4  -3    1.16    0.89
  -9   4  -3    1.49    2.20
  -9   4  -3   -0.96    1.74
   9  -4   3    0.12    0.93
   9  -4   3   -1.94    1.38
   9  -4   3   -0.17    0.65
   9  -4   3    1.24    0.66
   9  -4   3    0.55    1.07
   9  -4   3   -1.09    2.17
   9  -4   3   -0.88    1.46
   9  -4   3    0.07    0.84
   9   3  -3    0.31    0.62
   9   3  -3    0.09    0.60
   9   3  -3    0.05    0.66
   9   3  -3    1.00    0.81
   9   3  -3    0.26    1.32
  -9  -3   3   -0.34    1.54
  -9  -3   3   -0.46    1.16
  -9  -3   3    0.36    0.59
  -9  -3   3   -0.82    0.60
  -9  -3   3    0.24    0.90
   8   3  -3    2.17    0.86
   8   3  -3    1.08    1.11
   8   3  -3    1.90    0.68
   8   3  -3    1.28    0.58
   8   3  -3    1.63    0.60
   8   3  -3    1.80    0.59
  -8  -3   3    1.67    0.75
  -8  -3   3    2.15    1.17
  -8  -3   3   -0.19    1.06
  -8  -3   3    1.44    0.57
  -8  -3   3    1.84    0.66
  -8  -3   3    1.12    1.32
  -8  -3   3    0.57    0.64
   7   3  -3    1.02    0.78
   7   3  -3    0.01    0.68
   7   3  -3    0.79    0.44
   7   3  -3    0.82    0.49
   7   3  -3    1.06    0.44
   7   3  -3    0.74    0.59
  -7  -3   3    0.77    0.50
  -7  -3   3    0.37    0.82
  -7  -3   3    1.49    0.77
  -7  -3   3    1.17    0.93
  -7  -3   3    1.66    1.10
  -7  -3   3    0.35    0.52
  -7  -3   3    1.30    0.48
   6   3  -3   16.51    1.99
   6   3  -3   17.44    2.34
   6   3  -3   20.85    2.02
   6   3  -3   17.56    1.95
   6   3  -3   15.60    2.07
   6   3  -3   20.14    1.97
   6   3  -3   20.46    2.40
  -6  -3   3   21.21    2.31
  -6  -3   3   20.95    2.75
  -6  -3   3   23.80    2.42
  -6  -3   3   21.25    2.08
  -6  -3   3   20.22    1.98
  -6  -3   3   18.93    2.10
  -6  -3   3   18.63    1.98
  -6  -3   3   25.96    2.51
   5   3  -3    3.22    0.68
   5   3  -3    1.25    0.38
   5   3  -3    1.00    0.57
   5   3  -3    1.33    0.45
   5   3  -3    1.37    0.43
   5   3  -3    0.95    0.32
   5   3  -3    0.95    0.63
  -5  -3   3    0.41    0.45
  -5  -3   3    2.18    0.50
  -5  -3   3    2.86    0.81
  -5  -3   3    1.55    0.55
  -5  -3   3    1.34    0.44
  -5  -3   3    1.09    0.59
  -5  -3   3    1.28    0.45
   4   3  -3    1.47    0.56
   4   3  -3    1.94    0.36
   4   3  -3    2.97    0.87
   4   3  -3    1.59    0.36
   4   3  -3    2.71    0.52
   4   3  -3    1.50    0.40
  -4  -3   3    2.02    0.46
  -4  -3   3    1.44    0.39
  -4  -3   3    3.72    0.86
  -4  -3   3    3.40    0.53
  -4  -3   3    2.92    0.58
  -4  -3   3    1.48    0.48
  -4  -3   3    1.88    0.58
  -4  -3   3    1.70    0.28
  -4  -3   3    2.13    0.69
   3   3  -3   18.30    1.85
   3   3  -3   17.94    1.77
   3   3  -3   13.28    1.88
   3   3  -3   18.01    1.71
   3   3  -3   16.90    1.68
   3   3  -3   19.95    1.73
  -3  -3   3   17.12    1.64
  -3  -3   3   19.69    1.83
  -3  -3   3   15.00    1.87
  -3  -3   3   21.90    1.80
  -3  -3   3   21.37    1.97
  -3  -3   3   16.89    1.76
  -3  -3   3   18.22    1.91
  -3  -3   3   17.26    1.68
  -3  -3   3   15.93    1.66
   2   3  -3    0.72    0.19
   2   3  -3    1.15    0.32
   2   3  -3    1.11    0.19
   2   3  -3    0.26    0.22
   2   3  -3    1.15    0.20
   2   3  -3    0.92    0.22
  -2  -3   3    1.00    0.31
  -2  -3   3    0.80    0.24
  -2  -3   3    0.93    0.20
  -2  -3   3    0.64    0.32
  -2  -3   3    1.04    0.25
  -2  -3   3    0.87    0.21
  -2  -3   3    1.09    0.29
  -2  -3   3    0.72    0.22
  -2  -3   3    1.25    0.33
   1   3  -3   39.73    3.48
   1   3  -3   33.67    3.65
   1   3  -3   43.39    3.53
   1   3  -3   38.98    3.71
   1   3  -3   38.17    3.47
   1   3  -3   38.21    3.54
   1   3  -3   36.95    3.55
  -1  -3   3   41.49    3.65
  -1  -3   3   37.53    3.51
  -1  -3   3   43.24    3.58
  -1  -3   3   38.85    3.55
  -1  -3   3   39.99    3.58
  -1  -3   3   41.67    3.53
  -1  -3   3   43.53    3.53
  -1  -3   3   39.80    3.68
  -1  -3   3   39.92    3.54
  -1  -3   3   41.00    3.62
   0   3  -3   26.64    2.49
   0   3  -3   24.34    2.46
   0   3  -3   26.77    2.57
   0   3  -3   32.43    2.59
   0   3  -3   31.98    2.51
   0   3  -3   29.86    2.65
   0  -3   3   26.95    2.55
   0  -3   3   26.67    2.57
   0  -3   3   29.37    2.65
   0  -3   3   29.89    2.61
   0  -3   3   25.63    2.51
   0  -3   3   24.07    2.49
   0  -3   3   29.69    2.52
   0  -3   3   30.00    2.50
   0  -3   3   29.64    2.55
  -1   3  -3   64.94    6.07
  -1   3  -3   65.97    6.15
  -1   3  -3   72.43    6.17
  -1   3  -3   69.20    6.01
  -1   3  -3   69.22    6.01
  -1   3  -3   68.29    6.10
  -1   3  -3   72.26    6.04
   1  -3   3   70.24    6.06
   1  -3   3   64.64    6.08
   1  -3   3   76.38    5.94
   1  -3   3   65.74    6.21
   1  -3   3   65.75    6.12
   1  -3   3   64.99    6.06
   1  -3   3   66.24    6.00
   1  -3   3   67.45    6.04
   1  -3   3   67.47    6.02
  -2   3  -3  173.35   13.84
  -2   3  -3  138.16   13.70
  -2   3  -3  149.62   13.89
  -2   3  -3  155.20   13.72
  -2   3  -3  159.04   13.71
  -2   3  -3  163.87   13.69
   2  -3   3  142.40   13.72
   2  -3   3  163.23   13.68
   2  -3   3  151.83   13.76
   2  -3   3  157.08   14.06
   2  -3   3  161.89   13.70
   2  -3   3  163.62   13.86
   2  -3   3  172.64   13.71
   2  -3   3  150.64   13.72
  -3   3  -3   26.16    2.52
  -3   3  -3   27.48    2.60
  -3   3  -3   24.03    2.49
  -3   3  -3   26.85    2.48
  -3   3  -3   25.90    2.48
  -3   3  -3   27.97    2.81
   3  -3   3   26.31    2.47
   3  -3   3   27.19    2.51
   3  -3   3   26.71    2.48
   3  -3   3   26.47    2.53
   3  -3   3   26.68    2.72
   3  -3   3   27.55    2.55
  -4   3  -3   46.23    4.00
  -4   3  -3   45.81    4.51
  -4   3  -3   45.81    3.85
  -4   3  -3   45.23    3.98
  -4   3  -3   41.53    4.08
  -4   3  -3   43.38    4.07
  -4   3  -3   47.71    4.42
  -4   3  -3   42.34    4.03
   4  -3   3   46.24    4.02
   4  -3   3   45.12    4.02
   4  -3   3   39.92    4.53
   4  -3   3   44.04    4.00
   4  -3   3   44.61    4.02
   4  -3   3   43.29    4.08
   4  -3   3   41.75    3.98
   4  -3   3   43.99    4.32
   4  -3   3   36.15    3.90
  -5   3  -3    1.11    0.35
  -5   3  -3   -0.19    0.65
  -5   3  -3    1.59    0.43
  -5   3  -3    1.56    0.77
  -5   3  -3    1.93    0.58
  -5   3  -3    2.50    0.50
  -5   3  -3    1.61    0.44
   5  -3   3    1.81    1.00
   5  -3   3    2.46    0.59
   5  -3   3    1.76    0.46
   5  -3   3    1.01    0.70
   5  -3   3    1.33    0.41
   5  -3   3    1.52    0.56
   5  -3   3    1.60    0.41
   5  -3   3    2.10    0.52
   5  -3   3    1.72    0.56
  -6   3  -3    1.35    0.49
  -6   3  -3    1.19    0.90
  -6   3  -3    1.03    0.36
  -6   3  -3    1.93    0.55
  -6   3  -3    0.15    0.68
  -6   3  -3    1.30    0.46
  -6   3  -3    0.71    0.36
  -6   3  -3    1.48    0.62
   6  -3   3    0.96    0.44
   6  -3   3    0.01    0.36
   6  -3   3    1.35    0.91
   6  -3   3    1.20    0.78
   6  -3   3    1.20    0.53
   6  -3   3    1.23    0.40
   6  -3   3    1.22    0.62
   6  -3   3    1.63    0.54
   6  -3   3    0.64    0.46
   6  -3   3    0.83    0.48
  -7   3  -3   -0.02    0.93
  -7   3  -3    0.44    0.38
  -7   3  -3    0.59    0.53
  -7   3  -3    0.78    0.41
  -7   3  -3   -0.41    0.43
  -7   3  -3    0.53    0.58
  -7   3  -3    1.64    1.16
  -7   3  -3   -0.06    0.40
   7  -3   3   -0.16    0.50
   7  -3   3   -0.18    0.46
   7  -3   3   -0.22    0.46
   7  -3   3    0.15    0.31
   7  -3   3   -0.22    0.52
   7  -3   3   -0.42    0.87
   7  -3   3    0.26    1.18
   7  -3   3    0.16    0.38
   7  -3   3    0.10    0.50
   7  -3   3    1.32    0.77
  -8   3  -3   14.14    1.60
  -8   3  -3   14.10    1.59
  -8   3  -3   11.50    1.59
  -8   3  -3   12.00    1.68
  -8   3  -3   14.41    2.76
  -8   3  -3   15.46    2.92
   8  -3   3   11.68    2.36
   8  -3   3   13.54    1.51
   8  -3   3   12.30    1.74
   8  -3   3   12.42    1.63
   8  -3   3   16.63    2.18
   8  -3   3   13.33    1.70
   8  -3   3   12.60    1.80
   8  -3   3   16.87    3.10
  -9   3  -3    9.42    2.61
  -9   3  -3   11.88    1.77
  -9   3  -3    9.10    1.71
  -9   3  -3   12.38    1.73
  -9   3  -3   10.28    1.67
   9  -3   3   16.51    3.96
   9  -3   3    9.72    2.45
   9  -3   3    8.89    2.17
   9  -3   3   13.30    1.74
   9  -3   3    8.33    1.64
   9  -3   3   11.35    1.58
   9   2  -3    0.75    0.65
   9   2  -3   -2.40    1.27
   9   2  -3    1.42    0.76
   9   2  -3    0.23    1.03
   9   2  -3    0.14    0.58
  -9  -2   3   -0.41    0.87
  -9  -2   3   -0.18    1.50
  -9  -2   3    0.35    0.60
  -9  -2   3    1.28    1.17
  -9  -2   3    0.69    0.63
  -9  -2   3   -1.80    0.81
   8   2  -3   -0.07    1.07
   8   2  -3    1.26    0.60
   8   2  -3    1.30    0.67
   8   2  -3    2.24    0.65
   8   2  -3    0.77    0.76
   8   2  -3    1.50    0.87
   8   2  -3    1.24    0.60
  -8  -2   3    1.45    0.70
  -8  -2   3    2.26    1.37
  -8  -2   3    1.47    1.15
  -8  -2   3    1.06    0.95
  -8  -2   3    0.87    0.57
  -8  -2   3    0.35    0.61
   7   2  -3    1.14    0.43
   7   2  -3    0.49    0.52
   7   2  -3    1.52    0.62
   7   2  -3    0.66    0.50
   7   2  -3    0.68    0.40
   7   2  -3    2.08    0.86
   7   2  -3    0.42    0.83
  -7  -2   3    1.53    0.58
  -7  -2   3    2.18    0.92
  -7  -2   3    1.71    0.63
  -7  -2   3    0.95    0.50
  -7  -2   3    1.18    0.70
  -7  -2   3    1.11    0.92
  -7  -2   3    1.00    0.43
  -7  -2   3    0.49    0.74
   6   2  -3    0.87    0.35
   6   2  -3    1.60    0.54
   6   2  -3    1.84    0.56
   6   2  -3    0.74    0.65
   6   2  -3    0.71    0.53
  -6  -2   3    1.17    0.63
  -6  -2   3    1.60    0.42
  -6  -2   3    1.94    0.52
  -6  -2   3    0.96    0.51
  -6  -2   3    2.06    0.50
  -6  -2   3    2.33    0.83
  -6  -2   3    1.72    0.73
  -6  -2   3    1.29    0.80
   5   2  -3   36.27    3.28
   5   2  -3   34.32    3.41
   5   2  -3   31.04    3.22
   5   2  -3   36.26    3.22
   5   2  -3   36.25    3.57
   5   2  -3   29.13    3.45
  -5  -2   3   37.76    3.45
  -5  -2   3   37.93    3.29
  -5  -2   3   34.44    3.21
  -5  -2   3   35.32    3.17
  -5  -2   3   35.21    3.75
  -5  -2   3   35.97    3.35
  -5  -2   3   29.64    3.40
  -5  -2   3   33.02    3.06
   4   2  -3  285.82   29.44
   4   2  -3  292.10   29.11
   4   2  -3  376.31   29.30
   4   2  -3  338.74   29.30
   4   2  -3  337.35   29.23
   4   2  -3  355.72   29.52
   4   2  -3  349.02   29.21
   4   2  -3  325.06   29.38
  -4  -2   3  331.91   29.12
  -4  -2   3  367.95   29.31
  -4  -2   3  343.50   29.35
  -4  -2   3  354.91   29.19
  -4  -2   3  346.43   29.40
  -4  -2   3  305.62   29.41
  -4  -2   3  351.31   29.24
  -4  -2   3  328.98   29.63
   3   2  -3  106.54   10.57
   3   2  -3  132.00   10.58
   3   2  -3  119.13   10.54
   3   2  -3  107.67   10.71
   3   2  -3  117.39   10.62
   3   2  -3  117.93   10.71
   3   2  -3  126.17   10.48
   3   2  -3  121.73   10.50
  -3  -2   3  117.61   10.72
  -3  -2   3  117.74   10.78
  -3  -2   3  137.97   10.72
  -3  -2   3  132.41   10.63
  -3  -2   3  116.43   10.47
  -3  -2   3  123.88   10.54
  -3  -2   3  119.67   10.64
  -3  -2   3  114.43   10.61
   2   2  -3   12.71    1.29
   2   2  -3   13.11    1.35
   2   2  -3   12.40    1.44
   2   2  -3   14.87    1.42
   2   2  -3   14.49    1.33
   2   2  -3   13.43    1.37
   2   2  -3   14.75    1.28
  -2  -2   3   17.65    1.48
  -2  -2   3   14.03    1.43
  -2  -2   3   15.95    1.40
  -2  -2   3   14.66    1.30
  -2  -2   3   14.61    1.36
  -2  -2   3   13.87    1.46
  -2  -2   3   14.42    1.32
  -2  -2   3   12.34    1.26
  -2  -2   3   13.11    1.37
   1   2  -3    6.36    0.73
   1   2  -3    8.95    0.78
   1   2  -3    8.50    0.76
   1   2  -3    7.03    0.81
   1   2  -3    6.55    0.73
   1   2  -3    7.70    0.86
  -1  -2   3    7.57    0.83
  -1  -2   3    6.81    0.76
  -1  -2   3    7.41    0.75
  -1  -2   3    8.30    0.76
  -1  -2   3    8.14    0.69
  -1  -2   3    6.75    0.78
  -1  -2   3    8.93    0.82
  -1  -2   3    6.50    0.67
  -1  -2   3    7.05    0.77
  -1  -2   3    9.00    0.76
   0   2  -3    1.17    0.24
   0   2  -3    0.93    0.17
   0   2  -3    0.79    0.18
   0   2  -3    0.64    0.19
   0   2  -3    0.50    0.15
   0   2  -3    0.85    0.22
   0   2  -3    0.56    0.22
   0   2  -3    0.63    0.18
   0   2  -3    1.17    0.24
   0  -2   3    1.06    0.26
   0  -2   3    0.94    0.24
   0  -2   3    1.02    0.25
   0  -2   3    0.94    0.27
   0  -2   3    0.72    0.15
   0  -2   3    0.94    0.19
   0  -2   3    1.04    0.21
   0  -2   3    0.82    0.19
  -1   2  -3    3.21    0.40
  -1   2  -3    2.48    0.34
  -1   2  -3    2.96    0.38
  -1   2  -3    2.98    0.38
  -1   2  -3    2.06    0.43
  -1   2  -3    2.77    0.36
   1  -2   3    3.63    0.55
   1  -2   3    2.82    0.38
   1  -2   3    2.94    0.35
   1  -2   3    3.44    0.40
   1  -2   3    2.97    0.39
   1  -2   3    2.72    0.36
   1  -2   3    2.65    0.47
   1  -2   3    2.79    0.60
  -2   2  -3  583.17   55.81
  -2   2  -3  696.81   55.84
   2  -2   3  596.51   55.91
   2  -2   3  670.70   55.59
   2  -2   3  671.41   55.75
  -3   2  -3  121.35   10.31
  -3   2  -3  115.01   10.69
  -3   2  -3  118.11   10.30
  -3   2  -3  115.47   10.35
  -3   2  -3  122.22   10.30
  -3   2  -3  127.91   10.65
  -3   2  -3  109.29   10.34
  -3   2  -3  121.85   10.19
   3  -2   3  114.72   10.30
   3  -2   3  111.93   10.77
   3  -2   3  117.39   10.32
   3  -2   3  119.71   10.30
   3  -2   3  123.79   10.56
   3  -2   3  122.58   10.30
   3  -2   3  112.25   10.28
   3  -2   3  106.84   10.34
  -4   2  -3    2.31    0.44
  -4   2  -3    1.49    0.38
  -4   2  -3    2.43    0.53
  -4   2  -3    2.04    0.44
  -4   2  -3    1.79    0.45
  -4   2  -3    2.04    0.51
  -4   2  -3    2.34    0.82
  -4   2  -3    1.75    0.75
   4  -2   3    1.97    0.47
   4  -2   3    1.90    0.46
   4  -2   3    2.17    0.44
   4  -2   3    2.69    0.59
   4  -2   3    2.02    0.47
   4  -2   3    1.62    0.41
   4  -2   3    2.53    0.74
   4  -2   3    1.91    0.79
  -5   2  -3   18.75    2.43
  -5   2  -3   17.12    1.83
  -5   2  -3   19.44    1.82
  -5   2  -3   18.30    1.75
  -5   2  -3   17.29    1.86
  -5   2  -3   16.87    2.25
  -5   2  -3   17.16    1.90
   5  -2   3   16.18    1.92
   5  -2   3   19.33    2.49
   5  -2   3   17.02    1.81
   5  -2   3   18.98    1.92
   5  -2   3   15.80    2.15
   5  -2   3   17.60    1.84
  -6   2  -3    0.24    0.30
  -6   2  -3    0.40    0.64
  -6   2  -3    0.15    0.28
  -6   2  -3    0.74    0.44
  -6   2  -3    0.51    0.73
  -6   2  -3    1.02    0.90
  -6   2  -3    1.02    0.46
  -6   2  -3    0.49    0.38
   6  -2   3    0.92    0.39
   6  -2   3    0.77    0.80
   6  -2   3   -0.04    0.33
   6  -2   3   -0.57    0.56
   6  -2   3   -0.20    0.29
   6  -2   3    0.14    0.29
   6  -2   3    0.80    0.44
   6  -2   3    0.19    0.28
  -7   2  -3    0.64    0.60
  -7   2  -3    0.26    0.36
  -7   2  -3    0.62    0.40
  -7   2  -3   -0.43    0.50
  -7   2  -3    0.45    1.10
  -7   2  -3    0.54    0.83
  -7   2  -3    0.59    0.48
  -7   2  -3   -0.21    0.34
   7  -2   3   -1.11    0.61
   7  -2   3    0.46    0.49
   7  -2   3    1.10    0.57
   7  -2   3    0.52    1.18
   7  -2   3   -0.26    0.44
   7  -2   3    0.50    0.94
   7  -2   3    0.62    0.42
   7  -2   3   -0.05    0.34
   7  -2   3   -0.24    0.40
  -8   2  -3   -0.28    0.44
  -8   2  -3   -0.91    1.44
  -8   2  -3   -0.42    0.74
  -8   2  -3    0.18    0.57
  -8   2  -3    0.24    0.50
  -8   2  -3   -0.19    0.66
  -8   2  -3    1.68    1.29
  -8   2  -3    0.63    0.69
   8  -2   3    0.20    0.67
   8  -2   3    0.96    1.57
   8  -2   3    0.59    0.66
   8  -2   3   -0.25    0.40
   8  -2   3    0.64    0.53
   8  -2   3    0.53    0.54
   8  -2   3    0.38    0.63
   8  -2   3    0.89    1.00
  -9   2  -3   -0.21    0.94
  -9   2  -3    0.14    0.64
  -9   2  -3    0.50    0.70
  -9   2  -3    1.54    1.83
  -9   2  -3    0.11    0.57
  -9   2  -3    1.04    0.93
  -9   2  -3   -0.73    1.97
   9  -2   3   -0.80    1.32
   9  -2   3    2.03    2.06
   9  -2   3    0.54    1.64
   9  -2   3    0.16    0.60
   9  -2   3    0.61    0.93
   9  -2   3    0.27    0.86
   9  -2   3    0.17    0.57
   9  -2   3   -0.16    0.43
   9   1  -3    0.11    0.55
   9   1  -3    0.84    1.19
   9   1  -3   -0.75    0.76
   9   1  -3    0.31    1.03
   9   1  -3    0.36    0.70
  -9  -1   3    0.34    0.55
  -9  -1   3    0.18    0.88
  -9  -1   3   -2.15    1.32
  -9  -1   3   -0.16    0.74
  -9  -1   3    0.68    0.62
  -9  -1   3    0.13    0.83
   8   1  -3    0.03    0.67
   8   1  -3   -0.32    0.61
   8   1  -3    0.11    0.43
   8   1  -3    0.69    0.66
   8   1  -3    0.07    0.36
   8   1  -3    0.07    0.98
  -8  -1   3    1.19    1.25
  -8  -1   3   -0.31    0.53
  -8  -1   3    0.42    1.02
  -8  -1   3   -0.18    0.45
  -8  -1   3   -0.42    0.75
  -8  -1   3   -0.09    0.46
  -8  -1   3    0.04    0.59
  -8  -1   3    0.29    0.96
   7   1  -3    0.36    0.56
   7   1  -3    0.17    0.59
   7   1  -3   -0.77    0.61
   7   1  -3    0.77    0.12
   7   1  -3    0.95    0.54
   7   1  -3   -0.10    0.37
   7   1  -3    1.17    0.77
   7   1  -3    0.46    0.36
  -7  -1   3    0.44    0.39
  -7  -1   3    0.43    0.60
  -7  -1   3    1.02    0.83
  -7  -1   3   -0.52    0.33
  -7  -1   3   -0.29    0.63
  -7  -1   3    0.39    0.33
  -7  -1   3    0.32    0.42
  -7  -1   3    0.13    0.73
   6   1  -3    1.66    0.56
   6   1  -3    1.37    0.45
   6   1  -3    2.90    0.65
   6   1  -3    1.80    0.48
   6   1  -3    2.31    0.87
   6   1  -3    1.05    0.23
   6   1  -3    2.13    0.53
   6   1  -3    2.05    0.73
  -6  -1   3    0.42    0.76
  -6  -1   3    1.50    0.32
  -6  -1   3    1.15    0.43
  -6  -1   3    2.40    0.54
  -6  -1   3    2.81    0.80
  -6  -1   3    0.62    0.51
  -6  -1   3    1.64    0.69
  -6  -1   3    1.38    0.51
   5   1  -3    0.05    0.28
   5   1  -3    0.43    0.44
   5   1  -3    0.83    0.18
   5   1  -3    1.43    0.41
   5   1  -3    0.60    0.26
   5   1  -3    0.30    0.26
   5   1  -3    0.22    0.47
  -5  -1   3    0.73    0.37
  -5  -1   3    0.51    0.36
  -5  -1   3    1.15    0.55
  -5  -1   3    0.43    0.25
  -5  -1   3    0.74    0.28
  -5  -1   3    0.47    0.43
  -5  -1   3    0.66    0.22
  -5  -1   3    0.32    0.51
   4   1  -3  309.34   29.27
   4   1  -3  356.39   29.35
   4   1  -3  305.88   29.55
   4   1  -3  336.99   29.39
   4   1  -3  319.09   29.42
   4   1  -3  315.92   29.43
   4   1  -3  337.35   29.60
   4   1  -3  334.03   29.64
  -4  -1   3  340.90   29.91
  -4  -1   3  368.58   29.36
  -4  -1   3  335.04   29.31
  -4  -1   3  333.52   29.39
  -4  -1   3  338.50   29.56
  -4  -1   3  390.86   29.53
  -4  -1   3  360.84   29.44
  -4  -1   3  338.40   29.81
   3   1  -3   79.06    7.22
   3   1  -3   87.32    7.24
   3   1  -3   74.12    7.40
   3   1  -3   72.30    7.40
   3   1  -3   90.19    7.49
   3   1  -3   85.98    7.31
  -3  -1   3   90.12    7.25
  -3  -1   3   89.93    7.31
  -3  -1   3   83.11    7.41
  -3  -1   3   78.73    7.54
  -3  -1   3   85.52    7.33
  -3  -1   3   77.49    7.40
  -3  -1   3   68.93    7.35
  -3  -1   3   83.57    7.23
  -3  -1   3   99.04    7.42
   2   1  -3   79.48    7.41
   2   1  -3   80.73    7.27
   2   1  -3   88.90    7.41
   2   1  -3   76.65    7.32
   2   1  -3   87.02    7.23
   2   1  -3   87.39    7.40
  -2  -1   3   84.50    7.36
  -2  -1   3   91.31    7.37
  -2  -1   3   87.59    7.35
  -2  -1   3   82.20    7.27
  -2  -1   3   80.88    7.39
  -2  -1   3   69.11    7.41
  -2  -1   3   87.19    7.24
  -2  -1   3   85.12    7.31
   1   1  -3  324.79   25.64
   1   1  -3  303.02   25.68
   1   1  -3  256.59   25.61
   1   1  -3  249.45   25.62
  -1  -1   3  246.77   25.65
  -1  -1   3  315.23   25.63
  -1  -1   3  311.24   25.61
  -1  -1   3  326.39   25.62
  -1  -1   3  334.05   25.67
   0   1  -3  151.24   13.44
   0   1  -3  161.16   13.45
   0   1  -3  168.82   13.39
   0   1  -3  168.15   13.44
   0   1  -3  145.85   13.41
   0  -1   3  151.97   13.43
   0  -1   3  162.97   13.44
   0  -1   3  139.19   13.36
   0  -1   3  158.54   13.43
   0  -1   3  152.92   13.41
   0  -1   3  160.50   13.39
   0  -1   3  134.18   13.49
  -1   1  -3   53.37    5.31
  -1   1  -3   64.82    5.31
  -1   1  -3   50.52    5.19
  -1   1  -3   62.07    5.19
  -1   1  -3   63.77    5.13
  -1   1  -3   59.42    5.22
  -1   1  -3   60.34    5.15
  -1   1  -3   62.83    5.20
  -1   1  -3   56.09    5.17
   1  -1   3   60.37    5.18
   1  -1   3   55.29    5.15
   1  -1   3   52.95    5.36
   1  -1   3   59.73    5.19
   1  -1   3   60.91    5.21
   1  -1   3   63.35    5.27
   1  -1   3   52.43    5.21
   1  -1   3   59.62    5.16
   1  -1   3   61.92    5.18
  -2   1  -3   14.92    1.62
  -2   1  -3   16.74    1.44
  -2   1  -3   15.81    1.45
  -2   1  -3   13.92    1.45
  -2   1  -3   15.00    1.69
  -2   1  -3   15.66    1.43
  -2   1  -3   13.06    1.40
  -2   1  -3   14.18    1.40
  -2   1  -3   15.15    1.41
   2  -1   3   14.16    1.41
   2  -1   3   16.03    1.41
   2  -1   3   13.42    1.54
   2  -1   3   15.30    1.42
   2  -1   3   14.39    1.44
   2  -1   3   14.26    1.72
   2  -1   3   14.95    1.48
   2  -1   3   14.16    1.41
  -3   1  -3    1.15    0.34
  -3   1  -3    0.82    0.45
  -3   1  -3    0.94    0.32
  -3   1  -3    1.18    0.29
  -3   1  -3    1.38    0.30
  -3   1  -3    2.05    0.43
  -3   1  -3    1.61    0.37
  -3   1  -3    1.62    0.58
  -3   1  -3    1.34    0.33
   3  -1   3    0.68    0.50
   3  -1   3    1.24    0.35
   3  -1   3    1.29    0.31
   3  -1   3    1.92    0.35
   3  -1   3    2.02    0.41
   3  -1   3    1.44    0.32
   3  -1   3    2.41    0.48
   3  -1   3    1.72    0.51
  -4   1  -3  181.05   14.97
  -4   1  -3  182.19   14.99
  -4   1  -3  174.82   14.96
  -4   1  -3  163.17   15.49
  -4   1  -3  161.05   15.04
  -4   1  -3  158.76   15.02
  -4   1  -3  177.50   15.37
   4  -1   3  172.45   15.06
   4  -1   3  150.24   15.00
   4  -1   3  175.84   15.28
   4  -1   3  174.39   14.89
   4  -1   3  160.89   15.53
   4  -1   3  177.31   14.98
   4  -1   3  184.09   14.98
   4  -1   3  170.97   14.92
  -5   1  -3    0.35    0.35
  -5   1  -3    0.38    0.28
  -5   1  -3    0.97    0.39
  -5   1  -3   -0.18    0.66
  -5   1  -3    0.48    0.58
  -5   1  -3    0.66    0.34
  -5   1  -3    0.76    0.36
  -5   1  -3    0.38    0.31
   5  -1   3    1.08    0.39
   5  -1   3    0.47    0.25
   5  -1   3    0.24    0.53
   5  -1   3    0.44    0.26
   5  -1   3    0.98    0.70
   5  -1   3    0.83    0.54
   5  -1   3    0.41    0.37
   5  -1   3    0.30    0.27
  -6   1  -3    2.07    0.65
  -6   1  -3    0.92    0.44
  -6   1  -3    1.15    0.39
  -6   1  -3    1.34    0.53
  -6   1  -3    0.01    0.80
  -6   1  -3    0.61    0.76
  -6   1  -3    1.29    0.44
  -6   1  -3    0.96    0.52
   6  -1   3    0.31    0.69
   6  -1   3    0.85    0.54
   6  -1   3    1.29    0.53
   6  -1   3    0.96    0.43
   6  -1   3    1.49    0.46
   6  -1   3    0.84    0.31
  -7   1  -3   -0.03    0.68
  -7   1  -3    0.36    0.90
  -7   1  -3   -0.01    0.36
  -7   1  -3   -0.36    0.38
  -7   1  -3   -0.06    0.65
  -7   1  -3    1.15    1.10
  -7   1  -3    0.06    0.37
   7  -1   3   -0.19    0.56
   7  -1   3    0.26    0.44
   7  -1   3    0.83    0.78
   7  -1   3    0.55    0.30
   7  -1   3   -0.21    0.33
   7  -1   3    0.42    0.52
   7  -1   3    0.13    0.99
   7  -1   3    1.93    0.97
   7  -1   3    0.21    0.39
  -8   1  -3   -0.67    0.80
  -8   1  -3   -0.24    1.17
  -8   1  -3    0.64    0.51
  -8   1  -3   -0.01    0.60
  -8   1  -3    0.68    0.54
  -8   1  -3    0.95    0.73
  -8   1  -3    0.33    0.56
  -8   1  -3    1.12    1.50
   8  -1   3    0.64    0.41
   8  -1   3   -0.47    1.31
   8  -1   3    0.40    0.71
   8  -1   3    0.19    0.55
   8  -1   3    0.95    1.18
   8  -1   3    0.00    0.34
   8  -1   3    0.85    1.04
   8  -1   3    0.49    0.68
  -9   1  -3   -0.39    0.55
  -9   1  -3   -0.54    1.08
  -9   1  -3   -0.37    0.60
  -9   1  -3   -0.06    1.48
  -9   1  -3   -0.23    0.63
  -9   1  -3    0.54    1.01
  -9   1  -3   -0.92    1.90
   9  -1   3    0.25    0.31
   9  -1   3   -0.91    1.19
   9  -1   3   -0.26    0.68
   9  -1   3   -1.62    0.82
  10   0  -3    0.13    0.70
  10   0  -3    0.63    1.07
  10   0  -3    2.45    1.91
  10   0  -3   -0.35    1.04
  10   0  -3    0.30    0.99
 -10   0   3    1.99    1.33
 -10   0   3    1.04    0.71
 -10   0   3    0.22    0.74
 -10   0   3    0.69    2.05
 -10   0   3    2.17    1.10
 -10   0   3    0.76    1.97
   9   0  -3    0.13    0.66
   9   0  -3   -0.79    1.10
   9   0  -3    0.94    1.14
   9   0  -3   -0.13    0.46
   9   0  -3    0.48    0.79
   9   0  -3    0.45    1.17
  -9   0   3    1.74    0.88
  -9   0   3   -0.60    0.50
  -9   0   3    0.41    1.11
  -9   0   3    2.52    1.48
  -9   0   3    0.61    1.29
  -9   0   3    1.24    0.83
  -9   0   3   -1.41    1.30
   8   0  -3    3.46    0.86
   8   0  -3    2.81    0.69
   8   0  -3    1.80    0.96
[truncated: 994,580 more chars]
