# Supplementary material for: 3-(3-Nitro­phen­yl)-1-[4-(prop-2-yn­yloxy)phen­yl]prop-2-en-1-one
Source: IUCrdata. 2022 Oct 4;7(Pt 10):x220957. doi: 10.1107/S2414314622009579 (PMC9638063; doi:10.1107/S2414314622009579)
Supplement: Supplementary file 2 [file x-07-x220957-Isup2.hkl]

data_I                                                                          
_shelx_title ' shelxt_a.res in P-1'                                             
_shelx_refln_list_code          4                                               
_shelx_F_calc_maximum       65.29                                               
_exptl_crystal_F_000       320.00                                               
_reflns_d_resolution_high  0.7500                                               
                                                                                
loop_                                                                           
 _space_group_symop_operation_xyz                                               
 'x, y, z'                                                                      
 '-x, -y, -z'                                                                   
                                                                                
_cell_length_a     7.6534                                                       
_cell_length_b     8.6079                                                       
_cell_length_c    11.3691                                                       
_cell_angle_alpha  94.433                                                       
_cell_angle_beta   97.953                                                       
_cell_angle_gamma  97.019                                                       
                                                                                
_shelx_F_squared_multiplier     1.000                                           
                                                                                
loop_                                                                           
 _refln_index_h                                                                 
 _refln_index_k                                                                 
 _refln_index_l                                                                 
 _refln_F_squared_calc                                                          
 _refln_F_squared_meas                                                          
 _refln_F_squared_sigma                                                         
 _refln_observed_status                                                         
   2   0   0       3571.31       3718.91       227.40 o                         
   3   0   0         10.27          7.24         0.56 o                         
   4   0   0         97.50         97.52         2.22 o                         
   5   0   0        199.09        214.11         4.82 o                         
   6   0   0         51.37         55.73         1.59 o                         
   7   0   0         68.96         68.92         2.05 o                         
   8   0   0          1.10          1.16         0.69 o                         
   9   0   0         12.37         10.89         1.37 o                         
  10   0   0          0.15          1.37         1.37 o                         
 -10   1   0          0.04         -0.94         1.40 o                         
  -9   1   0          1.27          1.29         0.70 o                         
  -8   1   0          0.41          0.43         0.51 o                         
  -7   1   0          4.03          4.14         0.52 o                         
  -6   1   0         32.95         34.01         1.11 o                         
  -5   1   0        133.53        128.26         3.16 o                         
  -4   1   0         94.48         91.96         2.20 o                         
  -3   1   0        316.20        322.62         6.98 o                         
  -2   1   0        356.18        349.44         7.88 o                         
  -1   1   0        327.90        311.78         8.16 o                         
   0   1   0         28.74         31.15         1.46 o                         
   1   1   0        699.06        658.53        15.02 o                         
   3   1   0        198.38        204.73         4.83 o                         
   4   1   0         23.46         24.14         0.96 o                         
   5   1   0          0.03          0.07         0.30 o                         
   6   1   0          2.55          4.94         0.64 o                         
   7   1   0         11.86         14.33         0.94 o                         
   8   1   0         13.71         16.77         1.15 o                         
   9   1   0          0.64          0.62         1.00 o                         
 -10   2   0          3.45          2.04         1.08 o                         
  -9   2   0          4.34          4.79         0.80 o                         
  -8   2   0          9.60         10.49         1.06 o                         
  -7   2   0          7.52          6.96         0.67 o                         
  -6   2   0        111.21        114.70         3.44 o                         
  -5   2   0          0.27          0.71         0.30 o                         
  -4   2   0          4.12          6.63         0.45 o                         
  -3   2   0        102.14         89.27         2.15 o                         
  -2   2   0       1276.63       1204.57        29.95 o                         
  -1   2   0        257.27        254.98         5.41 o                         
   0   2   0        744.21        735.56        31.84 o                         
   1   2   0         77.49         71.41         1.75 o                         
   2   2   0        209.81        190.15         4.14 o                         
   3   2   0        461.86        461.69        10.50 o                         
   4   2   0        469.08        458.59        11.37 o                         
   5   2   0          7.69          6.75         0.61 o                         
   6   2   0          0.93          1.05         0.47 o                         
   7   2   0          2.51          1.31         0.57 o                         
   8   2   0          0.81          0.03         0.79 o                         
   9   2   0          4.09          3.94         1.31 o                         
 -10   3   0          0.02          0.09         1.05 o                         
  -9   3   0         10.03         11.85         1.30 o                         
  -8   3   0          5.81          7.35         0.79 o                         
  -7   3   0         11.36         12.94         0.84 o                         
  -6   3   0          6.50          8.01         0.59 o                         
  -5   3   0         23.37         22.38         0.88 o                         
  -4   3   0        233.73        243.87         5.43 o                         
  -3   3   0          3.36          4.61         0.35 o                         
  -2   3   0          0.04          2.74         0.26 o                         
  -1   3   0        242.89        240.15         5.64 o                         
   0   3   0       1319.20       1243.62        43.67 o                         
   1   3   0          0.46          0.64         0.12 o                         
   2   3   0          1.91          1.99         0.19 o                         
   3   3   0         48.13         53.42         1.39 o                         
   4   3   0          0.99          0.08         0.29 o                         
   5   3   0        125.41        127.78         3.32 o                         
   6   3   0         35.70         56.94         2.35 o                         
   7   3   0          4.78          2.88         0.66 o                         
   8   3   0          5.28          4.26         0.98 o                         
   9   3   0          0.09          1.47         1.21 o                         
  -9   4   0         49.55         50.32         2.16 o                         
  -8   4   0          7.36          7.87         0.78 o                         
  -7   4   0         25.53         27.74         1.46 o                         
  -6   4   0          0.58          1.19         0.40 o                         
  -5   4   0         53.21         49.83         1.43 o                         
  -4   4   0          1.55          1.59         0.26 o                         
  -3   4   0          0.63          0.53         0.19 o                         
  -2   4   0         45.81         44.77         1.22 o                         
  -1   4   0        715.33        805.80        23.29 o                         
   0   4   0        755.14        724.17        20.88 o                         
   1   4   0          1.13          0.79         0.25 o                         
   2   4   0        636.92        624.83        18.21 o                         
   3   4   0          0.78          0.07         0.19 o                         
   4   4   0          6.58          5.75         0.46 o                         
   5   4   0          0.18         -0.01         0.35 o                         
   6   4   0          3.15          3.50         0.58 o                         
   7   4   0         68.14         62.06         2.39 o                         
   8   4   0         22.89         23.06         2.28 o                         
  -9   5   0          2.24          2.66         0.99 o                         
  -8   5   0          1.61          2.33         0.73 o                         
  -7   5   0          0.19          0.08         0.61 o                         
  -6   5   0        315.19        316.71         7.12 o                         
  -5   5   0         31.94         33.17         1.13 o                         
  -4   5   0        108.82        106.18         2.56 o                         
  -3   5   0          0.94          0.20         0.21 o                         
  -2   5   0        144.83        133.46         3.43 o                         
  -1   5   0        190.93        219.93         5.93 o                         
   0   5   0        113.01        111.86         3.45 o                         
   1   5   0       1448.88       1447.28        39.61 o                         
   2   5   0         36.93         38.65         1.67 o                         
   3   5   0        100.89         94.76         2.98 o                         
   4   5   0         11.91         14.18         0.76 o                         
   5   5   0          4.73          4.89         0.56 o                         
   6   5   0          5.22          2.44         0.67 o                         
   7   5   0          0.77         -0.12         0.74 o                         
   8   5   0          0.48         -0.17         1.05 o                         
  -9   6   0          1.20          0.01         1.04 o                         
  -8   6   0          1.02          0.98         0.78 o                         
  -7   6   0         32.88         32.59         1.58 o                         
  -6   6   0        155.96        145.74         3.81 o                         
  -5   6   0        262.34        243.05         5.72 o                         
  -4   6   0         16.11         17.15         0.83 o                         
  -3   6   0         23.06         22.14         0.88 o                         
  -2   6   0         19.72         23.60         0.91 o                         
  -1   6   0          4.66          4.92         0.39 o                         
   0   6   0         82.19         77.91         2.44 o                         
   1   6   0         14.99         16.67         1.29 o                         
   2   6   0          7.88          8.58         0.63 o                         
   3   6   0        132.90        117.02         4.76 o                         
   4   6   0          0.00         -0.31         0.31 o                         
   5   6   0          5.22          5.00         0.68 o                         
   6   6   0          0.06         -0.39         0.68 o                         
   7   6   0          0.26          0.14         0.92 o                         
  -8   7   0          3.14          3.91         1.14 o                         
  -7   7   0          0.65          2.77         0.90 o                         
  -6   7   0         10.86         12.43         1.02 o                         
  -5   7   0          1.06          1.56         0.52 o                         
  -4   7   0         66.19         64.50         1.93 o                         
  -3   7   0         58.85         45.37         1.44 o                         
  -2   7   0         14.49         14.71         0.91 o                         
  -1   7   0          0.31          0.51         0.32 o                         
   0   7   0         70.43         67.38         2.54 o                         
   1   7   0          8.82          8.72         0.74 o                         
   2   7   0         35.80         42.71         2.17 o                         
   3   7   0          9.57          7.85         0.83 o                         
   4   7   0         12.82         13.04         1.19 o                         
   5   7   0          6.78          5.59         1.17 o                         
   6   7   0          3.82          3.56         0.89 o                         
   7   7   0          0.66          1.98         1.03 o                         
  -8   8   0          9.45         10.54         1.59 o                         
  -7   8   0          0.00          0.86         1.27 o                         
  -6   8   0          4.77          5.55         0.88 o                         
  -5   8   0         15.08         16.58         1.18 o                         
  -4   8   0         15.77         14.69         0.78 o                         
  -3   8   0         17.61         14.36         0.77 o                         
  -2   8   0          9.42          8.77         0.53 o                         
  -1   8   0         54.75         49.88         1.73 o                         
   0   8   0         57.57         57.76         2.16 o                         
   1   8   0          3.37          4.52         0.55 o                         
   2   8   0         19.36         21.20         1.80 o                         
   3   8   0          1.59          2.17         0.68 o                         
   4   8   0          0.00          0.32         0.55 o                         
   5   8   0          1.43          0.97         0.67 o                         
   6   8   0         18.94         20.54         2.85 o                         
  -7   9   0          4.66          5.56         1.77 o                         
  -6   9   0          2.17          3.41         1.04 o                         
  -5   9   0          0.80          0.35         0.61 o                         
  -4   9   0          6.19          7.84         0.67 o                         
  -3   9   0          0.24          0.43         0.42 o                         
  -2   9   0          7.60          8.98         0.82 o                         
  -1   9   0          0.09         -0.49         0.49 o                         
   0   9   0         72.32         66.05         2.42 o                         
   1   9   0          0.67          0.93         0.84 o                         
   2   9   0         19.20         19.16         1.74 o                         
   3   9   0          4.69          6.24         0.95 o                         
   4   9   0          5.96          9.79         1.25 o                         
   5   9   0          0.18         -0.95         0.95 o                         
  -6  10   0          0.06          1.10         1.28 o                         
  -5  10   0         49.53         61.16         3.61 o                         
  -4  10   0          0.02         -0.27         0.66 o                         
  -3  10   0         21.69         24.29         2.46 o                         
  -2  10   0          0.23          0.01         0.62 o                         
  -1  10   0          1.16          0.94         0.64 o                         
   0  10   0         10.42         11.16         0.98 o                         
   1  10   0          1.71          1.81         0.60 o                         
   2  10   0         65.35         68.69         3.96 o                         
   3  10   0          0.02         -0.89         0.89 o                         
  -4  11   0         12.19         15.82         2.04 o                         
  -3  11   0          6.19          9.74         1.29 o                         
  -2  11   0          0.03          0.52         0.92 o                         
  -1  11   0          1.38          0.38         1.33 o                         
   0  11   0          2.36          0.06         2.19 o                         
   1  11   0          2.39          1.91         1.44 o                         
  -1 -11   1          5.48          8.89         1.79 o                         
   0 -11   1          7.57          7.54         1.43 o                         
   1 -11   1          3.25          3.50         0.83 o                         
   2 -11   1          4.60          6.65         1.70 o                         
   3 -11   1         36.82         44.97         2.59 o                         
   4 -11   1         16.38         14.65         1.55 o                         
  -3 -10   1          0.21          0.59         0.81 o                         
  -2 -10   1          0.15          0.38         1.10 o                         
  -1 -10   1          6.17          6.96         1.21 o                         
   0 -10   1          2.59          2.77         1.36 o                         
   1 -10   1          3.97          3.61         1.27 o                         
   2 -10   1         22.79         24.82         1.38 o                         
   3 -10   1         12.53         13.24         2.51 o                         
   4 -10   1          0.16         -0.37         0.63 o                         
   5 -10   1          1.59          2.38         0.93 o                         
   6 -10   1         21.95         18.73         2.13 o                         
  -5  -9   1          0.61          0.46         0.97 o                         
  -4  -9   1          0.59          0.53         0.82 o                         
  -3  -9   1          2.88          3.41         0.73 o                         
  -2  -9   1          3.96          4.19         0.68 o                         
  -1  -9   1         24.41         28.27         1.65 o                         
   0  -9   1          8.81          8.00         0.84 o                         
   1  -9   1         24.89         21.64         1.25 o                         
   2  -9   1         24.54         22.98         1.20 o                         
   3  -9   1         16.07         16.51         0.93 o                         
   4  -9   1          6.34          7.14         0.66 o                         
   5  -9   1          9.89          8.47         0.74 o                         
   6  -9   1         64.79         71.28         3.60 o                         
   7  -9   1          3.90          5.80         1.31 o                         
  -6  -8   1          0.74         -1.26         1.26 o                         
  -5  -8   1          5.55          8.36         1.23 o                         
  -4  -8   1          3.24          3.81         0.69 o                         
  -3  -8   1          1.46          1.97         0.61 o                         
  -2  -8   1          4.47          5.27         0.60 o                         
  -1  -8   1          0.08         -0.06         0.72 o                         
   0  -8   1         30.40         32.89         1.54 o                         
   1  -8   1          2.87          2.34         0.36 o                         
   2  -8   1         90.49         85.23         2.56 o                         
   3  -8   1          1.04          0.78         0.38 o                         
   4  -8   1         34.55         33.14         1.20 o                         
   5  -8   1          0.06         -0.39         0.64 o                         
   6  -8   1          0.90          0.32         0.87 o                         
   7  -8   1          1.70          0.21         0.95 o                         
   8  -8   1         26.68         40.03         2.48 o                         
  -7  -7   1          1.50          0.24         0.97 o                         
  -6  -7   1          1.43          0.01         0.82 o                         
  -5  -7   1         42.77         35.60         1.70 o                         
  -4  -7   1         25.60         23.86         1.86 o                         
  -3  -7   1          6.63          7.87         0.59 o                         
  -2  -7   1          5.16          6.60         0.63 o                         
  -1  -7   1          3.49          4.09         0.60 o                         
   0  -7   1          5.03          5.71         0.56 o                         
   1  -7   1          8.92          8.79         0.61 o                         
   2  -7   1        315.82        296.73         7.74 o                         
   3  -7   1          6.39          4.98         0.51 o                         
   4  -7   1         96.39         89.94         2.60 o                         
   5  -7   1         14.40         13.68         0.79 o                         
   6  -7   1         13.57         12.66         1.30 o                         
   7  -7   1          0.10         -0.25         0.66 o                         
   8  -7   1          3.15          4.04         0.98 o                         
  -7  -6   1          0.02          0.14         0.93 o                         
  -6  -6   1          9.20          5.24         1.10 o                         
  -5  -6   1          3.00          3.18         0.56 o                         
  -4  -6   1         16.07         15.12         0.80 o                         
  -3  -6   1        155.00        155.44         4.98 o                         
  -2  -6   1         76.66         78.16         2.68 o                         
  -1  -6   1         18.37         23.09         1.68 o                         
   0  -6   1         43.10         41.32         1.64 o                         
   1  -6   1          5.32          4.78         0.45 o                         
   2  -6   1        104.84         99.02         2.79 o                         
   3  -6   1         34.93         33.31         1.08 o                         
   4  -6   1        596.06        563.94        12.46 o                         
   5  -6   1        320.92        325.86         7.24 o                         
   6  -6   1          0.74          1.20         0.54 o                         
   7  -6   1          5.94          8.27         0.87 o                         
   8  -6   1          8.21          5.36         1.15 o                         
   9  -6   1          1.73          2.71         1.08 o                         
  -8  -5   1          0.72          0.86         0.99 o                         
  -7  -5   1          3.46          3.42         0.82 o                         
  -6  -5   1          0.23          0.36         0.55 o                         
  -5  -5   1          5.67          6.19         0.69 o                         
  -4  -5   1         79.54         71.70         2.15 o                         
  -3  -5   1         38.32         41.02         1.29 o                         
  -2  -5   1         56.04         52.97         1.83 o                         
  -1  -5   1         13.66         15.22         1.19 o                         
   0  -5   1        123.84        122.62         3.95 o                         
   1  -5   1        125.73        126.99         3.55 o                         
   2  -5   1          3.22          4.57         0.33 o                         
   3  -5   1         42.20         36.57         1.06 o                         
   4  -5   1          0.98          1.54         0.29 o                         
   5  -5   1         25.31         24.37         1.30 o                         
   6  -5   1          4.81          3.95         0.73 o                         
   7  -5   1        173.09        184.07         4.34 o                         
   8  -5   1         35.07         38.97         3.00 o                         
   9  -5   1          0.14          0.66         0.93 o                         
  -9  -4   1          0.29         -1.08         1.28 o                         
  -8  -4   1         10.04          8.58         1.93 o                         
  -7  -4   1         26.27         27.01         1.47 o                         
  -6  -4   1         11.24         10.26         1.01 o                         
  -5  -4   1          3.66          3.54         0.47 o                         
  -4  -4   1          6.64          6.58         0.54 o                         
  -3  -4   1         35.51         32.20         1.01 o                         
  -2  -4   1         23.51         19.26         0.71 o                         
  -1  -4   1         57.22         55.06         4.29 o                         
   0  -4   1        318.77        330.12        10.19 o                         
   1  -4   1         62.99         75.01         2.26 o                         
   2  -4   1        368.09        373.98         8.23 o                         
   3  -4   1        151.47        147.96         3.33 o                         
   4  -4   1          5.93          6.79         0.44 o                         
   5  -4   1          0.85          0.83         0.34 o                         
   6  -4   1         58.56         61.25         2.13 o                         
   7  -4   1        238.39        251.34         6.91 o                         
   8  -4   1          1.94          1.26         0.62 o                         
   9  -4   1          6.00          6.81         1.02 o                         
  -9  -3   1          2.34          2.11         1.26 o                         
  -8  -3   1          5.40          4.33         0.87 o                         
  -7  -3   1          1.17          1.06         0.60 o                         
  -6  -3   1        459.84        428.43        11.75 o                         
  -5  -3   1         30.92         31.94         1.29 o                         
  -4  -3   1         66.39         56.17         1.62 o                         
  -3  -3   1        151.88        141.81         3.30 o                         
  -2  -3   1         73.88         66.93         1.62 o                         
  -1  -3   1        313.52        297.99        10.23 o                         
   0  -3   1         80.58         70.91         2.97 o                         
   1  -3   1          1.65          0.64         0.14 o                         
   2  -3   1        112.80        114.14         2.71 o                         
   3  -3   1          3.06          2.55         0.25 o                         
   4  -3   1        146.22        146.12         3.47 o                         
   5  -3   1         51.47         47.54         1.43 o                         
   6  -3   1         22.10         26.40         1.05 o                         
   7  -3   1          0.50          0.59         0.45 o                         
   8  -3   1          8.86         10.04         1.01 o                         
   9  -3   1         80.05         72.58         2.98 o                         
  -9  -2   1          1.37          2.52         1.16 o                         
  -8  -2   1          4.68          3.58         0.84 o                         
  -7  -2   1          9.65         10.36         0.82 o                         
  -6  -2   1         26.41         29.98         1.29 o                         
  -5  -2   1         25.89         29.06         1.33 o                         
  -4  -2   1       3859.83       3805.48       104.07 o                         
  -3  -2   1        359.17        363.81         8.05 o                         
  -2  -2   1         10.76         11.62         0.68 o                         
  -1  -2   1          0.55          0.03         0.07 o                         
   0  -2   1          7.94          7.33         0.34 o                         
   1  -2   1        733.54        714.49        17.06 o                         
   2  -2   1         46.94         53.42         1.40 o                         
   3  -2   1        108.46        105.66         2.68 o                         
   4  -2   1         30.94         36.15         1.05 o                         
   5  -2   1          6.71         10.16         0.59 o                         
   6  -2   1          0.13          0.34         0.33 o                         
   7  -2   1          5.17          6.40         0.62 o                         
   8  -2   1          0.06          0.52         0.58 o                         
   9  -2   1          5.01          3.22         1.12 o                         
  -9  -1   1         12.90         14.40         1.98 o                         
  -8  -1   1          0.67          0.80         0.72 o                         
  -7  -1   1          5.37          6.23         0.71 o                         
  -6  -1   1         63.09         60.40         2.31 o                         
  -5  -1   1        100.29        116.52         3.12 o                         
  -4  -1   1        349.40        356.71         8.57 o                         
  -3  -1   1        320.02        319.26         7.61 o                         
   0  -1   1        656.42        613.52        19.90 o                         
   1  -1   1        148.70        133.31         3.37 o                         
   2  -1   1        138.54        126.46         2.82 o                         
   3  -1   1        510.72        505.88        10.71 o                         
   4  -1   1        441.18        425.10         8.87 o                         
   5  -1   1         10.62         15.01         0.97 o                         
   6  -1   1         30.26         33.07         1.18 o                         
   7  -1   1         10.34         10.86         0.79 o                         
   8  -1   1          4.60          3.92         0.69 o                         
   9  -1   1          0.79         -0.54         0.79 o                         
 -10   0   1          0.40          0.54         1.35 o                         
  -9   0   1          5.41          4.61         0.99 o                         
  -8   0   1          5.28          5.79         0.85 o                         
  -7   0   1          0.62          0.76         0.46 o                         
  -6   0   1         54.32         50.27         1.66 o                         
  -5   0   1         16.30         14.92         0.72 o                         
  -4   0   1          2.65          3.51         0.38 o                         
  -3   0   1        746.82        731.14        16.46 o                         
  -2   0   1       1708.36       1661.43        61.81 o                         
  -1   0   1         33.43         39.34         0.91 o                         
   1   0   1         91.37         98.09         2.18 o                         
   2   0   1       1061.63       1024.69        23.67 o                         
   3   0   1         48.96         50.94         1.30 o                         
   4   0   1        173.53        178.87         3.92 o                         
   5   0   1         20.17         20.72         0.79 o                         
   6   0   1          5.18          4.78         0.46 o                         
   7   0   1         23.36         19.19         1.41 o                         
   8   0   1          3.84          2.91         0.79 o                         
   9   0   1          0.01         -0.70         1.03 o                         
 -10   1   1          1.38         -0.39         1.74 o                         
  -9   1   1          0.32          1.30         0.67 o                         
  -8   1   1         22.26         22.29         1.11 o                         
  -7   1   1         50.88         52.45         1.96 o                         
  -6   1   1          2.68          3.05         0.44 o                         
  -5   1   1         21.88         20.88         0.83 o                         
  -4   1   1        291.33        286.55         6.94 o                         
  -3   1   1         58.32         51.69         1.29 o                         
  -2   1   1          0.61          0.30         0.11 o                         
  -1   1   1        148.03        136.90         3.02 o                         
   0   1   1        206.42        196.78         4.22 o                         
   1   1   1       4111.58       3841.15       333.01 o                         
   2   1   1        881.83        883.43        19.75 o                         
   3   1   1        857.91        892.24        20.79 o                         
   4   1   1         19.05         22.89         0.83 o                         
   5   1   1         14.10         17.75         1.18 o                         
   6   1   1         18.33         19.42         1.27 o                         
   7   1   1         12.02         11.66         0.90 o                         
   8   1   1         13.12         10.73         1.05 o                         
   9   1   1          4.18          3.93         1.11 o                         
 -10   2   1          0.04          0.00         0.97 o                         
  -9   2   1          1.91          1.30         0.71 o                         
  -8   2   1          0.21          0.41         0.52 o                         
  -7   2   1          8.53          8.96         0.78 o                         
  -6   2   1          8.18          9.72         0.66 o                         
  -5   2   1        300.38        285.07         6.75 o                         
  -4   2   1         53.03         50.86         1.51 o                         
  -3   2   1         71.69         67.40         1.66 o                         
  -2   2   1        331.34        335.79         7.38 o                         
  -1   2   1        169.51        160.45         3.55 o                         
   0   2   1       1004.26        956.08        26.19 o                         
   1   2   1        911.73        845.97        18.84 o                         
   2   2   1        395.07        342.33         7.56 o                         
   3   2   1        283.90        312.65         7.22 o                         
   4   2   1       1018.55       1046.31        24.50 o                         
   5   2   1        166.33        167.20         4.71 o                         
   6   2   1          9.30         10.05         0.91 o                         
   7   2   1          0.25          0.11         0.66 o                         
   8   2   1          4.18          4.17         1.15 o                         
   9   2   1          0.01         -1.09         1.09 o                         
 -10   3   1          9.16          5.86         1.25 o                         
  -9   3   1         14.32         16.76         1.19 o                         
  -8   3   1          0.03         -0.26         0.62 o                         
  -7   3   1          1.68          1.87         0.55 o                         
  -6   3   1         25.94         26.09         1.20 o                         
  -5   3   1        169.29        172.98         4.28 o                         
  -4   3   1          4.59          5.29         0.54 o                         
  -3   3   1       3171.06       3140.14       120.89 o                         
  -2   3   1        598.71        566.42        12.41 o                         
  -1   3   1        541.17        513.22        11.88 o                         
   0   3   1        150.68        163.79         4.23 o                         
   1   3   1          2.65          2.98         0.25 o                         
   2   3   1        280.69        282.68         6.29 o                         
   3   3   1          0.98          0.92         0.23 o                         
   4   3   1         15.97         14.76         1.23 o                         
   5   3   1         69.75         77.08         2.36 o                         
   6   3   1         94.99        100.73         3.04 o                         
   7   3   1         50.84         48.56         2.78 o                         
   8   3   1          0.67          0.23         0.86 o                         
   9   3   1          0.59          2.55         1.27 o                         
  -9   4   1         55.09         67.00         3.21 o                         
  -8   4   1         82.37         83.34         3.71 o                         
  -7   4   1          0.00         -0.09         0.50 o                         
  -6   4   1         68.90         68.66         2.61 o                         
  -5   4   1         25.66         25.99         1.01 o                         
  -4   4   1        112.53        110.99         2.80 o                         
  -3   4   1        444.78        449.76        10.67 o                         
  -2   4   1         64.07         65.05         2.78 o                         
  -1   4   1       4212.42       4225.72       162.88 o                         
   0   4   1         54.08         63.50         1.97 o                         
   1   4   1        372.71        366.76         9.32 o                         
   2   4   1         96.32         84.44         2.74 o                         
   3   4   1          3.98          3.42         0.34 o                         
   4   4   1         21.60         18.80         1.01 o                         
   5   4   1          7.03          7.55         0.63 o                         
   6   4   1          0.56          0.88         0.54 o                         
   7   4   1          8.55         10.06         1.00 o                         
   8   4   1          4.68          4.22         1.27 o                         
  -9   5   1          5.81          5.65         1.02 o                         
  -8   5   1         48.90         48.87         2.05 o                         
  -7   5   1        257.21        253.41         6.54 o                         
  -6   5   1          8.82         10.54         0.80 o                         
  -5   5   1         40.61         39.60         1.28 o                         
  -4   5   1         60.85         57.53         1.73 o                         
  -3   5   1         29.47         27.00         0.98 o                         
  -2   5   1         65.14         60.08         1.58 o                         
  -1   5   1          0.67          0.07         0.19 o                         
   0   5   1         17.20         18.74         0.90 o                         
   1   5   1        139.63        126.85         3.72 o                         
   2   5   1         14.88         14.83         0.65 o                         
   3   5   1          0.33          0.42         0.33 o                         
   4   5   1         11.64         12.68         0.70 o                         
   5   5   1          8.76          8.98         1.02 o                         
   6   5   1          0.03         -0.10         0.57 o                         
   7   5   1          0.05          0.22         0.74 o                         
   8   5   1          2.36          0.87         1.11 o                         
  -9   6   1          0.02          0.38         0.88 o                         
  -8   6   1          2.87          2.48         0.72 o                         
  -7   6   1         19.04         20.49         1.75 o                         
  -6   6   1         12.23         10.27         0.86 o                         
  -5   6   1         51.08         43.63         1.50 o                         
  -4   6   1         16.53         19.23         1.01 o                         
  -3   6   1         20.11         22.28         0.87 o                         
  -2   6   1        230.95        199.07         5.05 o                         
  -1   6   1         46.35         41.46         1.37 o                         
   0   6   1         10.16         10.30         0.87 o                         
   1   6   1          1.25          1.73         0.34 o                         
   2   6   1        100.38        101.72         3.19 o                         
   3   6   1          1.48          1.93         0.36 o                         
   4   6   1          6.57          7.09         0.69 o                         
   5   6   1          0.29         -0.01         0.54 o                         
   6   6   1          2.69          2.72         0.84 o                         
   7   6   1          0.49         -0.80         0.98 o                         
  -8   7   1          2.23          2.16         1.16 o                         
  -7   7   1          1.79          0.55         0.84 o                         
  -6   7   1         14.82         12.20         1.13 o                         
  -5   7   1          0.03          0.45         0.49 o                         
  -4   7   1        228.37        183.75         4.71 o                         
  -3   7   1         49.24         49.01         1.40 o                         
  -2   7   1         47.72         43.04         1.44 o                         
  -1   7   1         24.92         27.50         1.19 o                         
   0   7   1         52.78         46.99         1.69 o                         
   1   7   1          3.72          3.87         0.50 o                         
   2   7   1         18.94         20.49         1.09 o                         
   3   7   1         21.52         20.21         1.83 o                         
   4   7   1         84.45         86.86         3.38 o                         
   5   7   1         38.39         36.40         1.87 o                         
   6   7   1          1.61          1.31         0.84 o                         
  -8   8   1          3.17          3.48         1.37 o                         
  -7   8   1          4.71          3.65         1.11 o                         
  -6   8   1          2.21          0.67         0.73 o                         
  -5   8   1          3.87          3.99         0.72 o                         
  -4   8   1         27.60         24.13         1.11 o                         
  -3   8   1         15.42         14.46         0.75 o                         
  -2   8   1        318.14        251.99         7.28 o                         
  -1   8   1          5.52          3.99         0.57 o                         
   0   8   1          9.68         10.63         0.93 o                         
   1   8   1          4.64          4.09         0.75 o                         
   2   8   1         13.47         15.93         1.24 o                         
   3   8   1          3.43          4.62         0.67 o                         
   4   8   1          6.54          5.25         0.76 o                         
   5   8   1          0.16          0.42         0.63 o                         
   6   8   1         20.00         21.87         3.56 o                         
  -7   9   1          7.94         12.22         1.63 o                         
  -6   9   1          0.03         -0.04         0.92 o                         
  -5   9   1         26.02         27.36         1.44 o                         
  -4   9   1          1.36          3.49         0.65 o                         
  -3   9   1          0.16          0.43         0.40 o                         
  -2   9   1         32.22         28.10         1.49 o                         
  -1   9   1          0.01          0.06         0.45 o                         
   0   9   1        127.19        112.32         4.38 o                         
   1   9   1          0.01         -0.11         0.50 o                         
   2   9   1          0.18          0.20         0.61 o                         
   3   9   1          1.75          1.60         1.06 o                         
   4   9   1          0.01          0.13         1.03 o                         
  -6  10   1         27.14         34.69         4.10 o                         
  -5  10   1          5.53          4.20         1.02 o                         
  -4  10   1          1.09         -0.16         0.65 o                         
  -3  10   1          2.50          2.05         0.79 o                         
  -2  10   1          4.83          5.12         0.99 o                         
  -1  10   1          4.29          5.62         1.05 o                         
   0  10   1          2.60          2.83         0.68 o                         
   1  10   1          5.99          6.49         0.84 o                         
   2  10   1          0.27          0.03         1.28 o                         
   3  10   1          0.99          1.41         0.89 o                         
  -3  11   1          4.09          3.27         0.94 o                         
  -2  11   1          2.34          0.73         1.09 o                         
  -1  11   1          4.30          5.91         1.03 o                         
   0  11   1          1.75          3.23         0.89 o                         
   1  11   1          1.23          1.40         1.43 o                         
  -1 -11   2          0.06         -1.15         1.25 o                         
   0 -11   2          1.59         -0.30         1.15 o                         
   1 -11   2         28.35         33.24         2.51 o                         
   2 -11   2         33.24         34.00         2.86 o                         
   3 -11   2         19.59         27.28         2.68 o                         
  -3 -10   2          0.05          1.11         1.36 o                         
  -2 -10   2          6.85          8.09         1.17 o                         
  -1 -10   2          0.21          2.84         1.05 o                         
   0 -10   2          3.25          3.14         1.32 o                         
   1 -10   2          0.97          1.15         0.59 o                         
   2 -10   2          8.59         10.70         1.22 o                         
   3 -10   2          7.50          6.26         0.95 o                         
   4 -10   2        166.55        191.30         6.69 o                         
   5 -10   2          6.97          7.65         0.97 o                         
  -5  -9   2          1.46          0.70         0.97 o                         
  -4  -9   2          1.26          1.05         0.92 o                         
  -3  -9   2          5.36          8.23         0.89 o                         
  -2  -9   2        112.64        119.57         6.54 o                         
  -1  -9   2         32.92         41.51         2.68 o                         
   0  -9   2         30.19         33.38         1.46 o                         
   1  -9   2         24.03         26.17         1.51 o                         
   2  -9   2          3.03          2.47         0.53 o                         
   3  -9   2          0.00          0.18         0.41 o                         
   4  -9   2         18.70         19.48         1.34 o                         
   5  -9   2          0.09          0.36         0.55 o                         
   6  -9   2         47.55         57.59         3.78 o                         
   7  -9   2          0.96          2.15         1.23 o                         
  -6  -8   2          5.24          1.64         1.85 o                         
  -5  -8   2          0.13         -0.62         0.73 o                         
  -4  -8   2          3.07          2.61         0.79 o                         
  -3  -8   2          3.89          4.16         0.70 o                         
  -2  -8   2          4.40          4.04         1.03 o                         
  -1  -8   2          0.89          0.82         0.64 o                         
   0  -8   2        336.51        321.79         9.27 o                         
   1  -8   2         90.06         85.08         2.73 o                         
   2  -8   2         22.34         20.75         0.93 o                         
   3  -8   2          0.02          0.21         0.38 o                         
   4  -8   2          0.13         -0.05         0.37 o                         
   5  -8   2          4.46          5.29         0.74 o                         
   6  -8   2         37.02         41.84         2.11 o                         
   7  -8   2          0.48          0.81         0.83 o                         
  -7  -7   2          0.25         -1.09         1.09 o                         
  -6  -7   2          2.81          3.04         0.75 o                         
  -5  -7   2          4.94          3.30         0.56 o                         
  -4  -7   2          2.49          2.07         0.49 o                         
  -3  -7   2          2.86          2.91         0.51 o                         
  -2  -7   2         27.90         33.67         2.00 o                         
  -1  -7   2         26.52         30.58         1.35 o                         
   0  -7   2         25.20         26.10         1.66 o                         
   1  -7   2          2.36          1.84         0.42 o                         
   2  -7   2        158.08        165.51         4.68 o                         
   3  -7   2        604.60        560.30        13.76 o                         
   4  -7   2          4.53          3.62         0.64 o                         
   5  -7   2         14.67         15.69         0.85 o                         
   6  -7   2          0.03          0.26         0.58 o                         
   7  -7   2          1.18          3.11         0.78 o                         
   8  -7   2         17.25         19.01         2.31 o                         
  -7  -6   2          1.43          0.84         0.97 o                         
  -6  -6   2          0.26          0.52         0.65 o                         
  -5  -6   2         12.34         11.07         0.83 o                         
  -4  -6   2          0.59          0.43         0.38 o                         
  -3  -6   2         63.33         61.84         2.02 o                         
  -2  -6   2          2.89          2.71         0.64 o                         
  -1  -6   2        158.12        149.93         5.43 o                         
   0  -6   2          0.12          0.38         0.27 o                         
   1  -6   2          9.07          9.12         0.62 o                         
   2  -6   2         39.33         36.95         1.28 o                         
   3  -6   2        659.22        628.48        14.31 o                         
   4  -6   2        279.08        267.82         6.39 o                         
   5  -6   2         35.14         35.40         1.81 o                         
   6  -6   2         67.82         68.65         2.18 o                         
   7  -6   2          5.36          6.55         0.74 o                         
   8  -6   2          1.44          1.06         0.80 o                         
   9  -6   2          0.87          0.74         1.21 o                         
  -8  -5   2          2.33          1.57         1.26 o                         
  -7  -5   2          0.04          0.28         0.67 o                         
  -6  -5   2          0.75          0.83         0.52 o                         
  -5  -5   2          0.94          0.67         0.46 o                         
  -4  -5   2         18.41         17.75         0.90 o                         
  -3  -5   2          9.67          7.59         0.57 o                         
  -2  -5   2        158.01        168.17         4.89 o                         
  -1  -5   2         41.69         38.42         2.44 o                         
   0  -5   2         38.58         35.60         1.73 o                         
   1  -5   2        190.66        169.34         4.90 o                         
   2  -5   2          4.73          4.99         0.36 o                         
   3  -5   2          9.34         10.36         0.62 o                         
   4  -5   2         47.73         43.09         1.22 o                         
   5  -5   2       1172.76       1148.47        23.74 o                         
   6  -5   2         49.11         53.00         1.58 o                         
   7  -5   2         38.69         44.57         1.63 o                         
   8  -5   2          0.01         -0.15         0.69 o                         
   9  -5   2          1.36         -0.72         1.03 o                         
  -9  -4   2          0.66          1.36         1.30 o                         
  -8  -4   2         93.84         83.48         6.79 o                         
  -7  -4   2          5.57          5.90         0.80 o                         
  -6  -4   2          0.78          0.35         0.42 o                         
  -5  -4   2          2.39          3.58         0.57 o                         
  -4  -4   2          9.32          9.07         0.49 o                         
  -3  -4   2         35.82         39.26         1.73 o                         
  -2  -4   2          0.18          0.11         0.19 o                         
  -1  -4   2        101.99        100.96         3.29 o                         
   0  -4   2         26.38         23.09         0.77 o                         
   1  -4   2          4.19          5.02         0.27 o                         
   2  -4   2         56.92         45.95         1.40 o                         
   3  -4   2        104.52         94.10         2.30 o                         
   4  -4   2         32.89         33.11         1.06 o                         
   5  -4   2          7.49          8.54         0.60 o                         
   6  -4   2          3.77          4.97         0.57 o                         
   7  -4   2        254.65        267.72         6.18 o                         
   8  -4   2         27.56         27.79         1.63 o                         
   9  -4   2         28.74         29.16         1.92 o                         
  -9  -3   2          3.63          4.73         1.17 o                         
  -8  -3   2          0.02         -0.13         0.81 o                         
  -7  -3   2          2.83          3.43         0.66 o                         
  -6  -3   2        321.83        321.84         8.65 o                         
  -5  -3   2        184.01        193.70         4.90 o                         
  -4  -3   2         12.84         10.63         0.53 o                         
  -3  -3   2          5.03          6.73         0.38 o                         
  -2  -3   2          0.26          0.25         0.14 o                         
  -1  -3   2        354.88        357.77         9.03 o                         
   0  -3   2         17.00         17.57         0.69 o                         
   1  -3   2         19.02         19.97         0.58 o                         
   2  -3   2          2.71          0.87         0.17 o                         
   3  -3   2          0.03          0.32         0.18 o                         
   4  -3   2         11.80          9.15         0.57 o                         
   5  -3   2          4.61          5.59         0.48 o                         
   6  -3   2          0.09          0.32         0.35 o                         
   7  -3   2         31.67         35.93         1.55 o                         
   8  -3   2         12.03         11.71         0.98 o                         
   9  -3   2         21.25         22.37         1.72 o                         
  -9  -2   2          0.12         -0.80         1.04 o                         
  -8  -2   2          1.24          1.30         0.70 o                         
  -7  -2   2         24.46         28.19         1.46 o                         
  -6  -2   2          6.85          7.55         0.69 o                         
  -5  -2   2         37.10         38.29         1.67 o                         
  -4  -2   2        276.92        275.50         6.47 o                         
  -3  -2   2        102.35        106.23         2.48 o                         
  -2  -2   2         10.99          9.28         0.34 o                         
  -1  -2   2         65.08         57.58         1.50 o                         
   0  -2   2         49.90         41.41         1.65 o                         
   1  -2   2        457.32        456.81        11.04 o                         
   2  -2   2         80.23         83.20         1.94 o                         
   3  -2   2         50.05         42.62         1.14 o                         
   4  -2   2        237.35        260.93         5.79 o                         
   5  -2   2          3.94          3.76         0.39 o                         
   6  -2   2         53.00         53.58         2.03 o                         
   7  -2   2          0.00          0.09         0.46 o                         
   8  -2   2          0.30          0.36         0.64 o                         
   9  -2   2          1.66          0.15         0.84 o                         
  -9  -1   2          5.36          3.16         1.05 o                         
  -8  -1   2          0.59          0.01         0.68 o                         
  -7  -1   2          8.29          9.33         0.92 o                         
  -6  -1   2         40.06         38.24         1.38 o                         
  -5  -1   2         23.35         26.30         1.52 o                         
  -4  -1   2        733.38        730.67        17.20 o                         
  -3  -1   2        349.92        352.09         8.61 o                         
   0  -1   2       1133.59       1088.63        46.67 o                         
   1  -1   2        105.52         98.44         2.16 o                         
   2  -1   2         35.65         38.25         1.06 o                         
   3  -1   2         75.50         74.63         1.81 o                         
   4  -1   2        321.03        336.66         7.38 o                         
   5  -1   2        175.08        171.93         4.14 o                         
   6  -1   2          1.49          1.52         0.40 o                         
   7  -1   2         17.29         21.77         1.19 o                         
   8  -1   2          1.92          2.91         0.64 o                         
   9  -1   2          0.71         -0.64         0.74 o                         
 -10   0   2          3.05          0.30         1.42 o                         
  -9   0   2         21.71         17.24         2.29 o                         
  -8   0   2          9.06          7.00         0.77 o                         
  -7   0   2         11.98         11.91         0.89 o                         
  -6   0   2          0.12          0.18         0.34 o                         
  -5   0   2          0.07          0.01         0.25 o                         
  -4   0   2         78.35         75.17         1.83 o                         
  -3   0   2          6.86         10.57         0.69 o                         
  -2   0   2        299.99        298.31         6.56 o                         
   1   0   2       4262.57       4004.45       346.95 o                         
   2   0   2        170.97        157.22         3.44 o                         
   3   0   2          0.51          0.44         0.17 o                         
   4   0   2          2.22          2.90         0.40 o                         
   5   0   2         62.60         60.23         1.78 o                         
   6   0   2        187.43        196.65         4.72 o                         
   7   0   2          5.14          4.20         0.54 o                         
   8   0   2          0.02         -0.06         0.52 o                         
   9   0   2          2.73          1.94         1.14 o                         
 -10   1   2          0.27          0.55         1.31 o                         
  -9   1   2          3.41          3.17         0.69 o                         
  -8   1   2          1.16          2.42         0.65 o                         
  -7   1   2         90.81         78.67         2.48 o                         
  -6   1   2          4.28          4.35         0.48 o                         
  -5   1   2          8.00          7.03         0.54 o                         
  -4   1   2         50.57         46.60         1.26 o                         
  -3   1   2         41.85         38.47         1.00 o                         
  -2   1   2        849.33        843.64        17.70 o                         
  -1   1   2        684.16        644.70        14.38 o                         
   0   1   2        154.01        163.28         3.97 o                         
   1   1   2        185.25        165.86         4.11 o                         
   2   1   2       1911.62       1828.67        77.66 o                         
   3   1   2        788.75        760.60        16.63 o                         
   4   1   2         22.62         19.41         0.90 o                         
   5   1   2          0.01         -0.30         0.30 o                         
   6   1   2          1.49          1.74         0.32 o                         
   7   1   2          3.53          3.32         0.67 o                         
   8   1   2         62.63         63.75         3.66 o                         
   9   1   2          0.04          1.08         1.26 o                         
 -10   2   2          0.02         -0.86         0.94 o                         
  -9   2   2          1.30          0.42         0.74 o                         
  -8   2   2          0.91          0.87         0.64 o                         
  -7   2   2         43.93         45.41         1.65 o                         
  -6   2   2          1.32          2.16         0.44 o                         
  -5   2   2        704.67        732.21        15.67 o                         
  -4   2   2         61.47         62.53         1.60 o                         
  -3   2   2         46.91         48.82         1.29 o                         
  -2   2   2        169.92        144.46         3.29 o                         
  -1   2   2       1128.46       1048.12        25.00 o                         
   0   2   2         29.74         36.90         0.87 o                         
   1   2   2         50.94         48.74         1.24 o                         
   2   2   2        477.27        476.74        10.43 o                         
   3   2   2          2.16          2.55         0.27 o                         
   4   2   2          8.99         12.42         0.88 o                         
   5   2   2        123.15        118.25         3.25 o                         
   6   2   2         30.52         31.95         1.40 o                         
   7   2   2          5.74          4.89         0.77 o                         
   8   2   2          0.00         -0.31         0.94 o                         
   9   2   2          1.56          1.13         1.28 o                         
 -10   3   2          5.35          2.58         1.04 o                         
  -9   3   2          1.97          3.95         0.84 o                         
  -8   3   2          7.01          7.77         1.40 o                         
  -7   3   2         13.77         16.04         1.11 o                         
  -6   3   2          3.54          3.11         0.48 o                         
  -5   3   2         14.32         15.61         1.15 o                         
  -4   3   2         61.14         57.68         1.52 o                         
  -3   3   2        550.07        583.55        13.26 o                         
  -2   3   2        166.65        167.68         4.25 o                         
  -1   3   2          0.00          0.57         0.14 o                         
   0   3   2        517.55        486.40        10.96 o                         
   1   3   2        529.11        488.92        10.70 o                         
   2   3   2          9.02          9.14         0.45 o                         
   3   3   2          0.10          0.36         0.19 o                         
   4   3   2         31.76         26.52         0.91 o                         
   5   3   2        150.25        166.72         4.22 o                         
   6   3   2          0.01          0.06         0.50 o                         
   7   3   2          0.03         -0.23         0.66 o                         
   8   3   2          1.40          1.74         0.98 o                         
  -9   4   2         48.05         43.59         2.98 o                         
  -8   4   2         27.48         24.93         1.76 o                         
  -7   4   2          5.55          5.37         0.70 o                         
  -6   4   2          4.35          5.79         0.55 o                         
  -5   4   2          0.43          0.47         0.33 o                         
  -4   4   2         55.16         46.15         1.44 o                         
  -3   4   2        279.02        296.17         7.14 o                         
  -2   4   2        151.54        176.10         4.98 o                         
  -1   4   2        231.26        249.03         5.69 o                         
   0   4   2         20.28         27.31         0.97 o                         
   1   4   2         92.09         95.84         2.35 o                         
   2   4   2          4.52          4.93         0.38 o                         
   3   4   2        162.02        161.19         3.92 o                         
   4   4   2         18.70         19.37         0.87 o                         
   5   4   2         26.11         30.77         1.26 o                         
   6   4   2          2.34          2.84         0.64 o                         
   7   4   2          7.96          9.79         1.02 o                         
   8   4   2          0.53          0.73         0.97 o                         
  -9   5   2         15.28         13.62         2.29 o                         
  -8   5   2         67.24         66.59         2.28 o                         
  -7   5   2          0.39          0.30         0.46 o                         
  -6   5   2         14.59         13.04         0.90 o                         
  -5   5   2          1.51          2.00         0.47 o                         
  -4   5   2         76.06         69.66         2.05 o                         
  -3   5   2         10.73          9.92         0.85 o                         
  -2   5   2        220.39        190.13         4.35 o                         
  -1   5   2         97.50         99.05         2.42 o                         
   0   5   2        231.50        258.41         6.69 o                         
   1   5   2        125.05        126.94         3.30 o                         
   2   5   2         12.37         13.60         0.67 o                         
   3   5   2          0.89          1.63         0.31 o                         
   4   5   2          0.39          0.65         0.33 o                         
   5   5   2         10.21         10.88         0.97 o                         
   6   5   2         11.54         11.34         0.93 o                         
   7   5   2          4.33          3.16         0.92 o                         
   8   5   2          0.34          0.18         1.10 o                         
  -9   6   2          1.00          0.13         1.45 o                         
  -8   6   2          3.21          2.15         0.99 o                         
  -7   6   2          0.28         -0.04         0.73 o                         
  -6   6   2        197.34        181.48         4.67 o                         
  -5   6   2          4.19          6.08         0.65 o                         
  -4   6   2         55.34         51.28         1.65 o                         
  -3   6   2          4.65          4.12         0.51 o                         
  -2   6   2         10.43         10.51         0.55 o                         
  -1   6   2          1.45          3.92         0.41 o                         
   0   6   2        227.78        212.29         5.89 o                         
   1   6   2        113.55        109.11         2.87 o                         
   2   6   2        103.08        104.84         2.86 o                         
   3   6   2         88.57         87.26         2.71 o                         
   4   6   2         28.16         28.51         1.49 o                         
   5   6   2          5.99          6.46         0.90 o                         
   6   6   2          0.29          0.28         0.60 o                         
   7   6   2          2.45          2.35         1.07 o                         
  -8   7   2          0.25          0.91         1.23 o                         
  -7   7   2          0.88          1.43         0.87 o                         
  -6   7   2          2.77          4.16         0.82 o                         
  -5   7   2          9.67          7.84         0.75 o                         
  -4   7   2        117.29         85.43         2.47 o                         
  -3   7   2         33.36         25.32         1.06 o                         
  -2   7   2         13.80         17.40         0.95 o                         
  -1   7   2          8.48          8.73         0.68 o                         
   0   7   2          7.03          8.02         0.67 o                         
   1   7   2         12.29         13.96         0.90 o                         
   2   7   2         27.49         28.39         1.25 o                         
   3   7   2          1.88          2.30         0.37 o                         
   4   7   2          1.76          1.83         0.52 o                         
   5   7   2          6.91          6.51         0.69 o                         
   6   7   2          3.06          1.65         1.08 o                         
  -8   8   2          0.01          0.69         1.38 o                         
  -7   8   2         22.07         20.18         2.60 o                         
  -6   8   2          3.08          4.04         0.96 o                         
  -5   8   2          3.58          3.94         0.74 o                         
  -4   8   2          1.65          1.51         0.55 o                         
  -3   8   2          0.06         -0.12         0.42 o                         
  -2   8   2          0.10          0.39         0.34 o                         
  -1   8   2          4.56          6.28         0.64 o                         
   0   8   2          1.39          1.71         0.50 o                         
   1   8   2          0.70          1.23         0.48 o                         
   2   8   2          2.02          2.64         0.57 o                         
   3   8   2          6.22          4.88         0.74 o                         
   4   8   2          6.35          4.68         1.00 o                         
   5   8   2          4.83          5.67         0.87 o                         
  -7   9   2          5.05          2.62         1.82 o                         
  -6   9   2          2.73          1.61         1.00 o                         
  -5   9   2          8.26          9.51         0.99 o                         
  -4   9   2         10.42          9.63         0.94 o                         
  -3   9   2          0.73          0.89         0.58 o                         
  -2   9   2          2.62          1.63         0.70 o                         
  -1   9   2         32.03         26.95         1.34 o                         
   0   9   2         62.07         57.73         2.29 o                         
   1   9   2         16.39         20.81         1.31 o                         
   2   9   2          1.13          2.04         0.74 o                         
   3   9   2          0.00          1.39         0.82 o                         
   4   9   2          0.02          0.51         0.89 o                         
  -5  10   2          0.18         -1.01         1.01 o                         
  -4  10   2          1.07          0.43         0.72 o                         
  -3  10   2         13.48         17.57         1.65 o                         
  -2  10   2          7.69          8.31         0.98 o                         
  -1  10   2          0.42          0.94         0.74 o                         
   0  10   2          0.35          0.70         0.67 o                         
   1  10   2         11.75          9.32         1.14 o                         
   2  10   2          9.25          9.58         1.48 o                         
   3  10   2          6.75          4.98         1.86 o                         
  -3  11   2          4.24          6.12         1.40 o                         
  -2  11   2          0.38          0.69         1.18 o                         
  -1  11   2          0.18         -0.16         0.89 o                         
   0  11   2          8.50          8.75         1.75 o                         
  -1 -11   3          3.50          5.72         1.45 o                         
   0 -11   3         18.15         19.75         1.84 o                         
   1 -11   3          7.46         11.70         1.47 o                         
   2 -11   3         65.55         83.93         3.49 o                         
   3 -11   3          0.60          1.44         0.96 o                         
  -3 -10   3          8.54          8.42         1.75 o                         
  -2 -10   3          3.39          4.84         1.32 o                         
  -1 -10   3          0.64         -0.08         1.04 o                         
   0 -10   3          0.00         -0.32         0.97 o                         
   1 -10   3         10.10         12.51         1.14 o                         
   2 -10   3         15.58         16.86         1.09 o                         
   3 -10   3         10.54          9.73         1.09 o                         
   4 -10   3          0.08         -0.08         0.70 o                         
   5 -10   3          4.34          5.08         1.07 o                         
  -5  -9   3          2.12          0.30         1.34 o                         
  -4  -9   3          0.04          0.62         0.94 o                         
  -3  -9   3          5.49          7.22         1.00 o                         
  -2  -9   3         52.28         50.75         2.39 o                         
  -1  -9   3          5.73          5.71         0.95 o                         
   0  -9   3          0.01          0.07         0.41 o                         
   1  -9   3         24.95         27.25         1.72 o                         
   2  -9   3          0.00         -0.34         0.54 o                         
   3  -9   3         37.19         35.54         1.52 o                         
   4  -9   3         22.84         24.32         1.24 o                         
   5  -9   3          1.30          0.49         0.59 o                         
   6  -9   3          2.08          2.28         1.00 o                         
  -6  -8   3          0.12         -0.44         1.27 o                         
  -5  -8   3          2.42          1.54         0.75 o                         
  -4  -8   3          2.78          1.55         0.85 o                         
  -3  -8   3          1.01          0.52         0.60 o                         
  -2  -8   3          4.33          5.93         0.67 o                         
  -1  -8   3        108.35        118.91         4.82 o                         
   0  -8   3         28.19         33.54         1.63 o                         
   1  -8   3         26.05         26.60         1.45 o                         
   2  -8   3          0.69          0.80         0.33 o                         
   3  -8   3         11.24          9.75         0.76 o                         
   4  -8   3          0.70          0.57         0.41 o                         
   5  -8   3         25.09         26.61         1.25 o                         
   6  -8   3          1.39          0.48         0.78 o                         
   7  -8   3          9.47          7.32         1.19 o                         
  -7  -7   3          1.83          0.51         1.04 o                         
  -6  -7   3         10.00          9.27         1.34 o                         
  -5  -7   3         25.57         22.70         1.73 o                         
  -4  -7   3          2.67          2.39         0.55 o                         
  -3  -7   3         19.25         18.11         0.99 o                         
  -2  -7   3          6.59          9.91         0.78 o                         
  -1  -7   3         56.68         59.90         2.23 o                         
   0  -7   3         86.40         79.85         2.73 o                         
   1  -7   3       1679.49       1616.96        44.33 o                         
   2  -7   3        687.61        653.65        16.67 o                         
   3  -7   3        269.40        246.68         6.09 o                         
   4  -7   3          2.38          2.08         0.43 o                         
   5  -7   3         50.25         54.25         2.54 o                         
   6  -7   3          0.91          1.97         0.72 o                         
   7  -7   3          4.73          2.63         0.99 o                         
   8  -7   3         16.03         18.41         2.88 o                         
  -7  -6   3          0.00         -0.09         0.90 o                         
  -6  -6   3          8.59          8.14         0.88 o                         
  -5  -6   3          4.63          3.22         0.56 o                         
  -4  -6   3         69.97         71.96         2.29 o                         
  -3  -6   3          3.11          3.96         0.44 o                         
  -2  -6   3         24.08         26.17         1.07 o                         
  -1  -6   3          2.69          2.81         0.28 o                         
   0  -6   3          0.01          0.17         0.23 o                         
   1  -6   3        166.30        151.19         3.89 o                         
   2  -6   3          7.18          6.02         0.52 o                         
   3  -6   3       1722.34       1625.76        35.19 o                         
   4  -6   3        114.97        113.52         2.86 o                         
   5  -6   3        294.15        286.29         6.68 o                         
   6  -6   3         44.67         50.95         2.32 o                         
   7  -6   3          0.00         -0.26         0.65 o                         
   8  -6   3          0.79          0.53         0.86 o                         
  -8  -5   3          0.49          0.29         1.10 o                         
  -7  -5   3          0.01         -0.24         0.64 o                         
  -6  -5   3          2.34          2.98         0.61 o                         
  -5  -5   3         12.42         12.11         1.01 o                         
  -4  -5   3          0.62          0.34         0.30 o                         
  -3  -5   3          5.95          4.67         0.42 o                         
  -2  -5   3         30.76         28.68         1.04 o                         
  -1  -5   3          3.80          3.60         0.30 o                         
   0  -5   3        121.74        108.06         2.92 o                         
   1  -5   3          4.92          5.01         0.41 o                         
   2  -5   3         20.10         17.79         0.62 o                         
   3  -5   3         94.32         88.84         2.32 o                         
   4  -5   3        112.57        110.25         3.11 o                         
   5  -5   3        164.84        164.94         3.93 o                         
   6  -5   3        117.35        114.48         2.83 o                         
   7  -5   3         65.28         65.58         2.07 o                         
   8  -5   3          4.07          5.69         1.02 o                         
   9  -5   3          3.63          2.95         1.19 o                         
  -9  -4   3          0.04         -0.15         1.45 o                         
  -8  -4   3          4.65          2.44         0.90 o                         
  -7  -4   3         28.73         24.82         2.10 o                         
  -6  -4   3          3.92          3.36         0.61 o                         
  -5  -4   3          1.12          1.00         0.30 o                         
  -4  -4   3          2.67          2.00         0.35 o                         
  -3  -4   3        164.85        163.41         3.91 o                         
  -2  -4   3          0.75          0.50         0.20 o                         
   0  -4   3        205.69        201.58         5.23 o                         
   1  -4   3         17.04         14.62         0.54 o                         
   2  -4   3        169.55        154.15         3.68 o                         
   3  -4   3         53.10         51.13         1.49 o                         
   4  -4   3         28.81         29.12         0.98 o                         
   5  -4   3         77.63         80.50         2.18 o                         
   6  -4   3         70.02         66.90         1.91 o                         
   7  -4   3          6.27          7.14         0.72 o                         
   8  -4   3         15.53         14.77         1.17 o                         
   9  -4   3          2.69          1.16         1.17 o                         
  -9  -3   3          0.40          0.37         1.05 o                         
  -8  -3   3          6.44          6.47         0.90 o                         
  -7  -3   3          3.13          3.83         0.72 o                         
  -6  -3   3         56.32         89.06         2.48 o                         
  -5  -3   3          4.79          6.56         0.68 o                         
  -4  -3   3          7.00          9.42         0.73 o                         
  -3  -3   3         77.63         80.40         2.04 o                         
  -2  -3   3          5.14          4.15         0.27 o                         
  -1  -3   3        180.08        177.79         3.85 o                         
   0  -3   3        125.44        126.59         2.93 o                         
   1  -3   3        331.40        304.43         6.75 o                         
   2  -3   3        649.96        703.15        16.38 o                         
   3  -3   3        124.84        118.46         3.27 o                         
   4  -3   3        193.65        195.24         4.42 o                         
   5  -3   3          7.94          7.35         0.56 o                         
   6  -3   3          4.73          4.64         0.52 o                         
   7  -3   3          0.51          0.81         0.51 o                         
   8  -3   3         63.15         59.75         2.20 o                         
   9  -3   3         52.42         49.17         2.65 o                         
  -9  -2   3          0.51          0.51         1.19 o                         
  -8  -2   3          5.47          5.34         0.90 o                         
  -7  -2   3          5.04          4.83         0.66 o                         
  -6  -2   3          6.68          6.46         0.66 o                         
  -5  -2   3        149.23        154.31         3.96 o                         
  -4  -2   3       1553.88       1507.90        32.63 o                         
  -3  -2   3        513.10        539.15        11.81 o                         
  -2  -2   3         55.91         63.31         1.52 o                         
  -1  -2   3         30.98         34.16         0.92 o                         
   0  -2   3          5.17          3.85         0.21 o                         
   1  -2   3          9.92         12.94         0.47 o                         
   2  -2   3       2728.56       2880.32       111.06 o                         
   3  -2   3        499.37        524.37        11.56 o                         
   4  -2   3          7.63          9.11         0.56 o                         
   5  -2   3         71.54         78.89         2.42 o                         
   6  -2   3          1.23          1.52         0.44 o                         
   7  -2   3          1.99          0.84         0.52 o                         
   8  -2   3          1.51          1.05         0.69 o                         
   9  -2   3          0.95          1.09         0.88 o                         
  -9  -1   3          0.24          0.30         1.00 o                         
  -8  -1   3          0.10          0.21         0.69 o                         
  -7  -1   3          1.48          1.92         0.46 o                         
  -6  -1   3          5.10          7.22         0.64 o                         
  -5  -1   3          2.10          2.70         0.35 o                         
  -4  -1   3       1536.50       1514.57        32.83 o                         
  -3  -1   3        334.77        372.92         8.45 o                         
  -2  -1   3        342.32        373.18         8.73 o                         
  -1  -1   3       1336.11       1336.17        45.74 o                         
   0  -1   3        723.46        691.54        17.25 o                         
   1  -1   3        259.58        263.55         5.47 o                         
   2  -1   3         58.94         66.07         1.59 o                         
   3  -1   3          6.96          6.65         0.42 o                         
   4  -1   3        735.60        763.89        17.35 o                         
   5  -1   3          3.11          2.33         0.40 o                         
   6  -1   3          4.37          4.65         0.58 o                         
   7  -1   3          0.80          0.92         0.53 o                         
   8  -1   3          0.27          1.58         0.69 o                         
   9  -1   3          0.17         -0.87         0.87 o                         
 -10   0   3          3.26          3.46         1.35 o                         
  -9   0   3          1.67          1.40         1.01 o                         
  -8   0   3         10.36          9.34         0.81 o                         
  -7   0   3          0.66          0.17         0.43 o                         
  -6   0   3          7.15         10.30         0.71 o                         
  -5   0   3          9.60          9.93         0.88 o                         
  -4   0   3         20.26         20.70         0.74 o                         
  -3   0   3        307.70        321.42         6.88 o                         
  -2   0   3       2025.24       1946.52        83.73 o                         
  -1   0   3        476.88        508.77        11.04 o                         
   0   0   3        568.84        567.84        12.72 o                         
   1   0   3        883.93        864.16        19.33 o                         
   2   0   3         30.73         27.71         0.80 o                         
   3   0   3          0.24          0.29         0.19 o                         
   4   0   3         11.06         11.80         0.57 o                         
   5   0   3        123.92        129.46         3.24 o                         
   6   0   3        107.18        112.76         3.28 o                         
   7   0   3          0.70          1.46         0.51 o                         
   8   0   3         10.40         11.64         0.99 o                         
   9   0   3          0.04         -0.84         1.15 o                         
 -10   1   3          0.66          0.47         0.89 o                         
  -9   1   3          0.12          0.29         0.63 o                         
  -8   1   3          2.87          1.99         0.65 o                         
  -7   1   3         15.61         14.24         0.87 o                         
  -6   1   3         42.13         41.41         1.32 o                         
  -5   1   3          0.70          0.85         0.29 o                         
  -4   1   3         25.37         19.53         0.69 o                         
  -3   1   3        379.66        364.29         8.04 o                         
  -2   1   3        153.83        128.95         2.85 o                         
  -1   1   3         18.76         23.00         0.63 o                         
   0   1   3       1970.23       1739.39        66.99 o                         
   1   1   3        316.92        327.54         7.00 o                         
   2   1   3        185.26        188.35         4.42 o                         
   3   1   3        206.56        194.97         4.66 o                         
   4   1   3         11.90         13.81         0.62 o                         
   5   1   3          3.19          2.70         0.41 o                         
   6   1   3          2.29          2.02         0.53 o                         
   7   1   3         35.47         34.84         2.57 o                         
   8   1   3          4.46          4.68         0.98 o                         
   9   1   3          9.39         10.68         2.32 o                         
 -10   2   3          0.37         -0.34         0.95 o                         
  -9   2   3          0.59         -0.27         0.88 o                         
  -8   2   3         16.94         18.43         1.18 o                         
  -7   2   3         22.58         24.07         1.32 o                         
  -6   2   3          0.16          0.53         0.37 o                         
  -5   2   3         50.13         52.48         1.45 o                         
  -4   2   3         18.58         17.75         0.69 o                         
  -3   2   3         12.14         10.96         0.48 o                         
  -2   2   3        177.08        178.12         4.14 o                         
  -1   2   3        302.25        302.16         6.87 o                         
   0   2   3         38.03         28.31         0.77 o                         
   1   2   3          0.37          1.34         0.22 o                         
   2   2   3          0.22          0.68         0.20 o                         
   3   2   3        330.38        360.36         8.37 o                         
   4   2   3          4.50          5.44         0.45 o                         
   5   2   3          0.49          0.32         0.34 o                         
   6   2   3          4.05          5.12         0.71 o                         
   7   2   3          0.14         -0.41         0.74 o                         
   8   2   3          1.16         -0.10         0.95 o                         
   9   2   3         33.58         28.34         3.06 o                         
 -10   3   3         11.50          5.21         1.18 o                         
  -9   3   3          3.07          1.45         0.90 o                         
  -8   3   3          1.16          1.19         0.65 o                         
  -7   3   3          1.06          0.40         0.51 o                         
  -6   3   3         43.79         45.26         1.39 o                         
  -5   3   3        117.27        122.28         2.85 o                         
  -4   3   3        346.74        360.76         7.84 o                         
  -3   3   3        515.38        543.04        12.40 o                         
  -2   3   3        694.79        722.13        16.76 o                         
  -1   3   3          6.11          6.73         0.35 o                         
   0   3   3          6.81          6.21         0.34 o                         
   1   3   3        228.69        233.41         5.07 o                         
   2   3   3          1.16          0.82         0.21 o                         
   3   3   3        283.79        321.82         7.25 o                         
   4   3   3         42.23         50.80         1.44 o                         
   5   3   3          4.64          4.35         0.43 o                         
   6   3   3          0.10          0.43         0.53 o                         
   7   3   3          0.67          1.70         0.76 o                         
   8   3   3          0.53          0.41         1.11 o                         
  -9   4   3         14.10         11.95         1.38 o                         
  -8   4   3          0.91          1.24         0.63 o                         
  -7   4   3          7.90          8.10         0.67 o                         
  -6   4   3         30.03         31.32         1.13 o                         
  -5   4   3          7.26          7.20         0.58 o                         
  -4   4   3        210.45        200.45         5.01 o                         
  -3   4   3          2.54          4.57         0.54 o                         
  -2   4   3        227.19        238.00         5.41 o                         
  -1   4   3         26.89         26.61         0.81 o                         
   0   4   3        213.04        224.24         5.21 o                         
   1   4   3         50.66         45.45         1.17 o                         
   2   4   3          0.07          0.23         0.21 o                         
   3   4   3          7.75          7.97         0.53 o                         
   4   4   3          0.86          0.60         0.30 o                         
   5   4   3         28.48         33.63         1.48 o                         
   6   4   3          0.88          0.95         0.59 o                         
   7   4   3          2.24          1.76         0.81 o                         
   8   4   3          0.59          0.57         1.10 o                         
  -9   5   3          2.40          2.13         0.78 o                         
  -8   5   3         46.29         46.11         2.02 o                         
  -7   5   3          7.44          6.42         0.82 o                         
  -6   5   3          7.25          8.82         0.81 o                         
  -5   5   3          5.52          6.04         0.62 o                         
  -4   5   3         26.21         24.62         1.04 o                         
  -3   5   3          0.62          0.48         0.28 o                         
  -2   5   3        160.80        157.84         3.57 o                         
  -1   5   3          5.90          5.00         0.39 o                         
   0   5   3         16.09         15.30         0.65 o                         
   1   5   3         17.28         16.74         0.64 o                         
   2   5   3         91.76         86.55         2.10 o                         
   3   5   3          0.24          0.46         0.29 o                         
   4   5   3          0.08         -0.15         0.39 o                         
   5   5   3          5.50          5.51         0.70 o                         
   6   5   3          9.43         10.34         1.17 o                         
   7   5   3          0.64          0.00         0.91 o                         
  -9   6   3          1.74          3.11         1.42 o                         
  -8   6   3          1.27          2.13         0.97 o                         
  -7   6   3          4.49          3.38         0.87 o                         
  -6   6   3          0.34         -0.13         0.53 o                         
  -5   6   3         55.65         49.59         1.83 o                         
  -4   6   3          2.15          1.16         0.38 o                         
  -3   6   3          8.21          9.50         0.63 o                         
  -2   6   3         79.41         78.02         1.94 o                         
  -1   6   3         66.63         71.03         1.82 o                         
   0   6   3          2.35          3.66         0.39 o                         
   1   6   3         48.38         49.58         1.50 o                         
   2   6   3         79.74         80.15         2.39 o                         
   3   6   3         42.00         49.04         1.68 o                         
   4   6   3          0.02         -0.55         0.55 o                         
   5   6   3         12.04         12.58         1.28 o                         
   6   6   3          1.39          1.72         0.76 o                         
   7   6   3          0.77         -0.63         1.10 o                         
  -8   7   3          3.05          2.47         1.29 o                         
  -7   7   3          0.12          1.12         0.85 o                         
  -6   7   3          2.27          2.14         0.79 o                         
  -5   7   3          5.76          3.54         0.64 o                         
  -4   7   3        105.72         91.15         2.73 o                         
  -3   7   3         15.27         18.05         0.91 o                         
  -2   7   3          2.57          2.60         0.36 o                         
  -1   7   3          0.60          0.08         0.32 o                         
   0   7   3         10.69         12.83         0.71 o                         
   1   7   3          4.78          4.86         0.44 o                         
   2   7   3         39.87         45.55         1.64 o                         
   3   7   3         29.67         31.74         1.80 o                         
   4   7   3         99.90         94.45         3.48 o                         
   5   7   3          7.41          5.32         1.06 o                         
   6   7   3          6.20          3.74         1.38 o                         
  -7   8   3          0.06          0.82         1.06 o                         
  -6   8   3          5.94          7.23         1.16 o                         
  -5   8   3         10.76          7.89         0.84 o                         
  -4   8   3          0.98          0.48         0.54 o                         
  -3   8   3         88.98         70.29         2.50 o                         
  -2   8   3        172.87        147.01         4.09 o                         
  -1   8   3         44.33         39.93         1.93 o                         
   0   8   3          2.03          2.30         0.69 o                         
   1   8   3          1.69          3.19         0.68 o                         
   2   8   3         18.30         20.92         1.34 o                         
   3   8   3          2.64          2.65         0.69 o                         
   4   8   3        127.25        125.66         7.80 o                         
   5   8   3          4.08          4.02         1.26 o                         
  -7   9   3          0.14         -1.09         2.24 o                         
  -6   9   3          1.44          1.32         1.02 o                         
  -5   9   3          0.64          1.26         0.81 o                         
  -4   9   3          3.61          3.59         0.77 o                         
  -3   9   3          0.02          0.73         0.53 o                         
  -2   9   3          9.30          8.36         0.74 o                         
  -1   9   3         19.87         17.28         1.27 o                         
   0   9   3          9.63          9.59         0.90 o                         
   1   9   3         10.75          9.29         1.03 o                         
   2   9   3          3.33          2.87         0.84 o                         
   3   9   3          0.73          0.50         0.87 o                         
   4   9   3          2.32          2.87         1.48 o                         
  -5  10   3          4.94          5.94         1.58 o                         
  -4  10   3          4.71          2.35         0.84 o                         
  -3  10   3          8.10          9.57         0.90 o                         
  -2  10   3          5.78          5.11         0.86 o                         
  -1  10   3          0.26          0.46         0.81 o                         
   0  10   3          0.38         -0.73         0.73 o                         
   1  10   3          0.15          1.05         0.81 o                         
   2  10   3          1.38         -0.28         0.95 o                         
  -2  11   3          2.70          3.08         0.89 o                         
  -1  11   3          1.07         -0.39         0.89 o                         
  -1 -11   4          1.27          1.59         1.39 o                         
   0 -11   4          0.00          1.78         1.28 o                         
   1 -11   4          0.00          0.55         1.11 o                         
   2 -11   4         27.43         35.87         3.02 o                         
   3 -11   4         18.59         18.46         2.60 o                         
  -3 -10   4          7.57         10.91         1.30 o                         
  -2 -10   4          8.65          7.08         1.97 o                         
  -1 -10   4         20.09         25.44         2.70 o                         
   0 -10   4          4.18          6.35         0.89 o                         
   1 -10   4          2.48          2.28         0.82 o                         
   2 -10   4          1.95          2.16         0.76 o                         
   3 -10   4          7.36          9.36         1.02 o                         
   4 -10   4         14.16         14.90         1.97 o                         
   5 -10   4         38.85         36.42         3.88 o                         
  -5  -9   4          4.75          3.80         1.61 o                         
  -4  -9   4          1.01          0.62         1.01 o                         
  -3  -9   4        122.59        142.73        10.28 o                         
  -2  -9   4         73.53         78.28         5.07 o                         
  -1  -9   4         23.23         28.72         1.78 o                         
   0  -9   4         20.35         24.32         1.36 o                         
   1  -9   4          5.98          6.50         0.60 o                         
   2  -9   4          6.32          8.55         0.77 o                         
   3  -9   4          0.95          0.71         0.53 o                         
   4  -9   4          2.88          2.96         0.80 o                         
   5  -9   4          0.18          0.17         0.70 o                         
   6  -9   4          7.53          8.38         1.22 o                         
  -6  -8   4          0.81          1.06         1.31 o                         
  -5  -8   4          0.47          1.17         0.89 o                         
  -4  -8   4          0.03          0.15         0.51 o                         
  -3  -8   4         67.67         60.66         3.03 o                         
  -2  -8   4          0.98          1.10         0.50 o                         
  -1  -8   4        681.28        682.03        19.19 o                         
   0  -8   4        297.18        288.40         8.43 o                         
   1  -8   4        315.15        306.02         8.81 o                         
   2  -8   4         40.17         40.45         1.39 o                         
   3  -8   4          3.72          4.43         0.51 o                         
   4  -8   4          4.34          5.50         0.75 o                         
   5  -8   4          0.70          1.67         0.64 o                         
   6  -8   4         25.68         26.50         1.91 o                         
   7  -8   4         10.13         11.33         1.78 o                         
  -7  -7   4          1.60          0.57         1.07 o                         
  -6  -7   4          4.72          4.41         1.52 o                         
  -5  -7   4          0.73          0.59         0.42 o                         
  -4  -7   4          0.89          0.90         0.68 o                         
  -3  -7   4         15.44         14.76         1.44 o                         
  -2  -7   4         18.37         19.02         0.88 o                         
  -1  -7   4         65.97         65.38         2.04 o                         
   0  -7   4         49.71         48.70         1.89 o                         
   1  -7   4        138.42        140.16         5.27 o                         
   2  -7   4         43.79         43.81         1.53 o                         
   3  -7   4         62.45         52.34         2.96 o                         
   4  -7   4        116.15        109.85         2.86 o                         
   5  -7   4         47.90         51.86         1.94 o                         
   6  -7   4          0.03         -0.58         0.66 o                         
   7  -7   4          0.12          0.48         0.94 o                         
   8  -7   4          0.79          0.27         1.22 o                         
  -7  -6   4          2.69          1.81         0.95 o                         
  -6  -6   4          9.48          7.40         0.92 o                         
  -5  -6   4          0.00          0.13         0.42 o                         
  -4  -6   4          1.45          1.73         0.42 o                         
  -3  -6   4          3.47          2.97         0.35 o                         
  -2  -6   4          2.39          2.05         0.35 o                         
  -1  -6   4         34.65         34.33         1.48 o                         
   0  -6   4         22.73         20.21         0.78 o                         
   1  -6   4         20.05         21.52         1.10 o                         
   2  -6   4        123.01        116.30         2.80 o                         
   3  -6   4        190.19        186.08         4.57 o                         
   4  -6   4        217.33        220.59         5.61 o                         
   5  -6   4          0.83          1.37         0.50 o                         
   6  -6   4          2.26          2.58         0.66 o                         
   7  -6   4         30.58         32.69         1.98 o                         
   8  -6   4          0.11         -0.59         1.05 o                         
  -8  -5   4          0.28          1.15         1.11 o                         
  -7  -5   4          2.63          3.51         0.78 o                         
  -6  -5   4          0.07          0.91         0.48 o                         
  -5  -5   4          6.75          6.05         0.47 o                         
  -4  -5   4         20.32         18.19         1.22 o                         
  -3  -5   4          2.80          2.71         0.42 o                         
  -2  -5   4          6.07          5.23         0.56 o                         
  -1  -5   4         12.05         12.49         0.59 o                         
   0  -5   4          1.34          1.62         0.26 o                         
   1  -5   4         49.12         49.44         1.76 o                         
   2  -5   4        337.82        327.10         8.22 o                         
   3  -5   4          9.52          9.29         0.69 o                         
   4  -5   4         73.05         69.51         2.11 o                         
   5  -5   4        395.56        398.44        10.15 o                         
   6  -5   4         51.85         57.22         1.89 o                         
   7  -5   4         18.02         18.88         1.30 o                         
   8  -5   4          1.06          1.04         0.88 o                         
  -9  -4   4          0.03         -1.17         1.31 o                         
  -8  -4   4         39.66         41.83         3.03 o                         
  -7  -4   4          0.01         -0.23         0.56 o                         
  -6  -4   4          0.01          0.56         0.45 o                         
  -5  -4   4         11.14         11.29         0.68 o                         
  -4  -4   4          4.39          4.69         0.38 o                         
  -3  -4   4         30.03         37.80         1.32 o                         
  -2  -4   4        430.07        446.61        11.30 o                         
  -1  -4   4        514.92        504.85        12.28 o                         
   0  -4   4          5.23          6.60         0.47 o                         
   1  -4   4         44.66         46.94         1.31 o                         
   2  -4   4         27.32         29.65         0.96 o                         
   3  -4   4          2.45          0.76         0.30 o                         
   4  -4   4         88.69         89.49         2.61 o                         
   5  -4   4         31.76         37.92         1.31 o                         
   6  -4   4         67.40         68.13         2.12 o                         
   7  -4   4        215.44        211.14         5.67 o                         
   8  -4   4         39.34         44.90         2.17 o                         
   9  -4   4         11.43          6.40         1.35 o                         
  -9  -3   4          2.38          2.44         1.17 o                         
  -8  -3   4         19.99         21.93         2.54 o                         
  -7  -3   4         36.07         36.59         2.09 o                         
  -6  -3   4        171.26        179.67         5.10 o                         
  -5  -3   4         73.01         76.13         2.56 o                         
  -4  -3   4          1.49          0.58         0.24 o                         
  -3  -3   4          1.53          1.02         0.21 o                         
  -2  -3   4         36.91         39.90         1.87 o                         
  -1  -3   4        258.65        268.99         6.12 o                         
   0  -3   4       3738.94       3673.59       157.60 o                         
   1  -3   4        600.60        653.78        15.14 o                         
   2  -3   4        432.00        470.44        12.03 o                         
   3  -3   4          0.22          0.63         0.28 o                         
   4  -3   4         10.71         11.93         0.65 o                         
   5  -3   4          7.22          9.53         0.82 o                         
   6  -3   4         14.32         14.10         0.88 o                         
   7  -3   4          4.46          5.15         0.68 o                         
   8  -3   4          0.00          0.67         0.82 o                         
   9  -3   4          9.11          5.97         1.14 o                         
  -9  -2   4          0.19         -0.51         1.01 o                         
  -8  -2   4         10.13         10.74         0.99 o                         
  -7  -2   4          3.12          2.73         0.64 o                         
  -6  -2   4        513.57        512.55        16.46 o                         
  -5  -2   4          3.32          5.15         0.42 o                         
  -4  -2   4          3.93          2.75         0.32 o                         
  -3  -2   4        163.01        171.34         4.06 o                         
  -2  -2   4        133.66        131.31         3.09 o                         
  -1  -2   4         10.98         12.01         0.60 o                         
   0  -2   4         64.27         68.97         1.65 o                         
   1  -2   4        502.39        527.45        11.47 o                         
   2  -2   4       1129.86       1186.22        24.86 o                         
   3  -2   4          3.09          3.52         0.34 o                         
   4  -2   4         37.81         40.04         1.29 o                         
   5  -2   4         25.50         28.50         1.16 o                         
   6  -2   4          1.11          1.21         0.47 o                         
   7  -2   4          7.89          8.61         1.19 o                         
   8  -2   4          0.21         -0.33         0.77 o                         
   9  -2   4          7.37          6.91         1.21 o                         
  -9  -1   4          0.05         -0.38         1.00 o                         
  -8  -1   4          0.47         -0.12         0.70 o                         
  -7  -1   4          0.86          0.74         0.48 o                         
  -6  -1   4          5.51          4.81         0.49 o                         
  -5  -1   4         34.56         35.78         1.13 o                         
  -4  -1   4        207.51        219.61         5.00 o                         
  -3  -1   4         96.41        112.25         2.62 o                         
  -2  -1   4         15.72         17.23         0.61 o                         
  -1  -1   4        894.05        902.47        19.52 o                         
   0  -1   4          0.19          1.47         0.42 o                         
   1  -1   4         61.29         70.14         1.63 o                         
   2  -1   4          2.80          2.39         0.25 o                         
   3  -1   4        849.22        890.07        20.11 o                         
   4  -1   4         68.99         67.32         2.09 o                         
   5  -1   4          0.52          0.31         0.35 o                         
   6  -1   4         14.78         17.80         1.23 o                         
   7  -1   4          2.63          3.05         0.65 o                         
   8  -1   4          0.36         -0.40         0.84 o                         
   9  -1   4          0.11         -0.81         0.98 o                         
 -10   0   4          0.04         -0.37         1.36 o                         
  -9   0   4          0.28          0.77         0.56 o                         
  -8   0   4          6.02          5.85         0.76 o                         
  -7   0   4          0.06         -0.26         0.40 o                         
  -6   0   4          6.96          5.42         0.48 o                         
  -5   0   4         21.93         24.27         0.89 o                         
  -4   0   4          0.79          0.47         0.22 o                         
  -3   0   4        290.59        337.41         7.50 o                         
  -2   0   4        101.86         85.21         2.02 o                         
  -1   0   4         47.63         46.13         1.12 o                         
   0   0   4        589.78        598.08        12.56 o                         
   1   0   4        670.34        685.97        14.48 o                         
   2   0   4          2.97          3.07         0.27 o                         
   3   0   4          0.98          0.82         0.23 o                         
   4   0   4          1.45          1.91         0.31 o                         
   5   0   4        100.01        103.27         2.80 o                         
   6   0   4         94.02        102.69         2.89 o                         
   7   0   4          2.57          3.97         0.68 o                         
   8   0   4          8.31          5.16         1.18 o                         
   9   0   4          3.12          4.98         1.33 o                         
 -10   1   4          6.36          7.26         1.52 o                         
  -9   1   4          1.79          0.99         0.84 o                         
  -8   1   4          0.69          0.25         0.62 o                         
  -7   1   4         41.20         44.36         1.47 o                         
  -6   1   4          5.98          8.54         0.57 o                         
  -5   1   4          0.88          1.58         0.33 o                         
  -4   1   4         70.08         66.24         1.67 o                         
  -3   1   4         23.70         26.71         0.81 o                         
  -2   1   4        212.93        214.57         4.69 o                         
  -1   1   4        463.90        513.92        11.22 o                         
   0   1   4        771.63        806.00        17.50 o                         
   1   1   4         48.25         43.18         1.19 o                         
   2   1   4         40.47         37.71         1.06 o                         
   3   1   4         29.80         30.01         1.11 o                         
   4   1   4         48.56         55.95         1.57 o                         
   5   1   4          9.31         12.42         0.70 o                         
   6   1   4          0.14         -0.44         0.44 o                         
   7   1   4         60.96         68.03         2.34 o                         
   8   1   4         27.36         29.44         1.98 o                         
   9   1   4         19.31         15.87         1.64 o                         
 -10   2   4          0.31         -0.08         1.13 o                         
  -9   2   4          3.46          3.25         0.89 o                         
  -8   2   4          8.82         10.13         1.09 o                         
  -7   2   4         12.40         13.07         0.81 o                         
  -6   2   4         78.68         83.90         2.15 o                         
  -5   2   4         55.12         59.88         1.62 o                         
  -4   2   4        206.04        214.73         4.81 o                         
  -3   2   4          1.27          3.81         0.31 o                         
  -2   2   4          8.99          9.62         0.47 o                         
  -1   2   4        369.98        421.50         9.26 o                         
   0   2   4        247.90        236.09         5.29 o                         
   1   2   4       1243.17       1325.95        31.90 o                         
   2   2   4        203.00        220.11         5.36 o                         
   3   2   4        337.32        347.90         8.09 o                         
   4   2   4         20.05         19.36         1.28 o                         
   5   2   4          1.00          1.29         0.36 o                         
   6   2   4          1.31          1.82         0.53 o                         
   7   2   4          0.01         -0.40         1.00 o                         
   8   2   4          5.04          3.79         1.05 o                         
  -9   3   4          0.16         -0.24         0.88 o                         
  -8   3   4          4.68          5.22         0.74 o                         
  -7   3   4         40.20         38.80         1.38 o                         
  -6   3   4         51.98         53.62         1.54 o                         
  -5   3   4        295.37        288.10         6.22 o                         
  -4   3   4          4.96          5.04         0.39 o                         
  -3   3   4         21.69         21.26         0.81 o                         
  -2   3   4         42.91         51.13         1.36 o                         
  -1   3   4          3.83          3.03         0.26 o                         
   0   3   4          8.31          9.35         0.44 o                         
   1   3   4         34.43         39.03         1.19 o                         
   2   3   4        119.51        112.30         2.72 o                         
   3   3   4         21.10         21.14         0.79 o                         
   4   3   4          4.98          5.32         0.45 o                         
   5   3   4          9.27          9.16         0.63 o                         
   6   3   4          3.76          2.10         0.73 o                         
   7   3   4          4.09          3.57         0.92 o                         
   8   3   4          0.14          0.72         1.16 o                         
  -9   4   4          0.88          1.28         0.87 o                         
  -8   4   4          0.01          0.03         0.60 o                         
  -7   4   4          0.70         -0.25         0.42 o                         
  -6   4   4          8.38          9.46         0.56 o                         
  -5   4   4         14.52         15.85         0.91 o                         
  -4   4   4          0.92          2.30         0.38 o                         
  -3   4   4         92.99         87.46         2.46 o                         
  -2   4   4        127.92        134.59         3.08 o                         
  -1   4   4          0.90          1.71         0.23 o                         
   0   4   4         72.59         63.60         1.83 o                         
   1   4   4         33.42         33.53         1.07 o                         
   2   4   4          7.27          7.53         0.39 o                         
   3   4   4         13.40         15.29         0.75 o                         
   4   4   4         87.84         87.51         2.24 o                         
   5   4   4          1.19          1.17         0.41 o                         
   6   4   4         13.00         14.53         1.09 o                         
   7   4   4          0.10          0.73         0.85 o                         
   8   4   4          0.11         -0.35         1.22 o                         
  -9   5   4          0.46          0.65         1.23 o                         
  -8   5   4         15.23         15.02         1.31 o                         
  -7   5   4          4.91          6.01         0.93 o                         
  -6   5   4         17.51         21.16         1.15 o                         
  -5   5   4          4.76          4.80         0.57 o                         
  -4   5   4         76.05         76.83         2.32 o                         
  -3   5   4         39.08         41.93         1.35 o                         
  -2   5   4        210.08        182.72         4.15 o                         
  -1   5   4         55.18         52.21         1.43 o                         
   0   5   4        420.64        395.28         9.11 o                         
   1   5   4         26.79         28.24         0.91 o                         
   2   5   4          2.32          2.99         0.32 o                         
   3   5   4          3.13          3.19         0.40 o                         
   4   5   4          0.40          0.56         0.38 o                         
   5   5   4          0.03          0.19         0.56 o                         
   6   5   4          7.70          6.81         0.96 o                         
   7   5   4          0.03          0.09         1.01 o                         
  -9   6   4          1.87          2.14         1.59 o                         
  -8   6   4          0.15          0.93         1.12 o                         
  -7   6   4          3.21          2.07         0.85 o                         
  -6   6   4        117.53        114.00         3.45 o                         
  -5   6   4          0.34          0.30         0.45 o                         
  -4   6   4         11.52         12.17         0.78 o                         
  -3   6   4          5.47          4.01         0.47 o                         
  -2   6   4         53.36         52.22         1.43 o                         
  -1   6   4         52.88         50.14         1.50 o                         
   0   6   4        513.73        474.69        11.65 o                         
   1   6   4        172.74        169.89         4.22 o                         
   2   6   4        114.16        111.29         3.46 o                         
   3   6   4         76.47         76.05         2.07 o                         
   4   6   4          1.84          2.02         0.49 o                         
   5   6   4          0.42         -0.59         0.59 o                         
   6   6   4          0.00          1.22         0.84 o                         
  -8   7   4          0.34         -0.90         1.24 o                         
  -7   7   4          7.98          9.11         1.15 o                         
  -6   7   4          3.75          3.19         0.81 o                         
  -5   7   4         57.84         52.02         1.93 o                         
  -4   7   4         89.47         77.41         2.25 o                         
  -3   7   4         11.33          8.36         0.65 o                         
  -2   7   4         11.02          9.39         0.56 o                         
  -1   7   4          1.92          1.37         0.40 o                         
   0   7   4         84.53         80.32         2.30 o                         
   1   7   4         29.73         28.34         1.52 o                         
   2   7   4        521.59        498.90        12.79 o                         
   3   7   4          3.30          2.44         0.63 o                         
   4   7   4          8.46          7.95         0.86 o                         
   5   7   4          5.18          3.51         0.77 o                         
   6   7   4          2.37          0.78         1.15 o                         
  -7   8   4          0.21          2.03         1.14 o                         
  -6   8   4          0.11         -0.56         0.90 o                         
  -5   8   4          1.59          0.89         0.68 o                         
  -4   8   4         28.93         25.96         1.49 o                         
  -3   8   4          5.39          3.97         0.58 o                         
  -2   8   4          0.18          0.40         0.37 o                         
  -1   8   4          1.19          0.78         0.43 o                         
   0   8   4          1.60          1.06         0.37 o                         
   1   8   4          0.08          0.06         0.35 o                         
   2   8   4          4.08          4.08         0.55 o                         
   3   8   4         45.38         44.05         2.79 o                         
   4   8   4         18.07         17.98         1.09 o                         
   5   8   4          0.98          1.71         0.79 o                         
  -6   9   4          5.69          4.33         1.12 o                         
  -5   9   4          3.84          3.69         1.06 o                         
  -4   9   4          0.04          0.89         0.71 o                         
  -3   9   4          3.57          4.64         0.75 o                         
  -2   9   4          0.14          0.02         0.43 o                         
  -1   9   4          0.12         -0.37         0.37 o                         
   0   9   4          0.36         -0.04         0.63 o                         
   1   9   4          0.00         -0.45         0.68 o                         
   2   9   4          1.12          0.90         0.85 o                         
   3   9   4          0.94          0.84         0.75 o                         
  -5  10   4          0.25         -0.62         1.01 o                         
  -4  10   4          4.19          2.56         0.89 o                         
  -3  10   4          1.37          3.21         0.79 o                         
  -2  10   4          2.58          0.99         0.74 o                         
  -1  10   4          4.40          8.40         1.17 o                         
   0  10   4          1.54          1.78         1.00 o                         
   1  10   4         10.68         15.07         1.32 o                         
   2  10   4          1.05          1.38         0.85 o                         
   0 -11   5          2.19          3.49         0.97 o                         
   1 -11   5         11.67         14.07         1.42 o                         
   2 -11   5          1.62          2.35         1.34 o                         
  -3 -10   5          6.70          6.19         1.96 o                         
  -2 -10   5          1.01          1.51         1.06 o                         
  -1 -10   5          0.57          0.98         0.73 o                         
   0 -10   5          1.42          0.18         0.73 o                         
   1 -10   5          0.02          0.38         0.76 o                         
   2 -10   5          1.21          1.79         0.80 o                         
   3 -10   5          2.19          1.32         0.81 o                         
   4 -10   5          2.78          1.94         1.19 o                         
  -5  -9   5          5.31          4.76         1.48 o                         
  -4  -9   5          1.59          3.22         1.39 o                         
  -3  -9   5         27.73         26.43         1.88 o                         
  -2  -9   5         84.57         92.11         3.68 o                         
  -1  -9   5         36.33         39.30         2.11 o                         
   0  -9   5          5.31          6.65         1.05 o                         
   1  -9   5          3.08          3.62         0.61 o                         
   2  -9   5          4.20          3.52         0.42 o                         
   3  -9   5          0.51          0.26         0.64 o                         
   4  -9   5          6.56          5.80         0.92 o                         
   5  -9   5         25.61         31.46         2.38 o                         
   6  -9   5          3.89          5.09         1.27 o                         
  -6  -8   5          0.76          0.72         0.83 o                         
  -5  -8   5          0.32          1.61         0.85 o                         
  -4  -8   5          4.58          4.34         0.84 o                         
  -3  -8   5          3.00          3.32         0.65 o                         
  -2  -8   5          2.53          2.17         0.62 o                         
  -1  -8   5        189.46        196.32         8.36 o                         
   0  -8   5         38.68         39.61         1.72 o                         
   1  -8   5         27.18         27.67         1.45 o                         
   2  -8   5         11.59         12.38         0.77 o                         
   3  -8   5         44.72         47.95         1.85 o                         
   4  -8   5         10.40         11.65         0.82 o                         
   5  -8   5         25.97         29.87         2.58 o                         
   6  -8   5          5.05          8.19         1.24 o                         
   7  -8   5         13.13         21.12         1.93 o                         
  -7  -7   5          0.66          0.92         1.14 o                         
  -6  -7   5          9.98          9.93         1.40 o                         
  -5  -7   5          1.86          3.12         1.19 o                         
  -4  -7   5          1.12          0.91         0.65 o                         
  -3  -7   5          0.27          0.12         0.62 o                         
  -2  -7   5          0.06         -0.37         0.39 o                         
  -1  -7   5          3.99          4.47         0.46 o                         
   0  -7   5        251.92        238.25         6.47 o                         
   1  -7   5        776.28        755.98        18.44 o                         
   2  -7   5        290.86        267.56         7.43 o                         
   3  -7   5         54.90         50.43         1.64 o                         
   4  -7   5         10.02          8.82         0.75 o                         
   5  -7   5          5.97          6.55         0.82 o                         
   6  -7   5          0.24          0.18         0.78 o                         
   7  -7   5         66.57         78.19         4.46 o                         
  -7  -6   5          0.20          0.48         1.05 o                         
  -6  -6   5         13.11         11.93         1.48 o                         
  -5  -6   5          0.59         -0.10         0.55 o                         
  -4  -6   5          5.22          4.38         0.55 o                         
  -3  -6   5         10.19         10.54         0.89 o                         
  -2  -6   5          3.13          2.28         0.35 o                         
  -1  -6   5          8.56          9.37         0.72 o                         
   0  -6   5         73.78         76.20         2.25 o                         
   1  -6   5          3.31          2.92         0.42 o                         
   2  -6   5        126.48        112.14         2.93 o                         
   3  -6   5        528.42        506.79        12.12 o                         
   4  -6   5         66.42         66.63         2.02 o                         
   5  -6   5         50.73         51.75         1.83 o                         
   6  -6   5          1.10          0.96         0.70 o                         
   7  -6   5          1.56          1.43         0.95 o                         
   8  -6   5          0.02         -0.13         1.23 o                         
  -8  -5   5          1.36         -0.24         1.11 o                         
  -7  -5   5          1.02          1.71         0.77 o                         
  -6  -5   5          1.41          3.00         0.59 o                         
  -5  -5   5         37.53         38.91         2.42 o                         
  -4  -5   5        156.67        152.52         4.47 o                         
  -3  -5   5         86.47         80.14         2.44 o                         
  -2  -5   5         21.48         27.19         0.96 o                         
  -1  -5   5         39.84         37.65         1.52 o                         
   0  -5   5          9.77         10.08         0.46 o                         
   1  -5   5         88.48         77.46         2.14 o                         
   2  -5   5          1.16          2.13         0.38 o                         
   3  -5   5          3.10          4.87         0.48 o                         
   4  -5   5         57.28         52.82         1.77 o                         
   5  -5   5        105.29        105.45         3.00 o                         
   6  -5   5         37.49         37.86         1.69 o                         
   7  -5   5         12.20         13.11         1.10 o                         
   8  -5   5          3.31          3.16         1.23 o                         
  -8  -4   5          3.99          2.99         1.03 o                         
  -7  -4   5         10.64          9.11         1.08 o                         
  -6  -4   5         14.49         14.34         0.91 o                         
  -5  -4   5          0.11         -0.17         0.34 o                         
  -4  -4   5         11.57         16.65         1.40 o                         
  -3  -4   5         68.73         70.89         1.84 o                         
  -2  -4   5        650.70        674.03        15.70 o                         
  -1  -4   5         28.36         29.63         1.34 o                         
   0  -4   5        183.05        197.30         4.57 o                         
   1  -4   5        209.08        197.95         5.03 o                         
   2  -4   5          4.04          4.37         0.42 o                         
   3  -4   5         42.16         37.88         1.28 o                         
   4  -4   5          0.84          0.76         0.41 o                         
   5  -4   5          6.66          5.82         0.65 o                         
   6  -4   5         30.16         27.28         1.36 o                         
   7  -4   5          3.70          2.93         0.84 o                         
   8  -4   5          2.77          2.59         1.24 o                         
  -9  -3   5          2.20         -0.48         1.16 o                         
  -8  -3   5         63.84         58.09         3.89 o                         
  -7  -3   5          0.97          0.26         0.51 o                         
  -6  -3   5         25.70         24.54         1.29 o                         
  -5  -3   5          5.16          4.55         0.53 o                         
  -4  -3   5         29.33         33.80         1.01 o                         
  -3  -3   5         12.91         12.71         0.61 o                         
  -2  -3   5          7.76          7.95         0.54 o                         
  -1  -3   5        175.77        185.37         4.48 o                         
   0  -3   5          0.09          0.51         0.23 o                         
   1  -3   5          5.90          4.35         0.35 o                         
   2  -3   5         24.03         23.58         0.86 o                         
   3  -3   5        143.08        143.42         3.83 o                         
   4  -3   5         51.67         54.74         1.61 o                         
   5  -3   5         28.34         27.83         1.13 o                         
   6  -3   5         11.49          9.28         0.73 o                         
   7  -3   5          4.39          4.42         0.79 o                         
   8  -3   5         30.96         23.14         2.21 o                         
   9  -3   5          0.02         -1.10         1.42 o                         
  -9  -2   5          0.01          0.55         1.12 o                         
  -8  -2   5          4.60          4.27         0.83 o                         
  -7  -2   5          0.79          1.30         0.46 o                         
  -6  -2   5          8.94          9.41         0.67 o                         
  -5  -2   5          0.00          0.50         0.32 o                         
  -4  -2   5         13.95         13.67         0.65 o                         
  -3  -2   5         68.32         71.92         2.07 o                         
  -2  -2   5          2.29          3.13         0.44 o                         
  -1  -2   5         19.49         15.78         0.82 o                         
   0  -2   5         28.05         28.27         0.82 o                         
   1  -2   5        445.49        504.92        10.71 o                         
   2  -2   5        186.43        227.68         5.32 o                         
   3  -2   5         26.90         37.21         1.09 o                         
   4  -2   5          3.31          4.46         0.49 o                         
   5  -2   5          2.27          1.18         0.44 o                         
   6  -2   5          2.93          2.37         0.56 o                         
   7  -2   5          0.37          0.20         0.66 o                         
   8  -2   5          7.14          7.92         0.98 o                         
   9  -2   5          0.03          1.45         1.09 o                         
  -9  -1   5          0.11         -0.93         0.93 o                         
  -8  -1   5          1.16          1.85         0.68 o                         
  -7  -1   5         15.12         12.47         1.04 o                         
  -6  -1   5          0.00          0.01         0.36 o                         
  -5  -1   5        257.93        297.72         6.59 o                         
  -4  -1   5         40.45         52.13         1.37 o                         
  -3  -1   5        215.61        202.43         4.81 o                         
  -2  -1   5        496.45        515.46        11.66 o                         
  -1  -1   5         28.84         28.79         0.84 o                         
   0  -1   5         14.96         15.34         0.77 o                         
   1  -1   5        332.54        334.00         7.21 o                         
   2  -1   5          1.56          1.63         0.31 o                         
   3  -1   5          0.43         -0.22         0.22 o                         
   4  -1   5        520.40        538.07        11.29 o                         
   5  -1   5         11.63         11.26         0.75 o                         
   6  -1   5         32.14         30.15         1.39 o                         
   7  -1   5          1.36          1.07         0.65 o                         
   8  -1   5          5.19          5.87         1.21 o                         
   9  -1   5          0.02         -0.25         1.03 o                         
  -9   0   5          6.15          5.46         0.93 o                         
  -8   0   5          0.00          0.65         0.58 o                         
  -7   0   5          3.39          3.50         0.54 o                         
  -6   0   5          3.41          3.82         0.44 o                         
  -5   0   5          7.54          8.34         0.57 o                         
  -4   0   5         37.38         37.18         1.07 o                         
  -3   0   5        307.86        344.99         7.70 o                         
  -2   0   5        537.45        582.55        11.98 o                         
  -1   0   5        248.96        238.58         5.35 o                         
   0   0   5         76.30         79.51         1.87 o                         
   1   0   5          7.56         10.64         0.60 o                         
   2   0   5         96.57        103.59         2.49 o                         
   3   0   5          3.24          3.15         0.33 o                         
   4   0   5         23.31         22.72         0.87 o                         
   5   0   5          0.16          0.47         0.38 o                         
   6   0   5         33.52         34.71         1.58 o                         
   7   0   5         74.59         73.65         2.57 o                         
   8   0   5          0.70          0.52         0.73 o                         
 -10   1   5          0.03          0.28         1.46 o                         
  -9   1   5         30.94         26.55         1.66 o                         
  -8   1   5          8.92          7.81         0.91 o                         
  -7   1   5          0.92          0.13         0.45 o                         
  -6   1   5         18.05         18.38         0.85 o                         
  -5   1   5         36.67         40.81         1.23 o                         
  -4   1   5         20.92         20.48         0.80 o                         
  -3   1   5         97.76        116.20         2.71 o                         
  -2   1   5         17.81         22.23         0.67 o                         
  -1   1   5        281.01        286.37         6.18 o                         
   0   1   5         11.61         11.92         0.68 o                         
   1   1   5        275.12        299.48         6.68 o                         
   2   1   5        105.46        107.69         2.54 o                         
   3   1   5         29.34         28.46         0.99 o                         
   4   1   5          3.58          4.19         0.44 o                         
   5   1   5          4.72          5.52         0.53 o                         
   6   1   5         10.66         10.10         0.79 o                         
   7   1   5        134.00        133.41         4.29 o                         
   8   1   5          0.65          0.23         0.83 o                         
  -9   2   5         11.56         10.91         1.13 o                         
  -8   2   5          0.01          0.56         0.64 o                         
  -7   2   5        108.91        106.35         3.05 o                         
  -6   2   5         17.33         18.89         1.12 o                         
  -5   2   5          5.04          6.61         0.49 o                         
  -4   2   5          5.90          5.26         0.48 o                         
  -3   2   5         79.15         74.65         1.84 o                         
  -2   2   5         48.49         42.72         1.14 o                         
  -1   2   5          5.60          7.31         0.42 o                         
   0   2   5         74.26         89.61         2.11 o                         
   1   2   5        516.35        584.29        13.32 o                         
   2   2   5          1.51          2.26         0.28 o                         
   3   2   5         47.06         49.87         1.40 o                         
   4   2   5          3.91          5.97         0.49 o                         
   5   2   5         20.28         23.00         0.97 o                         
   6   2   5          1.51          0.89         0.58 o                         
   7   2   5         10.24         11.60         1.24 o                         
   8   2   5          6.73          7.76         1.51 o                         
  -9   3   5          1.87          1.25         0.92 o                         
  -8   3   5          1.68          1.19         0.65 o                         
  -7   3   5          2.97          2.34         0.54 o                         
  -6   3   5        123.08        130.20         3.11 o                         
  -5   3   5          1.12          1.30         0.36 o                         
  -4   3   5         26.08         29.82         1.04 o                         
  -3   3   5         14.00         14.10         0.77 o                         
  -2   3   5        186.21        168.21         4.03 o                         
  -1   3   5        108.72         94.40         2.38 o                         
   0   3   5        119.01        105.98         2.70 o                         
   1   3   5          2.69          1.75         0.34 o                         
   2   3   5        165.69        190.19         5.14 o                         
   3   3   5        180.61        189.04         4.48 o                         
   4   3   5         17.73         18.48         0.81 o                         
   5   3   5         19.74         24.79         1.07 o                         
   6   3   5          1.13          1.49         0.59 o                         
   7   3   5          1.18          2.34         0.93 o                         
   8   3   5          1.14          3.15         1.23 o                         
  -9   4   5          0.06         -0.44         0.90 o                         
  -8   4   5         12.02         13.49         0.99 o                         
  -7   4   5          1.99          2.68         0.48 o                         
  -6   4   5         28.64         28.06         1.03 o                         
  -5   4   5         45.08         44.70         1.52 o                         
  -4   4   5        739.02        697.00        15.97 o                         
  -3   4   5         19.05         18.25         0.77 o                         
  -2   4   5         97.88         92.51         2.31 o                         
  -1   4   5          8.60          9.78         0.65 o                         
   0   4   5         24.84         22.82         0.88 o                         
   1   4   5          5.39          4.93         0.43 o                         
   2   4   5         36.60         38.83         1.28 o                         
   3   4   5         23.06         19.68         0.96 o                         
   4   4   5          6.68          6.45         0.56 o                         
   5   4   5         17.98         16.17         1.21 o                         
   6   4   5          0.18         -0.16         0.49 o                         
   7   4   5          0.69          1.58         0.96 o                         
  -9   5   5          3.33          1.12         1.49 o                         
  -8   5   5         36.06         39.12         3.25 o                         
  -7   5   5          0.18          1.28         0.73 o                         
  -6   5   5         14.64         16.16         1.03 o                         
  -5   5   5          3.02          2.84         0.57 o                         
  -4   5   5         55.35         55.22         1.73 o                         
  -3   5   5        516.34        499.92        12.40 o                         
  -2   5   5       1249.58       1172.83        25.60 o                         
  -1   5   5        401.88        365.06         8.20 o                         
   0   5   5          2.99          3.60         0.56 o                         
   1   5   5         63.69         63.01         1.85 o                         
   2   5   5         14.46         17.96         0.88 o                         
   3   5   5          0.19          0.57         0.41 o                         
   4   5   5          4.24          4.88         0.54 o                         
   5   5   5         18.90         18.25         1.08 o                         
   6   5   5          0.15          0.41         0.64 o                         
   7   5   5          9.79          7.06         1.99 o                         
  -8   6   5          2.84          3.97         1.22 o                         
  -7   6   5         25.29         25.75         1.75 o                         
  -6   6   5          4.38          3.13         0.72 o                         
  -5   6   5          5.84          4.86         0.70 o                         
  -4   6   5         22.46         21.11         1.08 o                         
  -3   6   5          5.01          5.55         0.57 o                         
  -2   6   5        109.16        105.18         2.66 o                         
  -1   6   5        261.36        252.89         6.22 o                         
   0   6   5        583.09        561.56        12.87 o                         
   1   6   5          5.08          5.00         0.54 o                         
   2   6   5         57.93         58.22         1.82 o                         
   3   6   5         14.60         12.40         1.10 o                         
   4   6   5          8.71          9.86         1.03 o                         
   5   6   5          9.01         11.29         1.15 o                         
   6   6   5          0.14          1.30         0.99 o                         
  -8   7   5          0.01          0.71         1.36 o                         
  -7   7   5          9.41          7.96         1.19 o                         
  -6   7   5          5.42          4.27         0.89 o                         
  -5   7   5          1.58          1.83         0.76 o                         
  -4   7   5         18.07         18.19         1.06 o                         
  -3   7   5          0.18          0.34         0.42 o                         
  -2   7   5          0.01         -0.34         0.34 o                         
  -1   7   5          5.24          6.91         0.57 o                         
   0   7   5          0.08          0.28         0.35 o                         
   1   7   5        276.04        266.41         7.43 o                         
   2   7   5         23.91         23.22         1.20 o                         
   3   7   5          1.58          1.30         0.60 o                         
   4   7   5          4.51          4.33         1.07 o                         
   5   7   5          3.73          2.13         1.04 o                         
  -7   8   5          0.46          0.55         1.21 o                         
  -6   8   5          0.27          1.00         1.13 o                         
  -5   8   5          7.83          7.80         1.00 o                         
  -4   8   5          2.72          2.36         0.63 o                         
  -3   8   5          8.65         11.34         0.88 o                         
  -2   8   5          4.11          5.07         0.61 o                         
  -1   8   5          0.38          1.08         0.50 o                         
   0   8   5          9.42         10.16         0.66 o                         
   1   8   5          0.18         -0.10         0.50 o                         
   2   8   5          0.96          0.66         0.56 o                         
   3   8   5         98.41         86.40         5.52 o                         
   4   8   5         28.11         29.70         2.18 o                         
  -6   9   5          1.43          1.43         1.17 o                         
  -5   9   5         20.07         26.99         1.83 o                         
  -4   9   5         12.69          9.20         1.11 o                         
  -3   9   5         13.60         18.61         1.29 o                         
  -2   9   5          3.94          5.34         0.64 o                         
  -1   9   5         30.25         31.06         1.93 o                         
   0   9   5          3.49          3.99         0.67 o                         
   1   9   5          0.96          1.40         1.07 o                         
   2   9   5         17.51         19.37         3.27 o                         
   3   9   5          0.04          1.22         1.27 o                         
  -4  10   5          0.16         -0.53         0.91 o                         
  -3  10   5         22.46         27.62         2.23 o                         
  -2  10   5         10.21         11.57         0.96 o                         
  -1  10   5         35.98         46.29         3.44 o                         
   0  10   5          7.34         11.50         1.90 o                         
   1  10   5          0.18          1.68         1.38 o                         
  -3 -10   6          0.79         -0.11         1.42 o                         
  -2 -10   6          1.23          0.93         1.13 o                         
  -1 -10   6          0.12         -0.23         0.88 o                         
   0 -10   6          1.09          0.85         0.85 o                         
   1 -10   6         12.58         12.17         1.60 o                         
   2 -10   6          4.71          3.52         1.15 o                         
   3 -10   6         22.53         20.49         2.26 o                         
   4 -10   6          2.88          2.14         1.11 o                         
  -4  -9   6          4.31          5.07         1.61 o                         
  -3  -9   6        149.45        106.37        11.90 o                         
  -2  -9   6          3.01          3.21         0.86 o                         
  -1  -9   6         24.71         26.71         2.30 o                         
   0  -9   6          1.65          3.06         0.66 o                         
   1  -9   6          0.39          0.15         0.62 o                         
   2  -9   6          1.87          2.64         0.66 o                         
   3  -9   6         75.24         80.01         3.81 o                         
   4  -9   6         10.40         15.14         1.55 o                         
   5  -9   6          4.57          5.95         1.23 o                         
  -5  -8   6          0.00         -0.02         0.81 o                         
  -4  -8   6          5.96          6.29         1.55 o                         
  -3  -8   6          8.05          9.34         1.55 o                         
  -2  -8   6        143.60        138.54         4.49 o                         
  -1  -8   6        163.40        167.66         5.29 o                         
   0  -8   6         40.96         41.41         1.86 o                         
   1  -8   6          9.36          8.90         0.66 o                         
   2  -8   6          1.19          1.58         0.59 o                         
   3  -8   6          9.67          9.97         0.89 o                         
   4  -8   6          2.44          3.12         0.71 o                         
   5  -8   6         79.61         91.89         3.43 o                         
   6  -8   6          4.32          3.55         1.38 o                         
  -6  -7   6          0.00          0.18         0.75 o                         
  -5  -7   6          0.57          1.52         0.70 o                         
  -4  -7   6          0.00          0.25         0.49 o                         
  -3  -7   6          0.13          0.41         0.56 o                         
  -2  -7   6          2.84          3.48         0.57 o                         
  -1  -7   6         95.59         94.68         2.79 o                         
   0  -7   6         17.52         21.73         1.41 o                         
   1  -7   6         23.74         25.39         1.04 o                         
   2  -7   6          4.31          3.63         0.43 o                         
   3  -7   6         21.89         20.70         1.08 o                         
   4  -7   6          0.39         -0.13         0.54 o                         
   5  -7   6          2.61          3.05         0.75 o                         
   6  -7   6          0.34          1.86         0.98 o                         
   7  -7   6          5.24          3.64         1.29 o                         
  -7  -6   6          8.33          6.68         1.74 o                         
  -6  -6   6          4.54          1.88         1.10 o                         
  -5  -6   6         18.13         15.58         1.32 o                         
  -4  -6   6          0.03          0.07         0.41 o                         
  -3  -6   6          1.57          1.73         0.40 o                         
  -2  -6   6          4.60          5.52         0.48 o                         
  -1  -6   6          3.33          3.84         0.43 o                         
   0  -6   6         15.34         13.24         0.77 o                         
   1  -6   6         73.77         63.56         1.81 o                         
   2  -6   6          0.00          0.31         0.34 o                         
   3  -6   6         12.57         13.97         0.83 o                         
   4  -6   6          0.08          0.13         0.48 o                         
   5  -6   6         10.78         12.28         0.97 o                         
   6  -6   6          2.31          0.89         0.91 o                         
   7  -6   6         11.89         15.29         1.62 o                         
  -8  -5   6          1.55          2.01         1.16 o                         
  -7  -5   6          0.56          0.94         0.61 o                         
  -6  -5   6          0.25          1.26         0.53 o                         
  -5  -5   6          4.55          3.98         0.54 o                         
  -4  -5   6          1.08          2.16         0.38 o                         
  -3  -5   6          1.75          2.12         0.29 o                         
  -2  -5   6          2.85          2.76         0.31 o                         
  -1  -5   6         14.38         14.03         0.72 o                         
   0  -5   6          0.41          0.51         0.32 o                         
   1  -5   6          0.00          0.11         0.24 o                         
   2  -5   6          5.90          6.13         0.65 o                         
   3  -5   6         52.50         52.56         1.62 o                         
   4  -5   6        116.97         91.95         2.67 o                         
   5  -5   6         52.83         50.63         1.86 o                         
   6  -5   6         26.26         25.33         1.40 o                         
   7  -5   6          6.14          9.27         1.24 o                         
   8  -5   6          0.04         -0.03         1.31 o                         
  -8  -4   6          3.64          4.36         1.28 o                         
  -7  -4   6          0.92          0.69         0.60 o                         
  -6  -4   6          0.00          0.52         0.48 o                         
  -5  -4   6          4.50          5.70         0.51 o                         
  -4  -4   6         11.19         12.23         0.72 o                         
  -3  -4   6         33.37         34.74         1.16 o                         
  -2  -4   6        504.05        513.83        12.16 o                         
  -1  -4   6         29.36         31.67         0.97 o                         
   0  -4   6        195.55        202.19         4.60 o                         
   1  -4   6          2.20          2.93         0.35 o                         
   2  -4   6         22.37         27.50         1.17 o                         
   3  -4   6         21.33         18.17         0.92 o                         
   4  -4   6         33.45         27.26         1.21 o                         
   5  -4   6         11.49          9.33         0.80 o                         
   6  -4   6         19.30         17.28         1.28 o                         
   7  -4   6          0.05         -0.81         0.85 o                         
   8  -4   6          1.67         -0.18         0.97 o                         
  -9  -3   6          5.08          3.55         1.22 o                         
  -8  -3   6         39.80         31.19         4.35 o                         
  -7  -3   6          0.39          0.64         0.53 o                         
  -5  -3   6          0.27          0.11         0.31 o                         
  -4  -3   6         22.30         26.03         0.92 o                         
  -3  -3   6          9.44         12.76         0.88 o                         
  -2  -3   6         55.83         51.63         1.51 o                         
  -1  -3   6         73.70         86.72         2.09 o                         
   0  -3   6        703.06        765.48        16.09 o                         
   1  -3   6        289.72        311.25         6.95 o                         
   2  -3   6         16.82         18.39         0.91 o                         
   3  -3   6         15.44         18.67         0.92 o                         
   4  -3   6          0.10         -0.40         0.40 o                         
   5  -3   6          6.67          7.49         0.60 o                         
   6  -3   6         20.98         20.39         1.03 o                         
   7  -3   6          0.00          0.35         0.72 o                         
   8  -3   6          0.82         -0.03         0.94 o                         
  -9  -2   6          5.29          2.00         1.25 o                         
  -8  -2   6          1.70          0.83         0.60 o                         
  -7  -2   6         64.84         69.33         2.56 o                         
  -6  -2   6         59.37         64.19         1.81 o                         
  -5  -2   6         35.11         36.06         1.15 o                         
  -4  -2   6         27.71         28.09         2.22 o                         
  -3  -2   6         43.75         43.43         1.29 o                         
  -2  -2   6        115.44        124.44         3.29 o                         
  -1  -2   6        127.42        130.77         3.27 o                         
   0  -2   6         61.77         60.55         1.52 o                         
   1  -2   6        112.06        117.62         2.80 o                         
   2  -2   6        669.17        704.22        15.01 o                         
   3  -2   6        151.88        153.28         3.82 o                         
   4  -2   6         32.36         32.38         1.11 o                         
   5  -2   6          0.52          0.08         0.43 o                         
   6  -2   6          3.79          3.70         0.72 o                         
   7  -2   6          8.39          8.26         1.13 o                         
   8  -2   6          0.30          0.52         0.90 o                         
  -9  -1   6          0.22         -0.34         0.79 o                         
  -8  -1   6          0.01         -0.61         0.61 o                         
  -7  -1   6          0.18          0.64         0.51 o                         
  -6  -1   6          0.01          0.24         0.40 o                         
  -5  -1   6          2.82          4.60         0.45 o                         
  -4  -1   6        171.34        183.90         4.46 o                         
  -3  -1   6         24.20         26.49         0.91 o                         
  -2  -1   6         24.24         22.40         0.77 o                         
  -1  -1   6         24.73         24.61         0.74 o                         
   0  -1   6        208.37        223.39         5.04 o                         
   1  -1   6         33.36         33.79         0.97 o                         
   2  -1   6        159.61        154.08         3.55 o                         
   3  -1   6        142.93        148.73         3.38 o                         
   4  -1   6          0.09          0.21         0.33 o                         
   5  -1   6        120.40        121.12         3.04 o                         
   6  -1   6         14.49         17.31         1.12 o                         
   7  -1   6          1.65          0.97         0.71 o                         
   8  -1   6          0.23          0.01         0.94 o                         
  -9   0   6          0.62          1.55         0.99 o                         
  -8   0   6          1.90          1.20         0.62 o                         
  -7   0   6          2.17          3.20         0.53 o                         
  -6   0   6          7.84         11.33         0.83 o                         
  -5   0   6          5.09          4.92         0.47 o                         
  -4   0   6          0.39          0.67         0.29 o                         
  -3   0   6        124.89        155.13         3.65 o                         
  -2   0   6          2.61          2.36         0.39 o                         
  -1   0   6          0.09          0.30         0.19 o                         
   0   0   6          8.53         17.06         0.77 o                         
   1   0   6          4.26          4.47         0.36 o                         
   2   0   6         49.87         51.91         1.45 o                         
   3   0   6         16.45         24.23         0.85 o                         
   4   0   6          2.76          1.71         0.37 o                         
   5   0   6        516.72        535.72        11.93 o                         
   6   0   6          1.63          3.53         0.67 o                         
   7   0   6         13.32         14.20         1.22 o                         
   8   0   6          3.47          2.94         1.07 o                         
  -9   1   6          4.05          3.96         1.16 o                         
  -8   1   6          0.89          1.30         0.62 o                         
  -7   1   6          1.89          1.96         0.58 o                         
  -6   1   6          0.21          0.34         0.41 o                         
  -5   1   6          2.85          2.93         0.42 o                         
  -4   1   6          6.11          7.57         0.57 o                         
  -3   1   6        221.40        221.93         4.96 o                         
  -2   1   6        200.69        237.38         5.19 o                         
  -1   1   6       1881.08       2059.71        47.67 o                         
   0   1   6          1.58          1.70         0.34 o                         
   1   1   6        308.47        331.28         7.44 o                         
   2   1   6         64.70         58.08         1.59 o                         
   3   1   6          5.68          4.61         0.41 o                         
   4   1   6         32.84         33.50         1.55 o                         
   5   1   6        166.12        170.15         4.60 o                         
   6   1   6         43.94         52.43         1.93 o                         
   7   1   6         22.82         24.08         1.75 o                         
   8   1   6          8.30          6.09         1.18 o                         
  -9   2   6         14.12         13.94         1.76 o                         
  -8   2   6        144.17        138.59         4.21 o                         
  -7   2   6         26.33         27.58         1.36 o                         
  -6   2   6          5.80          4.73         0.60 o                         
  -5   2   6          0.62          0.36         0.35 o                         
  -4   2   6         47.41         51.60         2.01 o                         
  -3   2   6          0.08          0.03         0.23 o                         
  -2   2   6          0.22          0.23         0.20 o                         
  -1   2   6         61.40         62.04         1.57 o                         
   0   2   6        474.70        548.39        11.71 o                         
   1   2   6        411.36        452.15        11.18 o                         
   2   2   6         31.44         36.24         1.20 o                         
   3   2   6         33.64         34.97         1.14 o                         
   4   2   6         14.55         14.26         0.73 o                         
   5   2   6         13.08         13.97         0.82 o                         
   6   2   6          0.00         -0.40         0.53 o                         
   7   2   6         36.01         39.43         2.09 o                         
   8   2   6          0.24          0.35         1.20 o                         
  -9   3   6          0.04          0.43         1.00 o                         
  -8   3   6          9.65          6.71         0.99 o                         
  -7   3   6         58.87         58.78         2.23 o                         
  -6   3   6        425.18        431.90        10.07 o                         
  -5   3   6         50.14         53.32         1.61 o                         
  -4   3   6          0.50          0.21         0.30 o                         
  -3   3   6         73.95         79.54         2.01 o                         
  -2   3   6          3.31          3.04         0.37 o                         
  -1   3   6         87.92         87.95         2.13 o                         
   0   3   6          9.41          9.69         0.59 o                         
   1   3   6         48.60         45.55         1.62 o                         
   2   3   6         38.86         40.70         1.47 o                         
   3   3   6         35.14         40.58         1.55 o                         
   4   3   6          3.01          1.98         0.41 o                         
   5   3   6          2.06          2.26         0.53 o                         
   6   3   6          0.45          2.64         0.59 o                         
   7   3   6         11.06         11.86         1.32 o                         
  -9   4   6          0.18         -0.21         0.91 o                         
  -8   4   6          8.55          7.04         0.77 o                         
  -7   4   6          3.61          3.65         0.69 o                         
  -6   4   6         10.20          9.31         0.70 o                         
  -5   4   6        324.45        325.52         7.40 o                         
  -4   4   6        409.82        417.85         9.42 o                         
  -3   4   6        130.58        118.43         2.93 o                         
  -2   4   6         47.18         44.67         1.36 o                         
  -1   4   6          9.86         12.75         0.82 o                         
   0   4   6          6.50          7.23         0.60 o                         
   1   4   6          7.47          7.70         0.58 o                         
   2   4   6          7.80          9.21         0.77 o                         
   3   4   6         12.94         13.23         0.89 o                         
   4   4   6          7.41          6.99         0.92 o                         
   5   4   6         12.95         14.57         1.02 o                         
   6   4   6          1.35          1.89         0.60 o                         
   7   4   6          4.18          5.22         1.07 o                         
  -9   5   6          3.12          2.60         1.75 o                         
  -8   5   6          6.00          6.47         1.24 o                         
  -7   5   6          0.95          0.36         0.79 o                         
  -6   5   6         14.73         13.02         1.14 o                         
  -5   5   6          0.06         -0.22         0.49 o                         
  -4   5   6          5.90          6.27         0.70 o                         
  -3   5   6        152.58        148.97         3.65 o                         
  -2   5   6          3.81          6.03         0.72 o                         
  -1   5   6        121.58        121.96         2.90 o                         
   0   5   6          1.89          2.08         0.40 o                         
   1   5   6        210.60        204.68         5.18 o                         
   2   5   6          0.40          0.02         0.40 o                         
   3   5   6          8.38         10.32         0.86 o                         
   4   5   6          0.52          0.56         0.64 o                         
   5   5   6          1.32          1.91         0.83 o                         
   6   5   6          9.29         13.22         1.25 o                         
  -8   6   6          0.06          1.32         1.51 o                         
  -7   6   6          0.94          1.44         0.86 o                         
  -6   6   6         20.86         21.19         1.89 o                         
  -5   6   6          8.81          8.34         0.80 o                         
  -4   6   6          3.87          3.41         0.56 o                         
  -3   6   6          0.89          2.57         0.39 o                         
  -2   6   6         47.25         47.20         1.50 o                         
  -1   6   6        349.29        334.12         7.84 o                         
   0   6   6        806.19        783.44        18.50 o                         
   1   6   6          1.63          1.13         0.49 o                         
   2   6   6         85.74         85.44         2.76 o                         
   3   6   6         14.47         14.14         1.21 o                         
   4   6   6          5.46          5.58         0.84 o                         
   5   6   6          0.59          0.01         0.79 o                         
   6   6   6          5.24          4.32         1.03 o                         
  -8   7   6          2.97          2.84         1.45 o                         
  -7   7   6          7.68         12.19         1.44 o                         
  -6   7   6          6.30          5.00         0.99 o                         
  -5   7   6          4.33          5.46         0.82 o                         
  -4   7   6          0.38          0.92         0.61 o                         
  -3   7   6         15.64         16.95         0.96 o                         
  -2   7   6         22.04         22.60         0.97 o                         
  -1   7   6         19.57         19.77         0.97 o                         
   0   7   6          1.33          1.98         0.51 o                         
   1   7   6         78.69         71.56         2.37 o                         
   2   7   6        212.24        196.59         5.95 o                         
   3   7   6         10.48          8.86         1.11 o                         
   4   7   6          5.24          3.01         0.83 o                         
   5   7   6          3.49          2.54         1.68 o                         
  -7   8   6         20.39         21.84         3.38 o                         
  -6   8   6         32.92         34.44         3.32 o                         
  -5   8   6         16.89         23.89         1.58 o                         
  -4   8   6          4.35          7.11         0.90 o                         
  -3   8   6         13.47         16.08         1.04 o                         
  -2   8   6          1.12          0.06         0.54 o                         
  -1   8   6          5.30          4.75         0.62 o                         
   0   8   6         33.08         32.11         1.52 o                         
   1   8   6         12.03         11.65         1.67 o                         
   2   8   6         23.18         19.63         1.92 o                         
   3   8   6          0.10          0.68         0.78 o                         
   4   8   6         51.13         50.04         7.40 o                         
  -5   9   6         22.86         22.27         2.00 o                         
  -4   9   6         27.39         33.13         2.43 o                         
  -3   9   6         32.72         38.00         2.62 o                         
  -2   9   6          1.74          4.04         0.69 o                         
  -1   9   6          1.73          2.61         0.59 o                         
   0   9   6          5.32          6.53         0.83 o                         
   1   9   6         10.21          8.55         0.95 o                         
   2   9   6          0.49          0.32         0.86 o                         
  -3  10   6          6.25          8.78         2.22 o                         
  -2  10   6         12.22         16.26         1.78 o                         
  -1  10   6          0.00          1.24         0.62 o                         
  -2 -10   7          0.18          1.60         1.10 o                         
  -1 -10   7          0.66          1.58         1.06 o                         
   0 -10   7          2.24          2.62         1.07 o                         
   1 -10   7         30.09         39.59         3.70 o                         
   2 -10   7         33.73         43.70         3.98 o                         
   3 -10   7          1.39          0.51         1.04 o                         
  -4  -9   7         20.40         12.07         2.27 o                         
  -3  -9   7          1.80          1.88         0.74 o                         
  -2  -9   7          0.33          0.06         0.62 o                         
  -1  -9   7          0.93          0.19         0.60 o                         
   0  -9   7          1.44          1.94         0.74 o                         
   1  -9   7          7.51          6.89         1.44 o                         
   2  -9   7          0.90          1.26         0.76 o                         
   3  -9   7          8.45         10.13         1.18 o                         
   4  -9   7         24.64         21.50         1.85 o                         
   5  -9   7          9.73          9.32         1.78 o                         
  -5  -8   7          1.52          2.05         0.81 o                         
  -4  -8   7          4.65          3.64         0.81 o                         
  -3  -8   7         33.68         31.70         1.67 o                         
  -2  -8   7          4.74          5.36         0.66 o                         
  -1  -8   7          6.87          7.78         0.78 o                         
   0  -8   7         30.76         26.69         1.54 o                         
   1  -8   7         24.21         20.71         1.39 o                         
   2  -8   7          4.44          4.34         0.75 o                         
   3  -8   7          1.70          3.23         0.65 o                         
   4  -8   7         24.66         23.03         2.42 o                         
   5  -8   7         12.34         12.23         1.67 o                         
   6  -8   7         28.76         23.81         2.72 o                         
  -6  -7   7          0.16         -0.64         0.70 o                         
  -5  -7   7          0.68          1.11         0.69 o                         
  -4  -7   7          0.61          0.40         0.50 o                         
  -3  -7   7          0.35          0.59         0.44 o                         
  -2  -7   7          4.39          4.51         0.65 o                         
  -1  -7   7          0.56          0.27         0.42 o                         
   0  -7   7          3.44          2.43         0.51 o                         
   1  -7   7         17.73         20.60         1.21 o                         
   2  -7   7          0.02          0.12         0.44 o                         
   3  -7   7         26.25         26.08         1.35 o                         
   4  -7   7         14.45         14.82         1.01 o                         
   5  -7   7         12.69         15.35         1.27 o                         
   6  -7   7         12.27         11.34         1.50 o                         
  -7  -6   7          0.05          1.30         0.83 o                         
  -6  -6   7         15.15         11.59         1.88 o                         
  -5  -6   7          0.00          0.24         0.65 o                         
  -4  -6   7          1.88          1.78         0.64 o                         
  -3  -6   7          0.01          0.73         0.48 o                         
  -2  -6   7         15.17         14.94         1.24 o                         
  -1  -6   7          4.66          3.39         0.44 o                         
   0  -6   7          7.56          6.12         0.51 o                         
   1  -6   7         16.98         13.89         0.96 o                         
   2  -6   7         22.20         18.07         0.99 o                         
   3  -6   7          3.79          2.98         0.56 o                         
   4  -6   7          0.90          0.14         0.59 o                         
   5  -6   7         31.28         36.10         2.46 o                         
   6  -6   7          2.64          3.99         1.07 o                         
   7  -6   7          0.08          1.48         1.32 o                         
  -8  -5   7          0.56          1.24         1.23 o                         
  -7  -5   7          0.07          0.09         0.74 o                         
  -6  -5   7          1.63          1.34         0.57 o                         
  -5  -5   7          4.65          4.28         0.72 o                         
  -4  -5   7        140.17        136.26         4.72 o                         
  -3  -5   7         12.03         14.30         0.76 o                         
  -2  -5   7         30.59         33.77         1.13 o                         
  -1  -5   7          0.05          0.20         0.25 o                         
   0  -5   7          4.32          5.74         0.45 o                         
   1  -5   7         91.65         83.27         2.22 o                         
   2  -5   7         68.06         50.63         1.85 o                         
   3  -5   7        121.98         99.08         2.82 o                         
   4  -5   7         31.65         32.75         1.84 o                         
   5  -5   7         14.38         13.71         1.09 o                         
   6  -5   7         12.16         13.16         1.13 o                         
   7  -5   7          7.66          4.35         1.29 o                         
  -8  -4   7          0.21         -0.69         0.69 o                         
  -7  -4   7          0.88          0.42         0.67 o                         
  -6  -4   7          1.54          1.22         0.51 o                         
  -5  -4   7          2.54          3.35         0.54 o                         
  -4  -4   7        146.88        152.19         5.05 o                         
  -3  -4   7          0.86          0.82         0.33 o                         
  -2  -4   7         49.62         52.16         1.87 o                         
  -1  -4   7         68.18         75.50         1.99 o                         
   0  -4   7          1.08          2.07         0.31 o                         
   1  -4   7          0.15          0.06         0.25 o                         
   2  -4   7          4.66          7.98         0.60 o                         
   3  -4   7         56.08         53.00         1.80 o                         
   4  -4   7         21.68         21.50         1.11 o                         
   5  -4   7          3.33          4.82         0.70 o                         
   6  -4   7         28.66         27.45         1.69 o                         
   7  -4   7          0.12          1.70         0.99 o                         
   8  -4   7          1.60         -0.12         1.33 o                         
  -8  -3   7          7.44          5.80         1.34 o                         
  -7  -3   7          4.20          3.90         0.64 o                         
  -6  -3   7          2.07          1.67         0.44 o                         
  -5  -3   7         10.45          9.02         0.84 o                         
  -4  -3   7         10.08         11.07         0.80 o                         
  -3  -3   7          4.10          4.15         0.43 o                         
  -2  -3   7        250.61        249.89         6.12 o                         
  -1  -3   7        176.98        189.56         4.71 o                         
   0  -3   7         38.60         39.93         1.15 o                         
   1  -3   7         41.02         39.29         1.22 o                         
   2  -3   7         22.74         22.29         0.89 o                         
   3  -3   7          8.09          9.68         0.60 o                         
   4  -3   7          7.36          5.45         0.66 o                         
   5  -3   7         48.45         43.99         1.45 o                         
   6  -3   7          2.60          2.53         0.61 o                         
   7  -3   7          3.54          2.77         0.85 o                         
   8  -3   7          0.01          0.83         1.35 o                         
  -9  -2   7          2.03          2.58         1.72 o                         
  -8  -2   7          0.03          0.16         0.65 o                         
  -7  -2   7          5.17          5.59         0.78 o                         
  -6  -2   7          8.29          7.83         0.64 o                         
  -5  -2   7          2.66          2.44         0.42 o                         
  -4  -2   7          8.67          9.68         0.72 o                         
  -3  -2   7          0.88          1.61         0.37 o                         
  -2  -2   7         23.31         25.89         0.99 o                         
  -1  -2   7        267.65        268.89         6.26 o                         
   0  -2   7        322.54        319.92         6.98 o                         
   1  -2   7        309.62        328.66         7.20 o                         
   2  -2   7        113.55        103.06         2.60 o                         
   3  -2   7         30.51         29.92         1.03 o                         
   4  -2   7          4.27          3.98         0.49 o                         
   5  -2   7          0.07          0.26         0.54 o                         
   6  -2   7          0.72          0.83         0.64 o                         
   7  -2   7         10.42          9.56         1.03 o                         
   8  -2   7          0.50         -0.75         1.05 o                         
  -9  -1   7          0.04          0.49         0.97 o                         
  -8  -1   7          0.05          0.15         0.75 o                         
  -7  -1   7          6.27          6.79         0.79 o                         
  -6  -1   7          3.96          4.32         0.53 o                         
  -5  -1   7         88.01         97.05         2.53 o                         
  -4  -1   7         31.45         33.85         1.06 o                         
  -3  -1   7          0.03          0.27         0.24 o                         
  -2  -1   7          7.63          6.38         0.45 o                         
  -1  -1   7         30.23         26.48         0.83 o                         
   0  -1   7         46.69         50.64         1.35 o                         
   1  -1   7        187.26        181.52         4.12 o                         
   2  -1   7         24.06         21.88         0.87 o                         
   3  -1   7        542.19        548.35        12.27 o                         
   4  -1   7          0.01          1.21         0.40 o                         
   5  -1   7         57.37         58.14         1.73 o                         
   6  -1   7          5.28          5.23         0.76 o                         
   7  -1   7          3.17          2.91         0.89 o                         
   8  -1   7          0.00          0.64         1.18 o                         
  -9   0   7          0.04         -0.18         0.94 o                         
  -8   0   7          0.52         -0.73         0.73 o                         
  -7   0   7          0.51         -0.11         0.53 o                         
  -6   0   7          6.43          6.74         0.67 o                         
  -5   0   7         45.00         46.13         1.42 o                         
  -4   0   7        148.80        159.24         3.83 o                         
  -3   0   7        463.76        532.40        11.10 o                         
  -2   0   7          6.35          5.88         0.43 o                         
  -1   0   7         74.32         84.23         2.04 o                         
   0   0   7        119.20        117.42         2.67 o                         
   1   0   7        196.52        179.99         4.10 o                         
   2   0   7        122.15        121.28         3.00 o                         
   3   0   7        527.66        509.53        11.42 o                         
   4   0   7        146.89        157.76         3.77 o                         
   5   0   7         24.33         24.56         1.09 o                         
   6   0   7         11.30          9.19         0.91 o                         
   7   0   7          0.70         -0.19         0.81 o                         
   8   0   7          2.52          2.69         1.38 o                         
  -9   1   7         25.00         21.86         2.09 o                         
  -8   1   7          1.25          2.14         0.73 o                         
  -7   1   7          0.11         -0.21         0.57 o                         
  -6   1   7          0.10          0.29         0.46 o                         
  -5   1   7          0.02          0.66         0.36 o                         
  -4   1   7         31.83         34.25         1.16 o                         
  -3   1   7          3.79          5.15         0.45 o                         
  -2   1   7        264.25        281.38         6.20 o                         
  -1   1   7          0.75          1.62         0.29 o                         
   0   1   7         11.56         13.42         0.60 o                         
   1   1   7          1.61          2.96         0.32 o                         
   2   1   7         12.48         14.09         0.73 o                         
   3   1   7         81.52         85.67         2.30 o                         
   4   1   7         25.17         27.59         1.25 o                         
   5   1   7         27.10         30.76         1.27 o                         
   6   1   7          0.45          0.69         0.62 o                         
   7   1   7         17.91         17.82         1.90 o                         
  -9   2   7         11.12          9.22         1.21 o                         
  -8   2   7         31.41         31.21         1.74 o                         
  -7   2   7         27.18         29.67         1.46 o                         
  -6   2   7          0.43          0.18         0.48 o                         
  -5   2   7         13.85         15.37         0.97 o                         
  -4   2   7         11.36         11.24         0.65 o                         
  -3   2   7          5.24          5.79         0.47 o                         
  -2   2   7         65.45         63.62         1.77 o                         
  -1   2   7          1.52          1.03         0.28 o                         
   0   2   7         17.79         13.06         0.68 o                         
   1   2   7          3.37          1.96         0.29 o                         
   2   2   7         43.11         43.22         1.33 o                         
   3   2   7          0.33          0.00         0.35 o                         
   4   2   7          0.33          0.14         0.41 o                         
   5   2   7         28.33         33.14         1.73 o                         
   6   2   7         60.85         61.49         3.09 o                         
   7   2   7          2.59          1.57         0.98 o                         
  -9   3   7          0.68          0.69         0.99 o                         
  -8   3   7          2.46          1.00         0.86 o                         
  -7   3   7         52.68         51.59         2.49 o                         
  -6   3   7         10.86         10.83         0.75 o                         
  -5   3   7         23.07         23.84         1.06 o                         
  -4   3   7          2.48          2.73         0.41 o                         
  -3   3   7          3.31          3.42         0.40 o                         
  -2   3   7          1.36          1.83         0.32 o                         
  -1   3   7         26.54         31.50         1.10 o                         
   0   3   7         32.37         38.96         1.25 o                         
   1   3   7         13.17         14.10         0.88 o                         
   2   3   7         24.91         19.95         1.07 o                         
   3   3   7          0.59          0.16         0.47 o                         
   4   3   7          0.35          0.02         0.44 o                         
   5   3   7          5.43          4.51         0.66 o                         
   6   3   7          0.10          0.56         0.64 o                         
   7   3   7          1.09         -0.30         0.93 o                         
  -9   4   7          0.22          0.50         0.92 o                         
  -8   4   7          0.10         -0.19         0.66 o                         
  -7   4   7          1.10          0.50         0.52 o                         
  -6   4   7         24.60         22.44         1.08 o                         
  -5   4   7         26.69         25.51         1.10 o                         
  -4   4   7        771.22        765.96        16.96 o                         
  -3   4   7         67.71         67.47         2.11 o                         
  -2   4   7         61.80         58.41         1.64 o                         
  -1   4   7        116.49        109.83         2.95 o                         
   0   4   7          0.01         -0.17         0.39 o                         
   1   4   7         23.55         26.46         1.28 o                         
   2   4   7          1.64          1.30         0.50 o                         
   3   4   7         47.27         50.59         1.83 o                         
   4   4   7         15.37         14.82         1.04 o                         
   5   4   7          7.77          8.21         0.94 o                         
   6   4   7          4.25          3.86         0.79 o                         
  -8   5   7          1.07          0.88         1.16 o                         
  -7   5   7          7.72          9.98         1.43 o                         
  -6   5   7         20.26         22.26         1.39 o                         
  -5   5   7          0.02         -0.18         0.52 o                         
  -4   5   7         75.70         74.45         2.19 o                         
  -3   5   7        264.84        254.76         5.99 o                         
  -2   5   7       1720.70       1605.41        37.40 o                         
  -1   5   7        119.42        116.02         3.05 o                         
   0   5   7        127.68        119.66         3.27 o                         
   1   5   7          1.61          0.97         0.46 o                         
   2   5   7          0.06          0.61         0.48 o                         
   3   5   7         35.17         39.01         1.71 o                         
   4   5   7         35.48         37.49         2.22 o                         
   5   5   7         10.64         11.68         1.47 o                         
   6   5   7          1.51         -0.55         0.99 o                         
  -8   6   7          3.46          2.03         1.38 o                         
  -7   6   7          0.25         -0.44         1.04 o                         
  -6   6   7         10.15         10.55         1.13 o                         
  -5   6   7          9.38         12.32         1.20 o                         
  -4   6   7         19.00         23.02         1.24 o                         
  -3   6   7          9.66         11.97         0.74 o                         
  -2   6   7          1.78          1.34         0.44 o                         
  -1   6   7         18.99         19.65         1.09 o                         
   0   6   7        243.17        236.15         5.96 o                         
   1   6   7         59.37         60.16         1.98 o                         
   2   6   7          0.70          0.65         0.65 o                         
   3   6   7          1.38          1.23         0.67 o                         
   4   6   7          1.89          1.19         0.83 o                         
   5   6   7          7.28          5.71         1.26 o                         
  -7   7   7          2.89          4.73         1.30 o                         
  -6   7   7          1.64          3.51         1.08 o                         
  -5   7   7          1.43          0.68         0.73 o                         
  -4   7   7         35.85         37.22         1.80 o                         
  -3   7   7          2.70          2.84         0.54 o                         
  -2   7   7         16.83         17.55         0.98 o                         
  -1   7   7          0.41          0.50         0.60 o                         
   0   7   7         12.88         11.15         0.96 o                         
   1   7   7         15.99         14.79         0.98 o                         
   2   7   7         38.88         40.24         2.20 o                         
   3   7   7         15.17         22.54         1.81 o                         
   4   7   7          0.21          0.52         0.95 o                         
  -6   8   7         14.59         20.46         2.84 o                         
  -5   8   7          0.57          1.53         0.93 o                         
  -4   8   7          0.93          0.59         0.78 o                         
  -3   8   7          1.08          2.21         0.78 o                         
  -2   8   7         58.98         62.73         2.80 o                         
  -1   8   7          2.08          1.37         0.65 o                         
   0   8   7          6.53          6.99         0.93 o                         
   1   8   7          1.79          1.07         0.84 o                         
   2   8   7          0.33         -0.64         1.01 o                         
   3   8   7         18.46         12.47         2.52 o                         
  -5   9   7          0.80          1.88         1.11 o                         
  -4   9   7         10.86         10.70         2.17 o                         
  -3   9   7         40.87         47.89         2.64 o                         
  -2   9   7          7.50         10.77         1.51 o                         
  -1   9   7          7.93          5.61         1.49 o                         
   0   9   7         56.72         51.43         3.49 o                         
   1   9   7          1.37          2.18         0.84 o                         
  -1 -10   8          5.63          6.89         1.53 o                         
   0 -10   8          2.70          2.11         1.00 o                         
   1 -10   8          4.60          6.37         1.97 o                         
   2 -10   8         12.36          9.55         1.98 o                         
  -3  -9   8          6.12          7.97         1.73 o                         
  -2  -9   8          2.86          1.25         0.82 o                         
  -1  -9   8          4.47          3.69         1.01 o                         
   0  -9   8         14.72         15.35         1.88 o                         
   1  -9   8          7.73          6.36         0.97 o                         
   2  -9   8         22.71         26.39         3.30 o                         
   3  -9   8         53.94         69.83         4.78 o                         
   4  -9   8         17.48         16.64         1.80 o                         
  -5  -8   8          1.49          0.94         1.51 o                         
  -4  -8   8         12.11         12.50         3.98 o                         
  -3  -8   8         22.46         25.01         3.81 o                         
  -2  -8   8          3.11          4.50         1.06 o                         
  -1  -8   8          3.21          4.36         0.67 o                         
   0  -8   8         10.18          8.01         1.01 o                         
   1  -8   8          3.19          3.05         0.84 o                         
   2  -8   8          8.16          8.02         1.10 o                         
   3  -8   8         26.83         31.17         2.20 o                         
   4  -8   8          2.22          4.10         1.09 o                         
   5  -8   8         73.44         96.11         3.97 o                         
  -6  -7   8          0.32         -0.07         1.10 o                         
  -5  -7   8          0.32          0.01         1.00 o                         
  -4  -7   8          0.02         -0.30         0.73 o                         
  -3  -7   8          3.32          2.52         0.69 o                         
  -2  -7   8         38.11         39.91         1.78 o                         
  -1  -7   8         60.53         59.39         3.19 o                         
   0  -7   8         11.99          8.79         0.83 o                         
   1  -7   8          1.64          1.86         0.45 o                         
   2  -7   8          5.36          7.41         1.11 o                         
   3  -7   8          9.24         10.94         0.91 o                         
   4  -7   8          0.04          0.38         0.83 o                         
   5  -7   8          2.18          2.21         1.23 o                         
   6  -7   8          0.54         -0.22         1.25 o                         
  -7  -6   8          0.06         -0.56         1.41 o                         
  -6  -6   8          8.82          7.78         1.32 o                         
  -5  -6   8          0.08          0.52         0.86 o                         
  -4  -6   8          3.98          3.01         0.73 o                         
  -3  -6   8          1.02          1.48         0.57 o                         
  -2  -6   8          4.71          6.37         0.68 o                         
  -1  -6   8         23.54         23.18         1.07 o                         
   0  -6   8         88.41         78.22         2.22 o                         
   1  -6   8         54.60         47.25         2.01 o                         
   2  -6   8        112.74         97.98         2.79 o                         
   3  -6   8         12.12         11.69         0.97 o                         
   4  -6   8         18.50         15.59         1.49 o                         
   5  -6   8          0.00         -0.41         0.87 o                         
   6  -6   8          0.22         -0.71         1.10 o                         
  -7  -5   8          2.63          2.54         1.15 o                         
  -6  -5   8         56.74         48.80         4.34 o                         
  -5  -5   8          3.64          4.42         0.68 o                         
  -4  -5   8          1.17          0.83         0.46 o                         
  -3  -5   8          0.02         -0.37         0.37 o                         
  -2  -5   8          2.81          3.45         0.45 o                         
  -1  -5   8          1.31          0.72         0.33 o                         
   0  -5   8          7.13          6.37         0.51 o                         
   1  -5   8          1.67          0.82         0.35 o                         
   2  -5   8          0.12         -0.01         0.46 o                         
   3  -5   8         14.53         16.01         1.30 o                         
   4  -5   8          7.15          5.15         0.75 o                         
   5  -5   8          1.51          0.84         0.81 o                         
   6  -5   8          1.45         -0.39         1.08 o                         
   7  -5   8          0.79          0.39         1.30 o                         
  -8  -4   8          1.77          2.64         1.15 o                         
  -7  -4   8          1.03          0.26         1.02 o                         
  -6  -4   8          0.10         -0.63         0.63 o                         
  -5  -4   8         16.06         17.69         1.53 o                         
  -4  -4   8         24.41         26.51         1.23 o                         
  -3  -4   8         54.24         56.35         1.77 o                         
  -2  -4   8          0.03          0.22         0.34 o                         
  -1  -4   8          0.07         -0.06         0.30 o                         
   0  -4   8         91.67         88.46         2.19 o                         
   1  -4   8          1.27          0.47         0.32 o                         
   2  -4   8         18.39         17.44         0.92 o                         
   3  -4   8          8.61          3.73         0.56 o                         
   4  -4   8         81.87         67.24         2.14 o                         
   5  -4   8          0.00         -0.65         0.65 o                         
   6  -4   8         15.37         19.25         1.86 o                         
   7  -4   8          0.53          0.50         1.18 o                         
  -8  -3   8          1.10          1.52         0.81 o                         
  -7  -3   8          0.02          0.70         0.72 o                         
  -6  -3   8          0.11         -0.55         0.55 o                         
  -5  -3   8          3.50          3.22         0.61 o                         
  -4  -3   8          5.76          6.48         0.64 o                         
  -3  -3   8        178.36        190.73         4.84 o                         
  -2  -3   8          1.33          1.75         0.38 o                         
  -1  -3   8         34.32         38.85         1.35 o                         
   0  -3   8         40.08         39.64         1.68 o                         
   1  -3   8         10.72         11.33         0.83 o                         
   2  -3   8         20.04         27.59         1.41 o                         
   3  -3   8          6.59          6.73         0.54 o                         
   4  -3   8          0.04          0.29         0.44 o                         
   5  -3   8          0.18          0.70         0.52 o                         
   6  -3   8         29.40         25.42         1.26 o                         
   7  -3   8          0.08         -0.81         0.81 o                         
  -8  -2   8          5.10          3.96         0.89 o                         
  -7  -2   8         19.97         19.69         1.18 o                         
  -6  -2   8         20.94         22.56         1.17 o                         
  -5  -2   8          0.79          0.52         0.50 o                         
  -4  -2   8          3.06          1.92         0.48 o                         
  -3  -2   8         10.78         12.12         0.84 o                         
  -2  -2   8        120.35        117.63         3.09 o                         
  -1  -2   8        168.54        163.84         4.15 o                         
   0  -2   8        502.43        484.36        10.15 o                         
   1  -2   8         12.12         15.36         0.86 o                         
   2  -2   8         29.13         29.84         1.36 o                         
   3  -2   8         15.13         18.31         1.17 o                         
   4  -2   8         56.16         55.72         1.70 o                         
   5  -2   8          1.02          1.54         0.55 o                         
   6  -2   8          6.14          5.49         0.80 o                         
   7  -2   8          2.23          2.56         1.11 o                         
  -9  -1   8          0.18          1.03         1.12 o                         
  -8  -1   8          1.12          0.79         0.90 o                         
  -7  -1   8          1.90          1.26         0.66 o                         
  -6  -1   8         38.64         40.73         1.77 o                         
  -5  -1   8         30.14         36.10         1.21 o                         
  -4  -1   8          1.34          0.78         0.32 o                         
  -3  -1   8          1.13          1.20         0.28 o                         
  -2  -1   8         94.74         93.87         2.29 o                         
  -1  -1   8        132.43        134.15         3.14 o                         
   0  -1   8        346.49        339.31         7.70 o                         
   1  -1   8        361.74        353.60         7.77 o                         
   2  -1   8        308.26        301.94         7.14 o                         
   3  -1   8        496.09        498.89        11.25 o                         
   4  -1   8          0.63          0.62         0.45 o                         
   5  -1   8         24.98         31.72         1.45 o                         
   6  -1   8          3.20          2.38         0.77 o                         
   7  -1   8          8.04          4.74         1.53 o                         
  -9   0   8          0.23         -1.04         1.04 o                         
  -8   0   8          0.02          1.21         0.84 o                         
  -7   0   8          0.00          0.28         0.63 o                         
  -6   0   8          0.52          0.79         0.53 o                         
  -5   0   8         10.26         11.62         0.73 o                         
  -4   0   8         13.53         16.09         0.74 o                         
  -3   0   8         47.62         46.61         1.29 o                         
  -2   0   8         21.74         23.76         0.92 o                         
  -1   0   8         27.35         30.76         0.98 o                         
   0   0   8         22.20         23.17         0.84 o                         
   1   0   8         30.83         32.59         1.03 o                         
   2   0   8        200.18        199.96         5.08 o                         
   3   0   8         76.21         74.37         2.31 o                         
   4   0   8          0.67          1.51         0.47 o                         
   5   0   8         45.23         46.43         1.88 o                         
   6   0   8         42.32         43.58         2.44 o                         
   7   0   8          1.70          2.21         0.99 o                         
  -9   1   8          2.36          3.58         1.20 o                         
  -8   1   8          0.72          0.25         0.81 o                         
  -7   1   8          0.57          0.99         0.65 o                         
  -6   1   8          0.04          0.20         0.52 o                         
  -5   1   8          0.17          0.57         0.42 o                         
  -4   1   8          0.20          0.86         0.34 o                         
  -3   1   8          2.14          1.59         0.34 o                         
  -2   1   8          3.00          6.49         0.51 o                         
  -1   1   8          2.14          2.84         0.37 o                         
   0   1   8         37.33         40.35         1.17 o                         
   1   1   8          2.44          2.31         0.35 o                         
   2   1   8          2.02          2.76         0.44 o                         
   3   1   8          8.36          8.85         0.66 o                         
   4   1   8        240.41        241.51         6.12 o                         
   5   1   8        129.53        133.11         3.67 o                         
   6   1   8          8.97          9.94         1.03 o                         
   7   1   8          2.70          2.12         1.04 o                         
  -9   2   8          2.86          1.31         1.11 o                         
  -8   2   8         72.41         72.71         3.11 o                         
  -7   2   8          0.28         -0.27         0.65 o                         
  -6   2   8          1.72          2.06         0.56 o                         
  -5   2   8          0.01          0.15         0.41 o                         
  -4   2   8         22.52         23.02         0.95 o                         
  -3   2   8         59.20         64.29         1.75 o                         
  -2   2   8          0.04          0.77         0.30 o                         
  -1   2   8          1.04          0.06         0.30 o                         
   0   2   8         25.40         19.75         0.78 o                         
   1   2   8          6.49          3.34         0.39 o                         
   2   2   8          1.28          0.75         0.29 o                         
   3   2   8          2.87          2.71         0.50 o                         
   4   2   8          4.97          4.31         0.60 o                         
   5   2   8          5.87          6.55         0.70 o                         
   6   2   8         18.65         20.87         1.47 o                         
   7   2   8         56.87         53.17         3.93 o                         
  -9   3   8          0.04          0.06         1.10 o                         
  -8   3   8          4.28          2.24         0.94 o                         
  -7   3   8          3.18          3.43         0.71 o                         
  -6   3   8        508.31        524.41        13.09 o                         
  -5   3   8          9.08          9.55         0.71 o                         
  -4   3   8         11.56         11.58         0.77 o                         
  -3   3   8         14.99         16.42         0.77 o                         
  -2   3   8         36.08         31.46         1.12 o                         
  -1   3   8         97.82         94.20         2.54 o                         
   0   3   8         41.98         34.60         1.29 o                         
   1   3   8         34.10         27.24         1.18 o                         
   2   3   8          4.28          2.45         0.57 o                         
   3   3   8          1.18          1.31         0.59 o                         
   4   3   8          3.11          2.47         0.70 o                         
   5   3   8          0.50          0.63         0.63 o                         
   6   3   8          0.10         -0.24         0.73 o                         
  -8   4   8          4.14          3.40         0.83 o                         
  -7   4   8          6.79          7.17         0.94 o                         
  -6   4   8          0.40          1.16         0.51 o                         
  -5   4   8         94.61         98.30         3.17 o                         
  -4   4   8        514.65        514.58        11.20 o                         
  -3   4   8        168.03        178.12         4.52 o                         
  -2   4   8          0.56          0.67         0.39 o                         
  -1   4   8         29.62         26.90         1.39 o                         
   0   4   8         50.73         44.02         1.60 o                         
   1   4   8         93.25         88.43         2.63 o                         
   2   4   8         73.62         68.46         2.22 o                         
   3   4   8          0.11          0.23         0.64 o                         
   4   4   8         15.29         13.19         1.06 o                         
   5   4   8          3.20          3.06         0.96 o                         
   6   4   8          4.18          1.95         1.00 o                         
  -8   5   8          5.24          6.84         1.49 o                         
  -7   5   8          0.01         -0.44         1.17 o                         
  -6   5   8          0.81          0.75         0.73 o                         
  -5   5   8          2.13          2.95         0.67 o                         
  -4   5   8         81.32         78.13         2.15 o                         
  -3   5   8          9.29          8.92         0.67 o                         
  -2   5   8          0.53          0.39         0.41 o                         
  -1   5   8         15.20         14.42         1.56 o                         
   0   5   8         54.92         53.21         1.93 o                         
   1   5   8          4.25          4.65         0.66 o                         
   2   5   8         13.65         12.91         1.22 o                         
   3   5   8         25.38         23.78         1.37 o                         
   4   5   8          0.00          0.03         0.76 o                         
   5   5   8          3.81          2.63         1.09 o                         
  -7   6   8          0.81         -1.12         1.12 o                         
  -6   6   8         19.86         23.18         1.77 o                         
  -5   6   8          2.01          2.41         0.73 o                         
  -4   6   8          4.33          5.11         0.79 o                         
  -3   6   8         33.72         34.59         1.35 o                         
  -2   6   8          0.31          0.63         0.46 o                         
  -1   6   8         45.01         45.32         1.74 o                         
   0   6   8          0.00          0.65         0.63 o                         
   1   6   8          2.12          2.26         0.70 o                         
   2   6   8          2.58          2.90         0.76 o                         
   3   6   8          0.30          0.82         0.77 o                         
   4   6   8          0.96          0.37         0.97 o                         
  -7   7   8         17.25         19.17         2.20 o                         
  -6   7   8          0.09         -0.26         1.02 o                         
  -5   7   8          0.32         -0.56         0.87 o                         
  -4   7   8         39.60         44.17         2.16 o                         
  -3   7   8          1.26          1.99         0.61 o                         
  -2   7   8         54.14         54.19         1.99 o                         
  -1   7   8         35.46         36.75         1.75 o                         
   0   7   8         10.18         10.73         1.01 o                         
   1   7   8         23.37         20.35         1.41 o                         
   2   7   8         16.01         21.04         2.07 o                         
   3   7   8          2.98          2.97         0.96 o                         
  -5   8   8        107.91        120.09         6.53 o                         
  -4   8   8          0.03          0.65         0.89 o                         
  -3   8   8         18.47         19.90         1.63 o                         
  -2   8   8         34.98         39.07         2.17 o                         
  -1   8   8          6.46          9.85         1.16 o                         
   0   8   8          6.08          4.89         1.21 o                         
   1   8   8          5.43          2.95         0.91 o                         
   2   8   8          0.66          0.96         1.06 o                         
  -3   9   8         54.37         54.91         3.19 o                         
  -2   9   8         21.58         25.29         1.83 o                         
  -1   9   8          1.77          1.05         1.22 o                         
   0   9   8          0.00          1.05         0.98 o                         
  -2  -9   9          0.96          0.29         1.14 o                         
  -1  -9   9          0.70         -0.06         0.89 o                         
   0  -9   9          0.78          1.18         0.84 o                         
   1  -9   9          7.63          6.83         1.22 o                         
   2  -9   9          2.46          0.96         1.13 o                         
   3  -9   9         54.68         65.47         4.15 o                         
  -4  -8   9         10.67          7.73         1.51 o                         
  -3  -8   9         15.84         14.40         1.67 o                         
  -2  -8   9          1.35          1.56         0.83 o                         
  -1  -8   9          8.38          6.69         1.27 o                         
   0  -8   9          1.48          1.64         0.71 o                         
   1  -8   9          6.02          6.05         0.98 o                         
   2  -8   9          6.97          6.76         1.11 o                         
   3  -8   9          0.00         -0.90         0.94 o                         
   4  -8   9          3.26          3.67         1.21 o                         
  -5  -7   9          0.00         -0.04         1.14 o                         
  -4  -7   9          1.69          1.07         0.95 o                         
  -3  -7   9          0.02          0.04         0.79 o                         
  -2  -7   9          1.43          1.91         0.70 o                         
  -1  -7   9          1.44          0.61         0.58 o                         
   0  -7   9          6.28          5.18         0.70 o                         
   1  -7   9         13.14         12.24         0.86 o                         
   2  -7   9          1.09          1.45         0.66 o                         
   3  -7   9          0.11          0.26         0.89 o                         
   4  -7   9          5.03          4.08         1.20 o                         
   5  -7   9          0.07         -1.21         1.21 o                         
  -6  -6   9          2.38          1.13         1.19 o                         
  -5  -6   9          0.33          0.61         0.92 o                         
  -4  -6   9          0.06          0.50         0.74 o                         
  -3  -6   9          0.61          0.47         0.42 o                         
  -2  -6   9          0.66          1.01         0.43 o                         
  -1  -6   9          6.39          6.65         0.54 o                         
   0  -6   9        119.86        101.47         3.88 o                         
   1  -6   9         32.64         29.55         1.32 o                         
   2  -6   9         47.69         46.92         2.74 o                         
   3  -6   9          2.09          2.41         0.76 o                         
   4  -6   9         25.28         24.38         1.86 o                         
   5  -6   9          3.06          2.42         1.47 o                         
   6  -6   9          0.34          2.34         1.39 o                         
  -7  -5   9         12.84         10.72         2.55 o                         
  -6  -5   9          9.84          7.24         1.71 o                         
  -5  -5   9          0.01          0.30         0.68 o                         
  -4  -5   9          0.03         -0.12         0.54 o                         
  -3  -5   9          2.98          3.86         0.63 o                         
  -2  -5   9         13.02         13.19         1.01 o                         
  -1  -5   9          0.76          0.67         0.35 o                         
   0  -5   9         10.49          9.47         0.64 o                         
   1  -5   9          3.34          2.12         0.47 o                         
   2  -5   9        268.64        218.93         5.66 o                         
   3  -5   9          0.20          0.29         0.66 o                         
   4  -5   9         65.36         60.53         2.40 o                         
   5  -5   9          9.25          8.36         1.20 o                         
   6  -5   9          4.20          1.76         1.32 o                         
  -7  -4   9          7.05          5.77         1.71 o                         
  -6  -4   9          6.11          7.40         1.09 o                         
  -5  -4   9         77.83         92.16         4.21 o                         
  -4  -4   9        108.88        121.73         3.88 o                         
  -3  -4   9         35.10         38.95         1.56 o                         
  -2  -4   9         13.29         15.54         0.98 o                         
  -1  -4   9         10.29         12.12         0.83 o                         
   0  -4   9          0.00         -0.20         0.31 o                         
   1  -4   9          1.97          1.77         0.42 o                         
   2  -4   9         49.76         46.06         1.64 o                         
   3  -4   9          0.53          0.73         0.55 o                         
   4  -4   9         81.49         67.96         2.74 o                         
   5  -4   9          0.58          0.21         0.81 o                         
   6  -4   9          4.68          3.59         1.22 o                         
   7  -4   9          0.10          0.76         1.40 o                         
  -8  -3   9          1.22          1.93         1.26 o                         
  -7  -3   9          0.00         -0.24         0.87 o                         
  -6  -3   9          6.76          6.95         1.20 o                         
  -5  -3   9         12.37         12.20         1.00 o                         
  -4  -3   9         65.42         79.20         3.83 o                         
  -3  -3   9         46.83         51.03         1.82 o                         
  -2  -3   9        468.15        485.60        12.07 o                         
  -1  -3   9        165.65        171.37         4.41 o                         
   0  -3   9          2.73          4.29         0.44 o                         
   1  -3   9          0.04          0.03         0.36 o                         
   2  -3   9         10.61         12.27         0.82 o                         
   3  -3   9          0.50          0.22         0.40 o                         
   4  -3   9         49.93         52.67         2.11 o                         
   5  -3   9          0.04          0.13         0.72 o                         
   6  -3   9         31.35         34.94         3.09 o                         
   7  -3   9          6.94          2.68         1.60 o                         
  -8  -2   9          4.45          2.37         0.87 o                         
  -7  -2   9          0.17         -0.87         0.87 o                         
  -6  -2   9          2.82          2.99         0.94 o                         
  -5  -2   9          4.65          3.68         0.64 o                         
  -4  -2   9         45.59         48.35         1.72 o                         
  -3  -2   9         49.34         58.70         1.95 o                         
  -2  -2   9        128.85        134.65         3.45 o                         
  -1  -2   9          4.51          6.30         0.50 o                         
   0  -2   9         50.80         54.36         1.51 o                         
   1  -2   9        632.55        630.85        14.03 o                         
   2  -2   9        121.40        119.43         4.62 o                         
   3  -2   9         20.33         22.56         1.06 o                         
   4  -2   9          2.09          2.76         0.59 o                         
   5  -2   9          1.41          1.33         0.63 o                         
   6  -2   9         17.25         13.71         1.41 o                         
   7  -2   9          8.74          7.40         1.85 o                         
  -8  -1   9          3.12          3.75         1.03 o                         
  -7  -1   9          1.77          1.22         0.76 o                         
  -6  -1   9          2.18          2.22         0.57 o                         
  -5  -1   9         28.26         29.92         1.26 o                         
  -4  -1   9          0.04         -0.32         0.36 o                         
  -3  -1   9         38.73         36.68         1.50 o                         
  -2  -1   9          4.69          5.86         0.51 o                         
  -1  -1   9          1.55          1.27         0.36 o                         
   0  -1   9        121.19        116.81         2.75 o                         
   1  -1   9        947.57        925.09        21.01 o                         
   2  -1   9         26.26         27.81         1.19 o                         
   3  -1   9          2.65          3.07         0.55 o                         
   4  -1   9        134.96        136.70         3.68 o                         
   5  -1   9         27.93         27.96         1.49 o                         
   6  -1   9          0.09         -0.81         0.81 o                         
   7  -1   9          1.17          0.98         1.06 o                         
  -8   0   9          0.76          0.14         0.91 o                         
  -7   0   9          0.27          0.29         0.78 o                         
  -6   0   9          4.85          7.95         0.76 o                         
  -5   0   9          8.23          7.83         0.62 o                         
  -4   0   9         13.41         15.75         0.79 o                         
  -3   0   9          4.17          5.79         0.53 o                         
  -2   0   9          0.84          1.30         0.37 o                         
  -1   0   9         13.49         13.35         0.81 o                         
   0   0   9          1.22          1.92         0.38 o                         
   1   0   9          3.34          3.85         0.48 o                         
   2   0   9        179.05        180.68         4.50 o                         
   3   0   9        606.12        601.19        13.47 o                         
   4   0   9          5.83          5.75         0.65 o                         
   5   0   9          9.94         11.23         0.97 o                         
   6   0   9         10.22         10.94         1.72 o                         
   7   0   9          1.35         -0.48         1.04 o                         
  -8   1   9          1.35          2.93         0.95 o                         
  -7   1   9          0.14          0.29         0.73 o                         
  -6   1   9          9.39         10.90         0.92 o                         
  -5   1   9         40.80         39.83         1.57 o                         
  -4   1   9          1.77          1.16         0.38 o                         
  -3   1   9          0.02         -0.27         0.33 o                         
  -2   1   9          3.88          4.23         0.51 o                         
  -1   1   9         22.38         20.42         0.87 o                         
   0   1   9          0.04         -0.25         0.33 o                         
   1   1   9          0.39          0.49         0.35 o                         
   2   1   9         47.20         47.56         1.48 o                         
   3   1   9         55.03         54.52         1.90 o                         
   4   1   9          1.05          1.81         0.57 o                         
   5   1   9        187.47        188.74         5.34 o                         
   6   1   9          0.50          1.24         0.89 o                         
  -8   2   9         75.90         68.36         3.19 o                         
  -7   2   9          0.38         -0.16         0.70 o                         
  -6   2   9          0.01          0.21         0.62 o                         
  -5   2   9          0.15         -0.45         0.45 o                         
  -4   2   9         11.46         12.95         0.75 o                         
  -3   2   9        124.69        112.92         2.71 o                         
  -2   2   9         28.25         24.46         1.06 o                         
  -1   2   9          9.46          4.31         0.49 o                         
   0   2   9          7.82          8.45         0.56 o                         
   1   2   9         14.00         19.09         0.92 o                         
   2   2   9          5.90          4.55         0.75 o                         
   3   2   9          4.87          4.91         0.59 o                         
   4   2   9          6.99          6.49         0.77 o                         
   5   2   9         31.06         27.28         1.85 o                         
   6   2   9          5.17          1.52         1.33 o                         
  -8   3   9         19.45         14.24         2.37 o                         
  -7   3   9          9.66         10.74         1.06 o                         
  -6   3   9          8.89          8.71         0.83 o                         
  -5   3   9         56.36         59.15         2.33 o                         
  -4   3   9         22.29         26.36         1.15 o                         
  -3   3   9         28.43         25.88         1.02 o                         
  -2   3   9         21.44         19.91         0.96 o                         
  -1   3   9        138.12        121.80         3.20 o                         
   0   3   9         10.68         13.73         0.88 o                         
   1   3   9         13.19         12.97         0.89 o                         
   2   3   9         39.17         34.13         1.44 o                         
   3   3   9         68.58         67.47         2.30 o                         
   4   3   9         25.29         23.36         1.75 o                         
   5   3   9          0.00         -0.88         0.88 o                         
   6   3   9          6.49          5.32         1.21 o                         
  -8   4   9          5.57          2.58         1.13 o                         
  -7   4   9          3.00          2.72         0.95 o                         
  -6   4   9         37.97         41.45         2.21 o                         
  -5   4   9         61.58         58.37         1.96 o                         
  -4   4   9         54.87         55.78         1.72 o                         
  -3   4   9         15.15         14.95         0.82 o                         
  -2   4   9         35.79         38.15         1.69 o                         
  -1   4   9          6.93          9.51         0.76 o                         
   0   4   9          0.17         -0.51         0.51 o                         
   1   4   9         63.34         58.56         2.00 o                         
   2   4   9         54.94         51.85         1.96 o                         
   3   4   9          6.71          6.15         0.91 o                         
   4   4   9          0.28          0.79         0.93 o                         
   5   4   9         18.33         12.00         2.23 o                         
  -7   5   9          1.51          0.77         1.15 o                         
  -6   5   9          6.25          6.97         1.14 o                         
  -5   5   9         50.73         55.91         2.08 o                         
  -4   5   9         21.11         21.05         1.27 o                         
  -3   5   9         28.03         28.15         1.42 o                         
  -2   5   9          0.03         -0.46         0.46 o                         
  -1   5   9         11.85         11.59         1.03 o                         
   0   5   9          4.13          3.41         0.68 o                         
   1   5   9          0.33         -0.36         0.63 o                         
   2   5   9          0.26         -0.68         0.68 o                         
   3   5   9         24.90         24.24         1.52 o                         
   4   5   9         25.99         25.61         1.76 o                         
  -7   6   9          0.00         -0.55         1.35 o                         
  -6   6   9          8.59          9.11         1.26 o                         
  -5   6   9          0.00          1.51         0.89 o                         
  -4   6   9         29.25         30.95         1.52 o                         
  -3   6   9         40.86         40.22         1.55 o                         
  -2   6   9          4.21          4.77         0.70 o                         
  -1   6   9          2.80          3.16         0.75 o                         
   0   6   9          2.13          2.07         0.72 o                         
   1   6   9         29.96         32.14         1.69 o                         
   2   6   9          2.44          2.10         1.08 o                         
   3   6   9          2.50          1.43         1.02 o                         
   4   6   9          2.08          1.88         1.11 o                         
  -6   7   9          1.75          0.90         1.17 o                         
  -5   7   9          2.41          1.95         1.07 o                         
  -4   7   9          8.56          7.74         1.17 o                         
  -3   7   9          0.12          0.03         0.66 o                         
  -2   7   9          1.22          1.26         0.80 o                         
  -1   7   9          2.16          2.26         0.88 o                         
   0   7   9         26.23         32.52         2.03 o                         
   1   7   9          2.24          2.44         0.92 o                         
   2   7   9         11.29         10.85         1.70 o                         
  -4   8   9         11.22         17.30         2.18 o                         
  -3   8   9          4.74          5.71         0.88 o                         
  -2   8   9          0.81          0.98         0.95 o                         
  -1   8   9          3.78          5.17         1.14 o                         
   0   8   9          2.23          3.11         1.06 o                         
   1   8   9          1.04          2.11         1.14 o                         
  -1  -9  10          1.07         -0.46         0.81 o                         
   0  -9  10          0.04          1.81         0.92 o                         
   1  -9  10          0.17         -0.37         1.14 o                         
  -3  -8  10          0.72          2.10         1.13 o                         
  -2  -8  10          0.44          0.38         0.98 o                         
  -1  -8  10          3.68          3.04         0.86 o                         
   0  -8  10          0.43          1.09         0.85 o                         
   1  -8  10          0.00         -0.77         1.01 o                         
   2  -8  10          1.45          0.33         1.15 o                         
   3  -8  10          2.73          5.04         1.33 o                         
  -5  -7  10          0.05         -0.71         1.24 o                         
  -4  -7  10          4.41          3.76         1.39 o                         
  -3  -7  10          0.56          0.88         0.97 o                         
  -2  -7  10         86.33         77.75         4.82 o                         
  -1  -7  10          6.10          6.14         1.00 o                         
   0  -7  10         30.15         26.74         1.35 o                         
   1  -7  10          4.02          5.20         0.88 o                         
   2  -7  10          5.26          2.10         0.96 o                         
   3  -7  10         11.69         12.55         1.79 o                         
   4  -7  10         10.45         16.14         2.46 o                         
  -6  -6  10          0.04          0.97         1.37 o                         
  -5  -6  10          0.00         -0.50         1.08 o                         
  -4  -6  10          0.11          0.81         0.72 o                         
  -3  -6  10          2.49          3.39         0.66 o                         
  -2  -6  10         11.50         11.15         0.77 o                         
  -1  -6  10         24.06         23.49         1.39 o                         
   0  -6  10         68.24         55.13         2.47 o                         
   1  -6  10          5.03          4.35         0.81 o                         
   2  -6  10          3.05          1.21         0.65 o                         
   3  -6  10          7.60          7.08         0.97 o                         
   4  -6  10          2.08          2.33         1.15 o                         
   5  -6  10          9.62          7.81         2.08 o                         
  -6  -5  10         47.97         48.84         4.20 o                         
  -5  -5  10         11.77         11.66         1.66 o                         
  -4  -5  10          2.02          2.00         0.71 o                         
  -3  -5  10          2.83          2.94         0.69 o                         
  -2  -5  10          0.82          0.29         0.56 o                         
  -1  -5  10          7.79          9.21         0.79 o                         
   0  -5  10         23.45         23.06         1.02 o                         
   1  -5  10          6.64          7.62         0.69 o                         
   2  -5  10          1.59          0.72         0.66 o                         
   3  -5  10          4.44          2.31         1.05 o                         
   4  -5  10          7.35          7.90         1.23 o                         
   5  -5  10          0.78         -1.11         1.11 o                         
   6  -5  10          3.14          2.27         1.62 o                         
  -7  -4  10          1.00          1.46         1.11 o                         
  -6  -4  10          7.15          7.26         1.09 o                         
  -5  -4  10          6.32          6.10         0.91 o                         
  -4  -4  10         85.17         90.50         2.95 o                         
  -3  -4  10         35.84         38.98         2.10 o                         
  -2  -4  10          0.01         -0.45         0.45 o                         
  -1  -4  10         18.95         19.17         1.04 o                         
   0  -4  10          8.92          8.41         0.61 o                         
   1  -4  10         17.22         16.37         0.85 o                         
   2  -4  10         19.03         20.88         1.17 o                         
   3  -4  10          5.41          7.56         0.84 o                         
   4  -4  10          1.79          3.61         0.87 o                         
   5  -4  10          8.21          5.12         1.19 o                         
   6  -4  10          0.61          0.66         1.36 o                         
  -7  -3  10          0.75         -0.82         1.07 o                         
  -6  -3  10          4.94          4.19         0.96 o                         
  -5  -3  10          0.05          0.39         0.70 o                         
  -4  -3  10          2.96          2.66         0.69 o                         
  -3  -3  10        209.81        214.88         7.01 o                         
  -2  -3  10         16.03         17.62         1.64 o                         
  -1  -3  10         39.54         40.73         1.31 o                         
   0  -3  10        100.65         85.68         2.54 o                         
   1  -3  10          4.19          3.73         0.64 o                         
   2  -3  10          2.26          1.92         0.52 o                         
   3  -3  10          1.98          3.17         0.58 o                         
   4  -3  10          0.06          0.18         0.65 o                         
   5  -3  10         17.76         21.43         2.10 o                         
   6  -3  10          1.03          1.40         1.25 o                         
  -8  -2  10          7.26          5.13         1.28 o                         
  -7  -2  10          3.25          2.85         1.02 o                         
  -6  -2  10          0.55          0.00         0.85 o                         
  -5  -2  10          0.88          0.00         0.65 o                         
  -4  -2  10          1.37          1.77         0.61 o                         
  -3  -2  10         66.02         71.65         2.22 o                         
  -2  -2  10         10.72         12.40         0.93 o                         
  -1  -2  10       1660.35       1689.49        35.47 o                         
   0  -2  10         45.60         43.89         1.36 o                         
   1  -2  10        262.26        265.77         6.25 o                         
   2  -2  10         19.16         21.97         1.10 o                         
   3  -2  10         55.83         52.75         1.85 o                         
   4  -2  10         27.85         30.49         2.21 o                         
   5  -2  10          1.77          3.46         0.82 o                         
   6  -2  10         19.24         20.18         1.92 o                         
  -8  -1  10          1.54          1.33         0.72 o                         
  -7  -1  10          1.96         -0.28         0.76 o                         
  -6  -1  10         12.04         10.14         1.04 o                         
  -5  -1  10         14.87         14.25         0.94 o                         
  -4  -1  10          0.44          1.10         0.55 o                         
  -3  -1  10          0.34          0.71         0.37 o                         
  -2  -1  10          7.04          5.43         0.89 o                         
  -1  -1  10         50.77         49.88         1.55 o                         
   0  -1  10         34.19         35.23         1.42 o                         
   1  -1  10        675.24        679.09        14.24 o                         
   2  -1  10          3.82          4.56         0.62 o                         
   3  -1  10         52.88         54.65         1.94 o                         
   4  -1  10          4.61          4.26         0.70 o                         
   5  -1  10          1.30          0.11         0.76 o                         
   6  -1  10          8.60          3.86         1.41 o                         
  -8   0  10          0.69          0.71         1.09 o                         
  -7   0  10         22.22         23.40         1.76 o                         
  -6   0  10          0.02         -0.61         0.61 o                         
  -5   0  10          3.84          3.43         0.55 o                         
  -4   0  10          4.96          3.42         0.52 o                         
  -3   0  10         36.27         38.86         1.31 o                         
  -2   0  10          6.46          6.16         0.68 o                         
  -1   0  10          2.39          2.09         0.46 o                         
   0   0  10         36.99         37.29         1.28 o                         
   1   0  10        124.72        124.29         3.12 o                         
   2   0  10         53.90         55.05         1.75 o                         
   3   0  10        145.86        148.82         4.78 o                         
   4   0  10          4.81          5.29         0.77 o                         
   5   0  10         27.75         30.88         1.64 o                         
   6   0  10          1.44          0.88         1.10 o                         
  -8   1  10          0.32         -1.10         1.10 o                         
  -7   1  10          1.73          1.25         0.91 o                         
  -6   1  10          0.08         -0.03         0.63 o                         
  -5   1  10         57.54         53.89         2.01 o                         
  -4   1  10          0.97          1.67         0.46 o                         
  -3   1  10          2.03          1.24         0.43 o                         
  -2   1  10         50.94         48.11         1.62 o                         
  -1   1  10         70.87         71.99         2.09 o                         
   0   1  10         37.60         35.83         1.39 o                         
   1   1  10          1.43          0.63         0.45 o                         
   2   1  10          0.49          1.10         0.47 o                         
   3   1  10         28.59         23.47         1.46 o                         
   4   1  10         23.64         23.46         1.55 o                         
   5   1  10          0.82          0.65         0.82 o                         
   6   1  10          0.00         -0.16         1.14 o                         
  -8   2  10         10.34          6.80         1.40 o                         
  -7   2  10          9.40          9.35         1.18 o                         
  -6   2  10         12.06         12.82         1.02 o                         
  -5   2  10         12.68         12.23         0.83 o                         
  -4   2  10          0.04         -0.17         0.47 o                         
  -3   2  10         54.48         46.47         1.63 o                         
  -2   2  10         31.93         25.09         1.19 o                         
  -1   2  10         40.27         37.27         1.34 o                         
   0   2  10         25.59         23.43         0.99 o                         
   1   2  10        173.54        160.18         4.05 o                         
   2   2  10         33.89         35.05         1.60 o                         
   3   2  10          0.14         -0.61         0.68 o                         
   4   2  10          0.20         -0.55         0.55 o                         
   5   2  10          1.13          0.95         0.89 o                         
  -8   3  10          0.97          0.84         1.13 o                         
  -7   3  10         34.77         35.06         2.02 o                         
  -6   3  10         22.58         20.79         1.18 o                         
  -5   3  10         32.46         35.98         1.51 o                         
  -4   3  10          1.84          0.94         0.52 o                         
  -3   3  10          4.27          3.59         0.54 o                         
  -2   3  10         10.83         10.92         0.84 o                         
  -1   3  10         36.04         30.62         1.38 o                         
   0   3  10        240.46        206.97         5.21 o                         
   1   3  10          2.78          2.93         0.68 o                         
   2   3  10         11.50          8.95         0.91 o                         
   3   3  10         24.71         24.03         1.47 o                         
   4   3  10          0.52          1.36         0.94 o                         
   5   3  10          0.72         -0.20         1.08 o                         
  -7   4  10         28.27         28.07         2.02 o                         
  -6   4  10         95.33         99.41         3.66 o                         
  -5   4  10          0.21         -0.16         0.63 o                         
  -4   4  10         10.31         13.15         0.86 o                         
  -3   4  10         21.62         21.36         1.01 o                         
  -2   4  10         15.97         15.18         0.93 o                         
  -1   4  10          0.22         -0.05         0.56 o                         
   0   4  10          0.57          0.22         0.61 o                         
   1   4  10          2.81          1.50         0.77 o                         
   2   4  10         69.83         68.98         2.81 o                         
   3   4  10          1.84          2.15         0.87 o                         
   4   4  10          0.33          0.97         1.04 o                         
  -7   5  10          0.20         -0.68         1.26 o                         
  -6   5  10          1.33          1.38         1.04 o                         
  -5   5  10         12.97         14.16         1.28 o                         
  -4   5  10         40.96         47.38         1.80 o                         
  -3   5  10          5.25          5.25         0.67 o                         
  -2   5  10          3.88          4.65         0.68 o                         
  -1   5  10         62.64         63.39         2.26 o                         
   0   5  10          5.37          6.41         1.08 o                         
   1   5  10          5.16          5.46         1.01 o                         
   2   5  10          2.55          1.67         0.85 o                         
   3   5  10         15.46         15.75         1.37 o                         
   4   5  10         20.48         21.06         2.59 o                         
  -6   6  10          0.99          2.47         1.36 o                         
  -5   6  10          3.74          5.16         1.08 o                         
  -4   6  10         14.68         18.16         1.62 o                         
  -3   6  10          2.07          2.16         0.81 o                         
  -2   6  10         46.02         49.79         2.22 o                         
  -1   6  10         16.13         19.29         1.34 o                         
   0   6  10         30.79         31.46         1.88 o                         
   1   6  10         16.92         13.14         2.10 o                         
   2   6  10          2.72          2.02         1.08 o                         
   3   6  10          0.79          0.04         1.14 o                         
  -5   7  10          9.58         12.36         1.66 o                         
  -4   7  10          1.73          2.05         1.10 o                         
  -3   7  10         17.77         18.40         1.44 o                         
  -2   7  10          5.55          7.73         1.18 o                         
  -1   7  10         17.92         19.46         1.79 o                         
   0   7  10          0.81          1.17         1.07 o                         
   1   7  10          4.34          4.09         1.14 o                         
  -2   8  10          1.66          2.19         1.11 o                         
  -2  -8  11          3.14          3.21         1.25 o                         
  -1  -8  11          0.07         -1.01         1.12 o                         
   0  -8  11          0.25          0.16         0.89 o                         
   1  -8  11         12.85         16.10         2.29 o                         
   2  -8  11          7.47         10.22         1.60 o                         
  -4  -7  11          0.45          0.42         1.23 o                         
  -3  -7  11          5.41          4.77         1.20 o                         
  -2  -7  11          0.06          0.50         0.98 o                         
  -1  -7  11          0.73          1.59         0.80 o                         
   0  -7  11          7.09          8.94         1.15 o                         
   1  -7  11          0.33         -0.46         0.99 o                         
   2  -7  11          1.69          1.78         1.06 o                         
   3  -7  11         14.96         17.95         2.45 o                         
  -5  -6  11          2.53          0.02         1.73 o                         
  -4  -6  11          0.57         -0.09         0.90 o                         
  -3  -6  11          0.07          0.62         0.78 o                         
  -2  -6  11          1.06          1.06         0.73 o                         
  -1  -6  11          3.31          2.25         0.75 o                         
   0  -6  11          8.62          6.14         0.78 o                         
   1  -6  11         13.42         11.26         1.11 o                         
   2  -6  11         14.56         14.70         1.36 o                         
   3  -6  11          1.73          0.82         1.03 o                         
   4  -6  11          0.09          0.38         1.27 o                         
  -6  -5  11          1.52          1.79         1.21 o                         
  -5  -5  11          0.19          1.56         1.10 o                         
  -4  -5  11          0.24          0.52         0.90 o                         
  -3  -5  11          3.35          3.14         0.79 o                         
  -2  -5  11         12.87         13.64         1.21 o                         
  -1  -5  11          0.39         -0.26         0.65 o                         
   0  -5  11          2.42          2.38         0.60 o                         
   1  -5  11          1.51          1.02         0.56 o                         
   2  -5  11          0.02          1.50         0.83 o                         
   3  -5  11          5.67          3.97         1.00 o                         
   4  -5  11          0.77          0.36         1.24 o                         
   5  -5  11          0.88         -0.81         1.48 o                         
  -6  -4  11          0.02          0.48         1.05 o                         
  -5  -4  11        152.78        132.92         5.37 o                         
  -4  -4  11         30.38         34.88         2.87 o                         
  -3  -4  11          4.73          4.64         0.80 o                         
  -2  -4  11          9.24          8.60         0.81 o                         
  -1  -4  11          0.00         -0.18         0.58 o                         
   0  -4  11         18.88         18.44         1.21 o                         
   1  -4  11          4.88          5.02         0.64 o                         
   2  -4  11          5.46          6.15         0.70 o                         
   3  -4  11          0.23          0.70         0.77 o                         
   4  -4  11          1.74          0.47         1.03 o                         
   5  -4  11          0.80          1.63         1.25 o                         
  -7  -3  11          0.66          1.53         1.53 o                         
  -6  -3  11          0.14         -0.07         1.04 o                         
  -5  -3  11         27.67         29.27         2.86 o                         
  -4  -3  11          7.95          9.12         0.94 o                         
  -3  -3  11        501.92        513.59        14.68 o                         
  -2  -3  11          4.08          4.19         0.69 o                         
  -1  -3  11        152.85        158.57         4.26 o                         
   0  -3  11         29.75         29.86         1.19 o                         
   1  -3  11          0.38          0.05         0.51 o                         
   2  -3  11         62.94         69.07         2.34 o                         
   3  -3  11         12.55         15.36         1.00 o                         
   4  -3  11         16.72         18.19         1.44 o                         
   5  -3  11         18.22         19.85         1.96 o                         
  -7  -2  11          5.80          4.25         1.40 o                         
  -6  -2  11          0.19         -0.75         0.97 o                         
  -5  -2  11          1.15          1.26         0.79 o                         
  -4  -2  11          0.75          0.97         0.69 o                         
  -3  -2  11          3.39          3.02         0.63 o                         
  -2  -2  11          5.40          5.26         0.69 o                         
  -1  -2  11         19.52         22.86         1.24 o                         
   0  -2  11          1.05          1.56         0.49 o                         
   1  -2  11          0.07          0.52         0.48 o                         
   2  -2  11         45.95         47.40         1.80 o                         
   3  -2  11         50.16         52.47         2.03 o                         
   4  -2  11         11.56         12.40         1.26 o                         
   5  -2  11          0.02          0.44         0.97 o                         
  -7  -1  11          3.60          2.56         1.19 o                         
  -6  -1  11          0.05         -0.84         0.84 o                         
  -5  -1  11          7.48          6.68         1.18 o                         
  -4  -1  11          0.19          0.33         0.63 o                         
  -3  -1  11          0.22          0.34         0.45 o                         
  -2  -1  11          2.42          1.68         0.59 o                         
  -1  -1  11         33.35         33.15         1.68 o                         
   0  -1  11         67.40         71.49         1.94 o                         
   1  -1  11          7.01          7.14         0.83 o                         
   2  -1  11         29.03         31.20         1.41 o                         
   3  -1  11          1.50          0.61         0.69 o                         
   4  -1  11          8.20          8.89         1.22 o                         
   5  -1  11         10.72          7.67         1.20 o                         
  -7   0  11          4.51          3.14         0.90 o                         
  -6   0  11          8.62          7.38         1.05 o                         
  -5   0  11          0.01         -0.08         0.55 o                         
  -4   0  11          7.17          6.82         0.65 o                         
  -3   0  11         26.98         24.34         1.82 o                         
  -2   0  11          5.32          5.10         0.63 o                         
  -1   0  11          7.72          7.89         0.72 o                         
   0   0  11         78.68         78.30         2.18 o                         
   1   0  11          0.50          0.64         0.49 o                         
   2   0  11         14.86         16.21         0.98 o                         
   3   0  11         78.19         69.99         2.52 o                         
   4   0  11          6.86          5.11         0.90 o                         
   5   0  11          5.72          4.32         1.00 o                         
  -7   1  11          0.89          0.82         0.94 o                         
  -6   1  11          4.46          2.61         0.81 o                         
  -5   1  11          0.00          0.50         0.64 o                         
  -4   1  11        126.85        119.52         3.29 o                         
  -3   1  11         28.45         32.39         2.22 o                         
  -2   1  11          2.89          1.89         0.56 o                         
  -1   1  11         62.59         56.46         2.07 o                         
   0   1  11          4.85          4.21         0.56 o                         
   1   1  11          1.51          1.93         0.54 o                         
   2   1  11         20.08         19.73         1.22 o                         
   3   1  11          1.61          2.08         0.63 o                         
   4   1  11         22.02         26.41         1.74 o                         
   5   1  11         12.40          8.33         1.70 o                         
  -7   2  11         20.92         17.76         2.12 o                         
  -6   2  11          2.47          2.50         0.81 o                         
  -5   2  11          2.04          1.95         0.68 o                         
  -4   2  11         13.08         11.43         0.81 o                         
  -3   2  11          0.05         -0.45         0.55 o                         
  -2   2  11        303.08        265.67         6.48 o                         
  -1   2  11          0.23         -0.26         0.50 o                         
   0   2  11         42.99         37.14         1.34 o                         
   1   2  11          0.19          0.42         0.47 o                         
   2   2  11          3.58          3.44         0.82 o                         
   3   2  11          2.41          2.57         0.90 o                         
   4   2  11         12.07         16.37         1.59 o                         
   5   2  11          3.74          3.88         1.21 o                         
  -7   3  11          2.46          1.77         1.06 o                         
  -6   3  11         13.26         13.18         1.11 o                         
  -5   3  11         12.25         12.14         1.07 o                         
  -4   3  11          9.03          7.16         0.80 o                         
  -3   3  11          0.04          0.16         0.59 o                         
  -2   3  11          0.03         -0.18         0.58 o                         
  -1   3  11         19.65         20.38         1.32 o                         
   0   3  11         60.60         61.82         2.46 o                         
   1   3  11          3.09          1.81         0.76 o                         
   2   3  11          0.01         -0.69         0.76 o                         
   3   3  11          1.70          0.32         0.95 o                         
   4   3  11          0.73          0.24         1.10 o                         
  -7   4  11          0.08         -0.10         1.09 o                         
  -6   4  11          9.97         13.26         1.87 o                         
  -5   4  11          2.45          1.95         0.82 o                         
  -4   4  11          4.98          5.17         0.85 o                         
  -3   4  11         52.07         50.28         2.56 o                         
  -2   4  11          1.09          0.28         0.64 o                         
  -1   4  11          0.36         -0.53         0.69 o                         
   0   4  11          1.25          0.83         0.77 o                         
   1   4  11         62.91         59.69         2.83 o                         
   2   4  11         13.48         14.85         1.32 o                         
   3   4  11          3.62          7.16         1.70 o                         
  -6   5  11          8.00          6.66         1.17 o                         
  -5   5  11         19.30         17.94         1.73 o                         
  -4   5  11          7.12          5.85         1.06 o                         
  -3   5  11          3.51          2.95         0.81 o                         
  -2   5  11         24.13         23.46         1.59 o                         
  -1   5  11         10.95          8.58         1.55 o                         
   0   5  11          0.05         -0.21         0.85 o                         
   1   5  11          9.98          9.39         1.43 o                         
   2   5  11          1.71          2.25         1.22 o                         
   3   5  11         29.41         32.19         2.89 o                         
  -5   6  11         14.04         15.94         2.48 o                         
  -4   6  11          0.46          0.47         1.09 o                         
  -3   6  11         37.57         44.66         2.39 o                         
  -2   6  11         12.48         14.68         1.87 o                         
  -1   6  11          0.91          0.60         1.02 o                         
   0   6  11          0.03         -0.70         1.04 o                         
   1   6  11          1.60          0.84         1.10 o                         
  -3   7  11         15.89         19.68         1.98 o                         
  -2   7  11          2.61          2.42         1.22 o                         
  -1   7  11         18.31         21.82         1.94 o                         
  -3  -7  12          8.12          4.92         1.65 o                         
  -2  -7  12          1.61          0.99         0.96 o                         
  -1  -7  12          1.54          0.30         1.01 o                         
   0  -7  12          1.94          1.06         0.88 o                         
   1  -7  12          1.13          2.67         1.12 o                         
   2  -7  12          4.49          3.84         1.51 o                         
  -4  -6  12          1.71          2.04         1.19 o                         
  -3  -6  12          2.36          2.20         0.97 o                         
  -2  -6  12          1.03          1.11         0.94 o                         
  -1  -6  12          2.43          0.10         1.01 o                         
   0  -6  12          2.83          4.45         0.89 o                         
   1  -6  12          0.62          0.11         1.00 o                         
   2  -6  12          0.03          1.60         1.06 o                         
   3  -6  12          1.06          1.73         1.31 o                         
  -5  -5  12          3.44          3.72         1.25 o                         
  -4  -5  12          0.45         -1.09         1.09 o                         
  -3  -5  12          1.83          1.79         0.92 o                         
  -2  -5  12          4.90          4.75         1.30 o                         
  -1  -5  12          0.99          0.63         0.78 o                         
   0  -5  12          4.51          7.16         0.89 o                         
   1  -5  12          2.47          3.16         0.76 o                         
   2  -5  12          0.01         -0.90         0.90 o                         
   3  -5  12          0.60          1.16         1.16 o                         
   4  -5  12          0.66         -0.25         1.39 o                         
  -6  -4  12          3.43          3.87         1.34 o                         
  -5  -4  12         14.40         11.75         1.55 o                         
  -4  -4  12          0.17          1.37         0.94 o                         
  -3  -4  12         14.94         14.51         1.15 o                         
  -2  -4  12         33.86         33.21         2.43 o                         
  -1  -4  12          3.63          4.45         0.75 o                         
   0  -4  12         20.74         27.90         1.40 o                         
   1  -4  12          0.06         -0.60         0.64 o                         
   2  -4  12          2.36          3.57         0.87 o                         
   3  -4  12         37.30         40.43         2.75 o                         
   4  -4  12          3.87          1.68         1.26 o                         
  -6  -3  12          0.71          2.06         1.20 o                         
  -5  -3  12          4.21          2.96         1.10 o                         
  -4  -3  12          2.10          1.79         0.93 o                         
  -3  -3  12         93.26        109.72         6.65 o                         
  -2  -3  12          6.44          6.07         0.86 o                         
  -1  -3  12         23.97         24.94         1.33 o                         
   0  -3  12         18.91         20.83         1.07 o                         
   1  -3  12         27.39         29.72         1.34 o                         
   2  -3  12          1.73          2.80         0.82 o                         
   3  -3  12         40.64         48.49         3.15 o                         
   4  -3  12          3.14          1.29         1.04 o                         
  -6  -2  12          0.00         -1.21         1.21 o                         
  -5  -2  12          1.19          0.19         1.06 o                         
  -4  -2  12          5.63          7.80         1.12 o                         
  -3  -2  12          8.59          9.18         1.30 o                         
  -2  -2  12         72.25         71.61         2.47 o                         
  -1  -2  12         66.31         61.30         2.04 o                         
   0  -2  12         71.11         73.49         2.10 o                         
   1  -2  12          0.45          0.39         0.62 o                         
   2  -2  12          3.13          3.01         0.73 o                         
   3  -2  12          0.43          0.59         0.84 o                         
   4  -2  12          5.34          5.23         1.13 o                         
   5  -2  12         55.35         53.25         3.05 o                         
  -7  -1  12          0.36          2.69         1.49 o                         
  -6  -1  12          0.00          0.71         1.22 o                         
  -5  -1  12          0.18          0.77         0.89 o                         
  -4  -1  12          0.90          0.68         0.76 o                         
  -3  -1  12          6.98          6.81         0.76 o                         
  -2  -1  12         65.29         66.26         2.02 o                         
  -1  -1  12          2.35          2.26         0.60 o                         
   0  -1  12          9.07         10.77         0.85 o                         
   1  -1  12         54.81         56.79         1.83 o                         
   2  -1  12         30.26         36.48         2.90 o                         
   3  -1  12          2.52          2.67         0.94 o                         
   4  -1  12          0.02          1.18         0.96 o                         
   5  -1  12          0.60          0.36         1.21 o                         
  -7   0  12          3.26          2.48         1.40 o                         
  -6   0  12         50.42         48.54         3.14 o                         
  -5   0  12          5.54          4.65         0.71 o                         
  -4   0  12          7.80          7.83         0.78 o                         
  -3   0  12          0.08          0.54         0.57 o                         
  -2   0  12          3.89          2.69         0.65 o                         
  -1   0  12          0.34         -0.12         0.59 o                         
   0   0  12          8.79          9.10         0.80 o                         
   1   0  12          4.41          5.94         0.79 o                         
   2   0  12         10.71         11.17         0.91 o                         
   3   0  12          2.81          5.49         0.87 o                         
   4   0  12         33.22         36.02         2.85 o                         
  -7   1  12          0.28          0.36         1.12 o                         
  -6   1  12          0.28         -0.12         0.90 o                         
  -5   1  12          3.32          2.29         0.92 o                         
  -4   1  12         63.30         55.46         3.13 o                         
  -3   1  12          4.00          4.28         0.73 o                         
  -2   1  12          6.82          6.05         0.83 o                         
  -1   1  12         30.12         28.78         1.63 o                         
   0   1  12          1.57          1.53         0.65 o                         
   1   1  12          0.00          0.20         0.63 o                         
   2   1  12          2.77          3.17         0.83 o                         
   3   1  12          0.00         -0.42         0.67 o                         
   4   1  12          6.30         10.07         1.26 o                         
  -7   2  12          0.50         -0.81         1.14 o                         
  -6   2  12          0.77          0.57         1.00 o                         
  -5   2  12          8.71          9.28         0.93 o                         
  -4   2  12          4.86          6.49         0.90 o                         
  -3   2  12         32.68         31.11         1.54 o                         
  -2   2  12          0.02         -0.13         0.67 o                         
  -1   2  12          0.15         -0.26         0.62 o                         
   0   2  12         13.59         10.02         0.85 o                         
   1   2  12          6.76          5.64         0.97 o                         
   2   2  12         22.25         24.14         1.91 o                         
   3   2  12          4.88          4.56         1.20 o                         
   4   2  12          6.26          7.17         1.40 o                         
  -6   3  12          0.15         -0.39         0.97 o                         
  -5   3  12          6.63          4.90         1.09 o                         
  -4   3  12          0.01          0.71         0.74 o                         
  -3   3  12         18.08         20.27         1.58 o                         
  -2   3  12          0.41         -0.24         0.72 o                         
  -1   3  12         41.86         36.74         1.52 o                         
   0   3  12          0.33          0.55         0.94 o                         
   1   3  12          0.72         -0.17         1.00 o                         
   2   3  12          1.77          2.15         1.02 o                         
   3   3  12          3.21          2.32         1.31 o                         
  -6   4  12          1.01          1.65         1.13 o                         
  -5   4  12          0.00         -0.88         0.88 o                         
  -4   4  12          7.08          7.17         1.01 o                         
  -3   4  12          0.23         -0.54         0.82 o                         
  -2   4  12          0.16          0.25         0.73 o                         
  -1   4  12         45.78         44.78         2.17 o                         
   0   4  12          1.98          0.71         1.04 o                         
   1   4  12         10.91         14.54         1.53 o                         
   2   4  12         19.92         25.52         1.99 o                         
  -5   5  12         11.22         12.55         1.85 o                         
  -4   5  12         12.75         14.45         1.59 o                         
  -3   5  12          6.17          6.05         1.21 o                         
  -2   5  12          0.25         -0.64         1.04 o                         
  -1   5  12          0.12          0.40         1.11 o                         
   0   5  12          0.83          1.99         1.33 o                         
   1   5  12          5.53          5.07         1.40 o                         
  -3   6  12          0.00          1.50         1.18 o                         
  -2   6  12          0.24          0.40         1.20 o                         
  -1   6  12          5.42          4.08         1.51 o                         
  -2  -6  13          9.21          7.35         1.54 o                         
  -1  -6  13          6.61          5.17         1.49 o                         
   0  -6  13          0.05          1.19         0.85 o                         
   1  -6  13          3.50          2.56         1.21 o                         
  -4  -5  13         17.86         15.46         3.56 o                         
  -3  -5  13          0.28         -1.07         1.07 o                         
  -2  -5  13          4.38          4.41         1.11 o                         
  -1  -5  13         15.64         10.68         2.70 o                         
   0  -5  13          0.83         -0.49         0.87 o                         
   1  -5  13         34.60         41.17         4.66 o                         
   2  -5  13          7.18          6.43         1.25 o                         
  -5  -4  13         51.60         46.55         5.58 o                         
  -4  -4  13          4.34          3.47         1.22 o                         
  -3  -4  13          5.77          3.66         1.20 o                         
  -2  -4  13          6.53          5.50         1.16 o                         
  -1  -4  13          0.15         -0.19         0.85 o                         
   0  -4  13          0.02         -0.29         0.74 o                         
   1  -4  13        100.14        111.58         5.02 o                         
   2  -4  13          1.83          3.47         0.93 o                         
   3  -4  13          1.84          0.63         1.60 o                         
  -5  -3  13         22.72         20.70         2.11 o                         
  -4  -3  13         23.18         21.58         1.72 o                         
  -3  -3  13          2.18          2.72         0.98 o                         
  -2  -3  13         21.61         20.00         1.75 o                         
  -1  -3  13          8.41          8.37         1.25 o                         
   0  -3  13          3.41          5.00         0.84 o                         
   1  -3  13          5.69          5.59         0.94 o                         
   2  -3  13          1.56          1.03         0.91 o                         
   3  -3  13         67.39         66.34         3.10 o                         
  -6  -2  13          0.13          0.15         1.54 o                         
  -5  -2  13          0.24          1.21         1.28 o                         
  -4  -2  13         19.53         18.12         2.00 o                         
  -3  -2  13         25.07         26.27         1.78 o                         
  -2  -2  13          0.05         -0.53         0.77 o                         
  -1  -2  13          0.69          1.04         0.73 o                         
   0  -2  13          9.62         12.00         1.11 o                         
   1  -2  13          0.14          0.18         0.76 o                         
   2  -2  13          0.19          0.28         0.83 o                         
   3  -2  13          0.78          0.08         1.10 o                         
  -6  -1  13          0.90          1.13         1.42 o                         
  -5  -1  13          0.43         -0.05         1.13 o                         
  -4  -1  13          2.27          0.97         1.02 o                         
  -3  -1  13          7.00          6.84         1.03 o                         
  -2  -1  13          0.05          0.08         0.64 o                         
  -1  -1  13         30.68         35.58         2.08 o                         
   0  -1  13          0.82          0.12         0.72 o                         
   1  -1  13         54.21         52.76         2.96 o                         
   2  -1  13         16.91         18.69         1.54 o                         
   3  -1  13          2.53          0.43         0.94 o                         
  -6   0  13          0.10          0.04         1.31 o                         
  -5   0  13          0.13          0.67         0.84 o                         
  -4   0  13          1.62          1.52         0.71 o                         
  -3   0  13         13.30          9.64         0.94 o                         
  -2   0  13          4.69          4.23         0.87 o                         
  -1   0  13          4.92          6.30         0.88 o                         
   0   0  13          2.29          1.35         0.74 o                         
   1   0  13          0.92          0.40         0.81 o                         
   2   0  13          7.91          8.19         1.90 o                         
   3   0  13         12.41          7.82         1.78 o                         
  -6   1  13          1.78          0.64         1.20 o                         
  -5   1  13         16.15         13.15         1.45 o                         
  -4   1  13         19.58         15.47         1.45 o                         
  -3   1  13         14.85         14.52         1.02 o                         
  -2   1  13         23.04         20.35         1.67 o                         
  -1   1  13          0.31          0.05         0.76 o                         
   0   1  13         27.84         31.44         1.61 o                         
   1   1  13          5.09          4.34         0.97 o                         
   2   1  13         28.22         34.80         1.99 o                         
   3   1  13          1.08          0.90         0.99 o                         
  -6   2  13          0.12          2.17         1.14 o                         
  -5   2  13         20.69         21.34         1.87 o                         
  -4   2  13          6.96          5.11         0.92 o                         
  -3   2  13          8.19          6.32         0.93 o                         
  -2   2  13          4.71          3.03         0.88 o                         
  -1   2  13         17.82         13.36         1.25 o                         
   0   2  13          1.14          0.30         0.74 o                         
   1   2  13          0.80          1.76         1.08 o                         
   2   2  13          6.95          6.24         1.34 o                         
   3   2  13          0.02         -0.19         1.30 o                         
  -5   3  13          3.02          3.80         1.17 o                         
  -4   3  13          0.65          0.24         1.06 o                         
  -3   3  13         24.32         25.96         1.91 o                         
  -2   3  13          2.55          3.08         1.02 o                         
  -1   3  13          0.19         -0.75         0.75 o                         
   0   3  13         11.60          9.49         1.58 o                         
   1   3  13         29.09         33.82         2.40 o                         
   2   3  13          3.39          3.81         1.32 o                         
  -4   4  13          0.55          2.06         1.11 o                         
  -3   4  13          0.15          0.53         0.96 o                         
  -2   4  13          8.23         10.65         1.21 o                         
  -1   4  13          0.43          0.26         1.25 o                         
   0   4  13         11.45         19.68         2.20 o                         
   1   4  13         13.01         12.61         2.07 o                         
  -2   5  13          4.86          8.38         1.58 o                         
  -1   5  13          0.42         -0.24         1.38 o                         
  -1  -5  14         57.19         68.03         4.92 o                         
   0  -5  14          4.38          5.80         1.73 o                         
  -3  -4  14          5.36          5.42         1.44 o                         
  -2  -4  14          0.06         -0.37         1.17 o                         
  -1  -4  14          3.86          2.49         1.26 o                         
   0  -4  14          4.25          8.50         1.20 o                         
   1  -4  14         16.75         20.64         2.35 o                         
  -4  -3  14          0.48          0.17         1.32 o                         
  -3  -3  14          7.42          6.16         1.44 o                         
  -2  -3  14          1.94          0.89         1.16 o                         
  -1  -3  14          1.71          1.36         1.09 o                         
   0  -3  14          3.59          4.30         0.99 o                         
   1  -3  14          1.36          2.14         1.04 o                         
   2  -3  14         35.66         46.13         2.89 o                         
  -4  -2  14          5.85          5.41         1.58 o                         
  -3  -2  14          2.21          2.10         1.28 o                         
  -2  -2  14          2.12          1.08         1.16 o                         
  -1  -2  14         28.01         32.43         2.01 o                         
   0  -2  14          8.61          5.88         1.06 o                         
   1  -2  14          0.27         -0.11         0.97 o                         
   2  -2  14          0.48         -1.03         1.10 o                         
  -5  -1  14          2.78          4.16         1.79 o                         
  -4  -1  14          1.18          2.01         1.29 o                         
  -3  -1  14          0.62          0.41         1.21 o                         
  -2  -1  14         14.48         15.16         1.84 o                         
  -1  -1  14          7.74          7.04         1.02 o                         
   0  -1  14          0.47          0.46         0.95 o                         
   1  -1  14          0.00          1.37         0.99 o                         
   2  -1  14          0.84          1.91         1.39 o                         
  -5   0  14         10.09          8.36         1.64 o                         
  -4   0  14          5.58          3.31         1.82 o                         
  -3   0  14          0.06         -0.86         0.86 o                         
  -2   0  14          9.44         13.19         1.21 o                         
  -1   0  14          0.41          0.75         0.98 o                         
   0   0  14         39.71         46.80         2.25 o                         
   1   0  14          7.60          6.77         1.07 o                         
   2   0  14         25.08         31.11         2.19 o                         
  -5   1  14          0.07         -0.32         1.19 o                         
  -4   1  14          0.00          0.85         0.99 o                         
  -3   1  14          8.55          4.35         1.15 o                         
  -2   1  14          0.05         -0.17         0.94 o                         
  -1   1  14          1.99          1.32         0.97 o                         
   0   1  14          2.40          3.12         1.23 o                         
   1   1  14          9.90          7.84         1.84 o                         
  -4   2  14         14.82         14.89         2.38 o                         
  -3   2  14          6.68          5.69         1.05 o                         
  -2   2  14          0.60         -0.52         1.05 o                         
  -1   2  14         14.74         18.26         1.75 o                         
   0   2  14          0.46          0.02         0.89 o                         
   1   2  14          0.02         -1.10         1.36 o                         
  -3   3  14         27.73         33.68         3.28 o                         
  -2   3  14         13.57         12.17         1.55 o                         
  -1   3  14         25.76         31.10         3.47 o                         
   0   3  14          6.46          6.13         1.57 o                         
  -2  -2  15          5.69          4.20         1.47 o                         
  -1  -2  15          5.07          3.64         1.18 o                         
  -2  -1  15         14.36         13.95         2.07 o                         
  -1  -1  15          1.41          0.54         1.20 o                         
   0  -1  15         22.18         25.13         2.30 o                         
  -2   0  15          0.19         -0.09         1.16 o                         
  -1   0  15          7.55          7.38         1.83 o                         
                                                                                
